# Supplementary material for: Characterization of the urinary DNA virome of hematopoietic stem cell transplant recipient and healthy cynomolgus macaques
Source: bioRxiv. 2026 May 6:2026.05.05.722665. Preprint. [Version 1] doi: 10.64898/2026.05.05.722665 (PMC13174661; doi:10.64898/2026.05.05.722665)
Supplement: Supplement 7 — Table S4. MafaPyV2 inter-host variants. (All.Mafapyv2.interhost.variants.shortread.xlsx) Table S5. CM79 MafaPyV2 inter-host variants. (MafaPyV2CM79.bcftools.longread.xlsx) Table S6. CM80 MafaPyV2 inter-host variants. (MafaPyV2CM80.bcftools.longread.xlsx) Table S7. MafaPyV2 intra-host variants. (All.MafaPyV2_intrahost.ann.vars.xlsx) Table S8. SV40 type IIB inter-host variants (All.SV40typeIIB.interhostvariants.shortread.xlsx) Table S9. SV40 type IIB intra-host variants. (All.SV40typeIIB.intrahost.ann.vars.xlsx) Table S10. MafaPyV3 inter-host variants. (All.Mafapyv3.interhost.variants.shortread.xlsx) Table S11. MafaPyV3 intra-host variants. (All.MafaPyV3.intrahost.ann.vars.xlsx) [file media-7.zip]

Archive with 18 entries (17 files):
- Table S4-11. Inter and intra-host variants/
- __MACOSX/._Table S4-11. Inter and intra-host variants
- Table S4-11. Inter and intra-host variants/TableS6.MafaPyV2CM80.bcftools.longread.interhost.xlsx
- __MACOSX/Table S4-11. Inter and intra-host variants/._TableS6.MafaPyV2CM80.bcftools.longread.interhost.xlsx
- Table S4-11. Inter and intra-host variants/TableS4.All.Mafapyv2.interhost.variants.shortread.xlsx
- __MACOSX/Table S4-11. Inter and intra-host variants/._TableS4.All.Mafapyv2.interhost.variants.shortread.xlsx
- Table S4-11. Inter and intra-host variants/TableS8.All.SV40typeIIB.interhost.variants.shortread.xlsx
- __MACOSX/Table S4-11. Inter and intra-host variants/._TableS8.All.SV40typeIIB.interhost.variants.shortread.xlsx
- Table S4-11. Inter and intra-host variants/TableS10.All.Mafapyv3.interhost.variants.shortread.xlsx
- __MACOSX/Table S4-11. Inter and intra-host variants/._TableS10.All.Mafapyv3.interhost.variants.shortread.xlsx
- Table S4-11. Inter and intra-host variants/TableS7.All.MafaPyV2_intrahost.ann.vars.xlsx
- __MACOSX/Table S4-11. Inter and intra-host variants/._TableS7.All.MafaPyV2_intrahost.ann.vars.xlsx
- Table S4-11. Inter and intra-host variants/TableS9.All.SV40typeIIB.intrahost.ann.vars.xlsx
- __MACOSX/Table S4-11. Inter and intra-host variants/._TableS9.All.SV40typeIIB.intrahost.ann.vars.xlsx
- Table S4-11. Inter and intra-host variants/TableS11.All.MafaPyV3.intrahost.ann.vars.xlsx
- __MACOSX/Table S4-11. Inter and intra-host variants/._TableS11.All.MafaPyV3.intrahost.ann.vars.xlsx
- Table S4-11. Inter and intra-host variants/TableS5.MafaPyV2CM79.bcftools.longread.interhost.xlsx
- __MACOSX/Table S4-11. Inter and intra-host variants/._TableS5.MafaPyV2CM79.bcftools.longread.interhost.xlsx
