# Supplementary material for: Characterization of the urinary DNA virome of hematopoietic stem cell transplant recipient and healthy cynomolgus macaques
Source: bioRxiv. 2026 May 6:2026.05.05.722665. Preprint. [Version 1] doi: 10.64898/2026.05.05.722665 (PMC13174661; doi:10.64898/2026.05.05.722665)
Supplement: Supplement 7 — Table S4. MafaPyV2 inter-host variants. (All.Mafapyv2.interhost.variants.shortread.xlsx) Table S5. CM79 MafaPyV2 inter-host variants. (MafaPyV2CM79.bcftools.longread.xlsx) Table S6. CM80 MafaPyV2 inter-host variants. (MafaPyV2CM80.bcftools.longread.xlsx) Table S7. MafaPyV2 intra-host variants. (All.MafaPyV2_intrahost.ann.vars.xlsx) Table S8. SV40 type IIB inter-host variants (All.SV40typeIIB.interhostvariants.shortread.xlsx) Table S9. SV40 type IIB intra-host variants. (All.SV40typeIIB.intrahost.ann.vars.xlsx) Table S10. MafaPyV3 inter-host variants. (All.Mafapyv3.interhost.variants.shortread.xlsx) Table S11. MafaPyV3 intra-host variants. (All.MafaPyV3.intrahost.ann.vars.xlsx) [file media-7.zip › Table S4-11. Inter and intra-host variants/TableS6.MafaPyV2CM80.bcftools.longread.interhost.xlsx]

## Sheet: MafaPyV2CM80.bcftools.ann
##fileformat=VCFv4.2
##FILTER=<ID=PASS,Description="All filters passed">
##bcftoolsVersion=1.21+htslib-1.21
##bcftoolsCommand=mpileup -f MafaPyV2Ref.fasta -Q 20 -q 0 -a FORMAT/DP MafaPyV2CM80.Q30.bam
##reference=file://MafaPyV2Ref.fasta
##contig=<ID=MafaPyV2,length=5165>
##ALT=<ID=*,Description="Represents allele(s) other than observed.">
##INFO=<ID=INDEL,Number=0,Type=Flag,Description="Indicates that the variant is an INDEL.">
##INFO=<ID=IDV,Number=1,Type=Integer,Description="Maximum number of raw reads supporting an indel">
##INFO=<ID=IMF,Number=1,Type=Float,Description="Maximum fraction of raw reads supporting an indel">
##INFO=<ID=DP,Number=1,Type=Integer,Description="Raw read depth">
##INFO=<ID=VDB,Number=1,Type=Float,Description="Variant Distance Bias for filtering splice-site artefacts in RNA-seq data (bigger is better)",Version="3">
##INFO=<ID=RPBZ,Number=1,Type=Float,Description="Mann-Whitney U-z test of Read Position Bias (closer to 0 is better)">
##INFO=<ID=MQBZ,Number=1,Type=Float,Description="Mann-Whitney U-z test of Mapping Quality Bias (closer to 0 is better)">
##INFO=<ID=BQBZ,Number=1,Type=Float,Description="Mann-Whitney U-z test of Base Quality Bias (closer to 0 is better)">
##INFO=<ID=MQSBZ,Number=1,Type=Float,Description="Mann-Whitney U-z test of Mapping Quality vs Strand Bias (closer to 0 is better)">
##INFO=<ID=SCBZ,Number=1,Type=Float,Description="Mann-Whitney U-z test of Soft-Clip Length Bias (closer to 0 is better)">
##INFO=<ID=SGB,Number=1,Type=Float,Description="Segregation based metric, http://samtools.github.io/bcftools/rd-SegBias.pdf">
##INFO=<ID=MQ0F,Number=1,Type=Float,Description="Fraction of MQ0 reads (smaller is better)">
##FORMAT=<ID=PL,Number=G,Type=Integer,Description="List of Phred-scaled genotype likelihoods">
##FORMAT=<ID=DP,Number=1,Type=Integer,Description="Number of high-quality bases">
##FORMAT=<ID=AD,Number=R,Type=Integer,Description="Allelic depths (high-quality bases)">
##FORMAT=<ID=GT,Number=1,Type=String,Description="Genotype">
##INFO=<ID=AC,Number=A,Type=Integer,Description="Allele count in genotypes for each ALT allele, in the same order as listed">
##INFO=<ID=AN,Number=1,Type=Integer,Description="Total number of alleles in called genotypes">
##INFO=<ID=DP4,Number=4,Type=Integer,Description="Number of high-quality ref-forward , ref-reverse, alt-forward and alt-reverse bases">
##INFO=<ID=MQ,Number=1,Type=Integer,Description="Average mapping quality">
##bcftools_callVersion=1.21+htslib-1.21
##bcftools_callCommand=call -mv -Ov; Date=Tue Dec 30 10:21:30 2025
##SnpEffVersion="4.3t (build 2017-11-24 10:18), by Pablo Cingolani"
##SnpEffCmd="SnpEff Mafapyv2 /data/vogelh2/240124_Mafa_urine2/Data/fastq/MafaPyV2CM80.bcftools.vcf "
##INFO=<ID=ANN,Number=.,Type=String,Description="Functional annotations: 'Allele | Annotation | Annotation_Impact | Gene_Name | Gene_ID | Feature_Type | Feature_ID | Transcript_BioType | Rank | HGVS.c | HGVS.p | cDNA.pos / cDNA.length | CDS.pos / CDS.length | AA.pos / AA.length | Distance | ERRORS / WARNINGS / INFO' ">
##INFO=<ID=LOF,Number=.,Type=String,Description="Predicted loss of function effects for this variant. Format: 'Gene_Name | Gene_ID | Number_of_transcripts_in_gene | Percent_of_transcripts_affected'">
##INFO=<ID=NMD,Number=.,Type=String,Description="Predicted nonsense mediated decay effects for this variant. Format: 'Gene_Name | Gene_ID | Number_of_transcripts_in_gene | Percent_of_transcripts_affected'">
#CHROM	POS	ID	REF	ALT	QUAL	FILTER	INFO	FORMAT	MafaPyV2CM80.Q30.bam
MafaPyV2	171	.	A	C	30.4183	.	DP=1;SGB=-0.379885;MQ0F=0;AC=2;AN=2;DP4=0,0,1,0;MQ=60;ANN=C|upstream_gene_variant|MODIFIER|cds-agno|GENE_cds-agno|transcript|TRANSCRIPT_cds-agno|protein_coding||c.-214A>C|||||214|,C|upstream_gene_variant|MODIFIER|cds-VP2|GENE_cds-VP2|transcript|TRANSCRIPT_cds-VP2|protein_coding||c.-460A>C|||||460|,C|upstream_gene_variant|MODIFIER|cds-VP3|GENE_cds-VP3|transcript|TRANSCRIPT_cds-VP3|protein_coding||…	GT:PL:DP:AD	1/1:60,3,0:1:0,1
MafaPyV2	174	.	G	A	30.4183	.	DP=1;SGB=-0.379885;MQ0F=0;AC=2;AN=2;DP4=0,0,1,0;MQ=60;ANN=A|upstream_gene_variant|MODIFIER|cds-agno|GENE_cds-agno|transcript|TRANSCRIPT_cds-agno|protein_coding||c.-211G>A|||||211|,A|upstream_gene_variant|MODIFIER|cds-VP2|GENE_cds-VP2|transcript|TRANSCRIPT_cds-VP2|protein_coding||c.-457G>A|||||457|,A|upstream_gene_variant|MODIFIER|cds-VP3|GENE_cds-VP3|transcript|TRANSCRIPT_cds-VP3|protein_coding||…	GT:PL:DP:AD	1/1:60,3,0:1:0,1
MafaPyV2	225	.	G	A	30.4183	.	DP=1;SGB=-0.379885;MQ0F=0;AC=2;AN=2;DP4=0,0,1,0;MQ=60;ANN=A|upstream_gene_variant|MODIFIER|cds-agno|GENE_cds-agno|transcript|TRANSCRIPT_cds-agno|protein_coding||c.-160G>A|||||160|,A|upstream_gene_variant|MODIFIER|cds-VP2|GENE_cds-VP2|transcript|TRANSCRIPT_cds-VP2|protein_coding||c.-406G>A|||||406|,A|upstream_gene_variant|MODIFIER|cds-VP3|GENE_cds-VP3|transcript|TRANSCRIPT_cds-VP3|protein_coding||…	GT:PL:DP:AD	1/1:60,3,0:1:0,1
MafaPyV2	271	.	C	G	30.4183	.	DP=1;SGB=-0.379885;MQ0F=0;AC=2;AN=2;DP4=0,0,1,0;MQ=60;ANN=G|upstream_gene_variant|MODIFIER|cds-agno|GENE_cds-agno|transcript|TRANSCRIPT_cds-agno|protein_coding||c.-114C>G|||||114|,G|upstream_gene_variant|MODIFIER|cds-VP2|GENE_cds-VP2|transcript|TRANSCRIPT_cds-VP2|protein_coding||c.-360C>G|||||360|,G|upstream_gene_variant|MODIFIER|cds-VP3|GENE_cds-VP3|transcript|TRANSCRIPT_cds-VP3|protein_coding||…	GT:PL:DP:AD	1/1:60,3,0:1:0,1
MafaPyV2	304	.	A	G	30.4183	.	DP=1;SGB=-0.379885;MQ0F=0;AC=2;AN=2;DP4=0,0,1,0;MQ=60;ANN=G|upstream_gene_variant|MODIFIER|cds-agno|GENE_cds-agno|transcript|TRANSCRIPT_cds-agno|protein_coding||c.-81A>G|||||81|,G|upstream_gene_variant|MODIFIER|cds-VP2|GENE_cds-VP2|transcript|TRANSCRIPT_cds-VP2|protein_coding||c.-327A>G|||||327|,G|upstream_gene_variant|MODIFIER|cds-VP3|GENE_cds-VP3|transcript|TRANSCRIPT_cds-VP3|protein_coding||c.…	GT:PL:DP:AD	1/1:60,3,0:1:0,1
MafaPyV2	350	.	G	T	30.4183	.	DP=1;SGB=-0.379885;MQ0F=0;AC=2;AN=2;DP4=0,0,1,0;MQ=60;ANN=T|upstream_gene_variant|MODIFIER|cds-agno|GENE_cds-agno|transcript|TRANSCRIPT_cds-agno|protein_coding||c.-35G>T|||||35|,T|upstream_gene_variant|MODIFIER|cds-VP2|GENE_cds-VP2|transcript|TRANSCRIPT_cds-VP2|protein_coding||c.-281G>T|||||281|,T|upstream_gene_variant|MODIFIER|cds-VP3|GENE_cds-VP3|transcript|TRANSCRIPT_cds-VP3|protein_coding||c.…	GT:PL:DP:AD	1/1:60,3,0:1:0,1
MafaPyV2	357	.	T	G	30.4183	.	DP=1;SGB=-0.379885;MQ0F=0;AC=2;AN=2;DP4=0,0,1,0;MQ=60;ANN=G|upstream_gene_variant|MODIFIER|cds-agno|GENE_cds-agno|transcript|TRANSCRIPT_cds-agno|protein_coding||c.-28T>G|||||28|,G|upstream_gene_variant|MODIFIER|cds-VP2|GENE_cds-VP2|transcript|TRANSCRIPT_cds-VP2|protein_coding||c.-274T>G|||||274|,G|upstream_gene_variant|MODIFIER|cds-VP3|GENE_cds-VP3|transcript|TRANSCRIPT_cds-VP3|protein_coding||c.…	GT:PL:DP:AD	1/1:60,3,0:1:0,1
MafaPyV2	364	.	C	T	30.4183	.	DP=1;SGB=-0.379885;MQ0F=0;AC=2;AN=2;DP4=0,0,1,0;MQ=60;ANN=T|upstream_gene_variant|MODIFIER|cds-agno|GENE_cds-agno|transcript|TRANSCRIPT_cds-agno|protein_coding||c.-21C>T|||||21|,T|upstream_gene_variant|MODIFIER|cds-VP2|GENE_cds-VP2|transcript|TRANSCRIPT_cds-VP2|protein_coding||c.-267C>T|||||267|,T|upstream_gene_variant|MODIFIER|cds-VP3|GENE_cds-VP3|transcript|TRANSCRIPT_cds-VP3|protein_coding||c.…	GT:PL:DP:AD	1/1:60,3,0:1:0,1
MafaPyV2	368	.	A	C	30.4183	.	DP=1;SGB=-0.379885;MQ0F=0;AC=2;AN=2;DP4=0,0,1,0;MQ=60;ANN=C|upstream_gene_variant|MODIFIER|cds-agno|GENE_cds-agno|transcript|TRANSCRIPT_cds-agno|protein_coding||c.-17A>C|||||17|,C|upstream_gene_variant|MODIFIER|cds-VP2|GENE_cds-VP2|transcript|TRANSCRIPT_cds-VP2|protein_coding||c.-263A>C|||||263|,C|upstream_gene_variant|MODIFIER|cds-VP3|GENE_cds-VP3|transcript|TRANSCRIPT_cds-VP3|protein_coding||c.…	GT:PL:DP:AD	1/1:60,3,0:1:0,1
MafaPyV2	452	.	G	A	30.4183	.	DP=1;SGB=-0.379885;MQ0F=0;AC=2;AN=2;DP4=0,0,1,0;MQ=60;ANN=A|missense_variant|MODERATE|cds-agno|GENE_cds-agno|transcript|TRANSCRIPT_cds-agno|protein_coding|1/1|c.68G>A|p.Arg23Lys|68/210|68/210|23/69||,A|upstream_gene_variant|MODIFIER|cds-VP2|GENE_cds-VP2|transcript|TRANSCRIPT_cds-VP2|protein_coding||c.-179G>A|||||179|,A|upstream_gene_variant|MODIFIER|cds-VP3|GENE_cds-VP3|transcript|TRANSCRIPT_cds-…	GT:PL:DP:AD	1/1:60,3,0:1:0,1
MafaPyV2	453	.	A	G	30.4183	.	DP=1;SGB=-0.379885;MQ0F=0;AC=2;AN=2;DP4=0,0,1,0;MQ=60;ANN=G|synonymous_variant|LOW|cds-agno|GENE_cds-agno|transcript|TRANSCRIPT_cds-agno|protein_coding|1/1|c.69A>G|p.Arg23Arg|69/210|69/210|23/69||,G|upstream_gene_variant|MODIFIER|cds-VP2|GENE_cds-VP2|transcript|TRANSCRIPT_cds-VP2|protein_coding||c.-178A>G|||||178|,G|upstream_gene_variant|MODIFIER|cds-VP3|GENE_cds-VP3|transcript|TRANSCRIPT_cds-VP3…	GT:PL:DP:AD	1/1:60,3,0:1:0,1
MafaPyV2	559	.	A	G	30.4183	.	DP=1;SGB=-0.379885;MQ0F=0;AC=2;AN=2;DP4=0,0,1,0;MQ=60;ANN=G|missense_variant|MODERATE|cds-agno|GENE_cds-agno|transcript|TRANSCRIPT_cds-agno|protein_coding|1/1|c.175A>G|p.Lys59Glu|175/210|175/210|59/69||,G|upstream_gene_variant|MODIFIER|cds-VP2|GENE_cds-VP2|transcript|TRANSCRIPT_cds-VP2|protein_coding||c.-72A>G|||||72|,G|upstream_gene_variant|MODIFIER|cds-VP3|GENE_cds-VP3|transcript|TRANSCRIPT_cds…	GT:PL:DP:AD	1/1:60,3,0:1:0,1
MafaPyV2	565	.	G	A	30.4183	.	DP=1;SGB=-0.379885;MQ0F=0;AC=2;AN=2;DP4=0,0,1,0;MQ=60;ANN=A|missense_variant|MODERATE|cds-agno|GENE_cds-agno|transcript|TRANSCRIPT_cds-agno|protein_coding|1/1|c.181G>A|p.Ala61Thr|181/210|181/210|61/69||,A|upstream_gene_variant|MODIFIER|cds-VP2|GENE_cds-VP2|transcript|TRANSCRIPT_cds-VP2|protein_coding||c.-66G>A|||||66|,A|upstream_gene_variant|MODIFIER|cds-VP3|GENE_cds-VP3|transcript|TRANSCRIPT_cds…	GT:PL:DP:AD	1/1:60,3,0:1:0,1
MafaPyV2	573	.	C	A	30.4183	.	DP=1;SGB=-0.379885;MQ0F=0;AC=2;AN=2;DP4=0,0,1,0;MQ=60;ANN=A|missense_variant|MODERATE|cds-agno|GENE_cds-agno|transcript|TRANSCRIPT_cds-agno|protein_coding|1/1|c.189C>A|p.Asn63Lys|189/210|189/210|63/69||,A|upstream_gene_variant|MODIFIER|cds-VP2|GENE_cds-VP2|transcript|TRANSCRIPT_cds-VP2|protein_coding||c.-58C>A|||||58|,A|upstream_gene_variant|MODIFIER|cds-VP3|GENE_cds-VP3|transcript|TRANSCRIPT_cds…	GT:PL:DP:AD	1/1:60,3,0:1:0,1
MafaPyV2	607	.	T	A	30.4183	.	DP=1;SGB=-0.379885;MQ0F=0;AC=2;AN=2;DP4=0,0,1,0;MQ=60;ANN=A|upstream_gene_variant|MODIFIER|cds-VP2|GENE_cds-VP2|transcript|TRANSCRIPT_cds-VP2|protein_coding||c.-24T>A|||||24|,A|upstream_gene_variant|MODIFIER|cds-VP3|GENE_cds-VP3|transcript|TRANSCRIPT_cds-VP3|protein_coding||c.-381T>A|||||381|,A|upstream_gene_variant|MODIFIER|cds-VP1|GENE_cds-VP1|transcript|TRANSCRIPT_cds-VP1|protein_coding||c.-96…	GT:PL:DP:AD	1/1:60,3,0:1:0,1
MafaPyV2	609	.	T	G	30.4183	.	DP=1;SGB=-0.379885;MQ0F=0;AC=2;AN=2;DP4=0,0,1,0;MQ=60;ANN=G|upstream_gene_variant|MODIFIER|cds-VP2|GENE_cds-VP2|transcript|TRANSCRIPT_cds-VP2|protein_coding||c.-22T>G|||||22|,G|upstream_gene_variant|MODIFIER|cds-VP3|GENE_cds-VP3|transcript|TRANSCRIPT_cds-VP3|protein_coding||c.-379T>G|||||379|,G|upstream_gene_variant|MODIFIER|cds-VP1|GENE_cds-VP1|transcript|TRANSCRIPT_cds-VP1|protein_coding||c.-96…	GT:PL:DP:AD	1/1:60,3,0:1:0,1
MafaPyV2	669	.	C	T	30.4183	.	DP=1;SGB=-0.379885;MQ0F=0;AC=2;AN=2;DP4=0,0,1,0;MQ=60;ANN=T|synonymous_variant|LOW|cds-VP2|GENE_cds-VP2|transcript|TRANSCRIPT_cds-VP2|protein_coding|1/1|c.39C>T|p.Ala13Ala|39/1062|39/1062|13/353||,T|upstream_gene_variant|MODIFIER|cds-VP3|GENE_cds-VP3|transcript|TRANSCRIPT_cds-VP3|protein_coding||c.-319C>T|||||319|,T|upstream_gene_variant|MODIFIER|cds-VP1|GENE_cds-VP1|transcript|TRANSCRIPT_cds-VP1…	GT:PL:DP:AD	1/1:60,3,0:1:0,1
MafaPyV2	792	.	T	C	30.4183	.	DP=1;SGB=-0.379885;MQ0F=0;AC=2;AN=2;DP4=0,0,1,0;MQ=60;ANN=C|synonymous_variant|LOW|cds-VP2|GENE_cds-VP2|transcript|TRANSCRIPT_cds-VP2|protein_coding|1/1|c.162T>C|p.Thr54Thr|162/1062|162/1062|54/353||,C|upstream_gene_variant|MODIFIER|cds-VP3|GENE_cds-VP3|transcript|TRANSCRIPT_cds-VP3|protein_coding||c.-196T>C|||||196|,C|upstream_gene_variant|MODIFIER|cds-VP1|GENE_cds-VP1|transcript|TRANSCRIPT_cds-…	GT:PL:DP:AD	1/1:60,3,0:1:0,1
MafaPyV2	831	.	C	A	30.4183	.	DP=1;SGB=-0.379885;MQ0F=0;AC=2;AN=2;DP4=0,0,1,0;MQ=60;ANN=A|synonymous_variant|LOW|cds-VP2|GENE_cds-VP2|transcript|TRANSCRIPT_cds-VP2|protein_coding|1/1|c.201C>A|p.Thr67Thr|201/1062|201/1062|67/353||,A|upstream_gene_variant|MODIFIER|cds-VP3|GENE_cds-VP3|transcript|TRANSCRIPT_cds-VP3|protein_coding||c.-157C>A|||||157|,A|upstream_gene_variant|MODIFIER|cds-VP1|GENE_cds-VP1|transcript|TRANSCRIPT_cds-…	GT:PL:DP:AD	1/1:60,3,0:1:0,1
MafaPyV2	840	.	C	A	30.4183	.	DP=1;SGB=-0.379885;MQ0F=0;AC=2;AN=2;DP4=0,0,1,0;MQ=60;ANN=A|synonymous_variant|LOW|cds-VP2|GENE_cds-VP2|transcript|TRANSCRIPT_cds-VP2|protein_coding|1/1|c.210C>A|p.Val70Val|210/1062|210/1062|70/353||,A|upstream_gene_variant|MODIFIER|cds-VP3|GENE_cds-VP3|transcript|TRANSCRIPT_cds-VP3|protein_coding||c.-148C>A|||||148|,A|upstream_gene_variant|MODIFIER|cds-VP1|GENE_cds-VP1|transcript|TRANSCRIPT_cds-…	GT:PL:DP:AD	1/1:60,3,0:1:0,1
MafaPyV2	855	.	C	T	30.4183	.	DP=1;SGB=-0.379885;MQ0F=0;AC=2;AN=2;DP4=0,0,1,0;MQ=60;ANN=T|synonymous_variant|LOW|cds-VP2|GENE_cds-VP2|transcript|TRANSCRIPT_cds-VP2|protein_coding|1/1|c.225C>T|p.Pro75Pro|225/1062|225/1062|75/353||,T|upstream_gene_variant|MODIFIER|cds-VP3|GENE_cds-VP3|transcript|TRANSCRIPT_cds-VP3|protein_coding||c.-133C>T|||||133|,T|upstream_gene_variant|MODIFIER|cds-VP1|GENE_cds-VP1|transcript|TRANSCRIPT_cds-…	GT:PL:DP:AD	1/1:60,3,0:1:0,1
MafaPyV2	903	.	T	G	30.4183	.	DP=1;SGB=-0.379885;MQ0F=0;AC=2;AN=2;DP4=0,0,1,0;MQ=60;ANN=G|synonymous_variant|LOW|cds-VP2|GENE_cds-VP2|transcript|TRANSCRIPT_cds-VP2|protein_coding|1/1|c.273T>G|p.Val91Val|273/1062|273/1062|91/353||,G|upstream_gene_variant|MODIFIER|cds-VP3|GENE_cds-VP3|transcript|TRANSCRIPT_cds-VP3|protein_coding||c.-85T>G|||||85|,G|upstream_gene_variant|MODIFIER|cds-VP1|GENE_cds-VP1|transcript|TRANSCRIPT_cds-VP…	GT:PL:DP:AD	1/1:60,3,0:1:0,1
MafaPyV2	909	.	T	A	30.4183	.	DP=1;SGB=-0.379885;MQ0F=0;AC=2;AN=2;DP4=0,0,1,0;MQ=60;ANN=A|synonymous_variant|LOW|cds-VP2|GENE_cds-VP2|transcript|TRANSCRIPT_cds-VP2|protein_coding|1/1|c.279T>A|p.Ser93Ser|279/1062|279/1062|93/353||,A|upstream_gene_variant|MODIFIER|cds-VP3|GENE_cds-VP3|transcript|TRANSCRIPT_cds-VP3|protein_coding||c.-79T>A|||||79|,A|upstream_gene_variant|MODIFIER|cds-VP1|GENE_cds-VP1|transcript|TRANSCRIPT_cds-VP…	GT:PL:DP:AD	1/1:60,3,0:1:0,1
MafaPyV2	915	.	A	T	30.4183	.	DP=1;SGB=-0.379885;MQ0F=0;AC=2;AN=2;DP4=0,0,1,0;MQ=60;ANN=T|synonymous_variant|LOW|cds-VP2|GENE_cds-VP2|transcript|TRANSCRIPT_cds-VP2|protein_coding|1/1|c.285A>T|p.Ala95Ala|285/1062|285/1062|95/353||,T|upstream_gene_variant|MODIFIER|cds-VP3|GENE_cds-VP3|transcript|TRANSCRIPT_cds-VP3|protein_coding||c.-73A>T|||||73|,T|upstream_gene_variant|MODIFIER|cds-VP1|GENE_cds-VP1|transcript|TRANSCRIPT_cds-VP…	GT:PL:DP:AD	1/1:60,3,0:1:0,1
MafaPyV2	921	.	A	T	30.4183	.	DP=1;SGB=-0.379885;MQ0F=0;AC=2;AN=2;DP4=0,0,1,0;MQ=60;ANN=T|synonymous_variant|LOW|cds-VP2|GENE_cds-VP2|transcript|TRANSCRIPT_cds-VP2|protein_coding|1/1|c.291A>T|p.Val97Val|291/1062|291/1062|97/353||,T|upstream_gene_variant|MODIFIER|cds-VP3|GENE_cds-VP3|transcript|TRANSCRIPT_cds-VP3|protein_coding||c.-67A>T|||||67|,T|upstream_gene_variant|MODIFIER|cds-VP1|GENE_cds-VP1|transcript|TRANSCRIPT_cds-VP…	GT:PL:DP:AD	1/1:60,3,0:1:0,1
MafaPyV2	924	.	T	C	30.4183	.	DP=1;SGB=-0.379885;MQ0F=0;AC=2;AN=2;DP4=0,0,1,0;MQ=60;ANN=C|synonymous_variant|LOW|cds-VP2|GENE_cds-VP2|transcript|TRANSCRIPT_cds-VP2|protein_coding|1/1|c.294T>C|p.Gly98Gly|294/1062|294/1062|98/353||,C|upstream_gene_variant|MODIFIER|cds-VP3|GENE_cds-VP3|transcript|TRANSCRIPT_cds-VP3|protein_coding||c.-64T>C|||||64|,C|upstream_gene_variant|MODIFIER|cds-VP1|GENE_cds-VP1|transcript|TRANSCRIPT_cds-VP…	GT:PL:DP:AD	1/1:60,3,0:1:0,1
MafaPyV2	936	.	T	C	30.4183	.	DP=1;SGB=-0.379885;MQ0F=0;AC=2;AN=2;DP4=0,0,1,0;MQ=60;ANN=C|synonymous_variant|LOW|cds-VP2|GENE_cds-VP2|transcript|TRANSCRIPT_cds-VP2|protein_coding|1/1|c.306T>C|p.Phe102Phe|306/1062|306/1062|102/353||,C|upstream_gene_variant|MODIFIER|cds-VP3|GENE_cds-VP3|transcript|TRANSCRIPT_cds-VP3|protein_coding||c.-52T>C|||||52|,C|upstream_gene_variant|MODIFIER|cds-VP1|GENE_cds-VP1|transcript|TRANSCRIPT_cds-…	GT:PL:DP:AD	1/1:60,3,0:1:0,1
MafaPyV2	957	.	G	A	30.4183	.	DP=1;SGB=-0.379885;MQ0F=0;AC=2;AN=2;DP4=0,0,1,0;MQ=60;ANN=A|synonymous_variant|LOW|cds-VP2|GENE_cds-VP2|transcript|TRANSCRIPT_cds-VP2|protein_coding|1/1|c.327G>A|p.Val109Val|327/1062|327/1062|109/353||,A|upstream_gene_variant|MODIFIER|cds-VP3|GENE_cds-VP3|transcript|TRANSCRIPT_cds-VP3|protein_coding||c.-31G>A|||||31|,A|upstream_gene_variant|MODIFIER|cds-VP1|GENE_cds-VP1|transcript|TRANSCRIPT_cds-…	GT:PL:DP:AD	1/1:60,3,0:1:0,1
MafaPyV2	984	.	A	G	30.4183	.	DP=1;SGB=-0.379885;MQ0F=0;AC=2;AN=2;DP4=0,0,1,0;MQ=60;ANN=G|synonymous_variant|LOW|cds-VP2|GENE_cds-VP2|transcript|TRANSCRIPT_cds-VP2|protein_coding|1/1|c.354A>G|p.Gln118Gln|354/1062|354/1062|118/353||,G|upstream_gene_variant|MODIFIER|cds-VP3|GENE_cds-VP3|transcript|TRANSCRIPT_cds-VP3|protein_coding||c.-4A>G|||||4|,G|upstream_gene_variant|MODIFIER|cds-VP1|GENE_cds-VP1|transcript|TRANSCRIPT_cds-VP…	GT:PL:DP:AD	1/1:60,3,0:1:0,1
MafaPyV2	987	.	A	T	30.4183	.	DP=1;SGB=-0.379885;MQ0F=0;AC=2;AN=2;DP4=0,0,1,0;MQ=60;ANN=T|synonymous_variant|LOW|cds-VP2|GENE_cds-VP2|transcript|TRANSCRIPT_cds-VP2|protein_coding|1/1|c.357A>T|p.Gly119Gly|357/1062|357/1062|119/353||,T|upstream_gene_variant|MODIFIER|cds-VP3|GENE_cds-VP3|transcript|TRANSCRIPT_cds-VP3|protein_coding||c.-1A>T|||||1|,T|upstream_gene_variant|MODIFIER|cds-VP1|GENE_cds-VP1|transcript|TRANSCRIPT_cds-VP…	GT:PL:DP:AD	1/1:60,3,0:1:0,1
MafaPyV2	999	.	A	G	30.4183	.	DP=1;SGB=-0.379885;MQ0F=0;AC=2;AN=2;DP4=0,0,1,0;MQ=60;ANN=G|synonymous_variant|LOW|cds-VP2|GENE_cds-VP2|transcript|TRANSCRIPT_cds-VP2|protein_coding|1/1|c.369A>G|p.Glu123Glu|369/1062|369/1062|123/353||,G|synonymous_variant|LOW|cds-VP3|GENE_cds-VP3|transcript|TRANSCRIPT_cds-VP3|protein_coding|1/1|c.12A>G|p.Glu4Glu|12/705|12/705|4/234||,G|upstream_gene_variant|MODIFIER|cds-VP1|GENE_cds-VP1|transcri…	GT:PL:DP:AD	1/1:60,3,0:1:0,1
MafaPyV2	1014	.	G	A	30.4183	.	DP=1;SGB=-0.379885;MQ0F=0;AC=2;AN=2;DP4=0,0,1,0;MQ=60;ANN=A|synonymous_variant|LOW|cds-VP2|GENE_cds-VP2|transcript|TRANSCRIPT_cds-VP2|protein_coding|1/1|c.384G>A|p.Glu128Glu|384/1062|384/1062|128/353||,A|synonymous_variant|LOW|cds-VP3|GENE_cds-VP3|transcript|TRANSCRIPT_cds-VP3|protein_coding|1/1|c.27G>A|p.Glu9Glu|27/705|27/705|9/234||,A|upstream_gene_variant|MODIFIER|cds-VP1|GENE_cds-VP1|transcri…	GT:PL:DP:AD	1/1:60,3,0:1:0,1
MafaPyV2	1041	.	T	A	30.4183	.	DP=1;SGB=-0.379885;MQ0F=0;AC=2;AN=2;DP4=0,0,1,0;MQ=60;ANN=A|synonymous_variant|LOW|cds-VP2|GENE_cds-VP2|transcript|TRANSCRIPT_cds-VP2|protein_coding|1/1|c.411T>A|p.Val137Val|411/1062|411/1062|137/353||,A|synonymous_variant|LOW|cds-VP3|GENE_cds-VP3|transcript|TRANSCRIPT_cds-VP3|protein_coding|1/1|c.54T>A|p.Val18Val|54/705|54/705|18/234||,A|upstream_gene_variant|MODIFIER|cds-VP1|GENE_cds-VP1|transc…	GT:PL:DP:AD	1/1:60,3,0:1:0,1
MafaPyV2	1044	.	T	C	30.4183	.	DP=1;SGB=-0.379885;MQ0F=0;AC=2;AN=2;DP4=0,0,1,0;MQ=60;ANN=C|synonymous_variant|LOW|cds-VP2|GENE_cds-VP2|transcript|TRANSCRIPT_cds-VP2|protein_coding|1/1|c.414T>C|p.Asn138Asn|414/1062|414/1062|138/353||,C|synonymous_variant|LOW|cds-VP3|GENE_cds-VP3|transcript|TRANSCRIPT_cds-VP3|protein_coding|1/1|c.57T>C|p.Asn19Asn|57/705|57/705|19/234||,C|upstream_gene_variant|MODIFIER|cds-VP1|GENE_cds-VP1|transc…	GT:PL:DP:AD	1/1:60,3,0:1:0,1
MafaPyV2	1053	.	G	A	30.4183	.	DP=1;SGB=-0.379885;MQ0F=0;AC=2;AN=2;DP4=0,0,1,0;MQ=60;ANN=A|synonymous_variant|LOW|cds-VP2|GENE_cds-VP2|transcript|TRANSCRIPT_cds-VP2|protein_coding|1/1|c.423G>A|p.Val141Val|423/1062|423/1062|141/353||,A|synonymous_variant|LOW|cds-VP3|GENE_cds-VP3|transcript|TRANSCRIPT_cds-VP3|protein_coding|1/1|c.66G>A|p.Val22Val|66/705|66/705|22/234||,A|upstream_gene_variant|MODIFIER|cds-VP1|GENE_cds-VP1|transc…	GT:PL:DP:AD	1/1:60,3,0:1:0,1
MafaPyV2	1059	.	T	C	30.4183	.	DP=1;SGB=-0.379885;MQ0F=0;AC=2;AN=2;DP4=0,0,1,0;MQ=60;ANN=C|synonymous_variant|LOW|cds-VP2|GENE_cds-VP2|transcript|TRANSCRIPT_cds-VP2|protein_coding|1/1|c.429T>C|p.Asn143Asn|429/1062|429/1062|143/353||,C|synonymous_variant|LOW|cds-VP3|GENE_cds-VP3|transcript|TRANSCRIPT_cds-VP3|protein_coding|1/1|c.72T>C|p.Asn24Asn|72/705|72/705|24/234||,C|upstream_gene_variant|MODIFIER|cds-VP1|GENE_cds-VP1|transc…	GT:PL:DP:AD	1/1:60,3,0:1:0,1
MafaPyV2	1083	.	C	T	30.4183	.	DP=1;SGB=-0.379885;MQ0F=0;AC=2;AN=2;DP4=0,0,1,0;MQ=60;ANN=T|synonymous_variant|LOW|cds-VP2|GENE_cds-VP2|transcript|TRANSCRIPT_cds-VP2|protein_coding|1/1|c.453C>T|p.His151His|453/1062|453/1062|151/353||,T|synonymous_variant|LOW|cds-VP3|GENE_cds-VP3|transcript|TRANSCRIPT_cds-VP3|protein_coding|1/1|c.96C>T|p.His32His|96/705|96/705|32/234||,T|upstream_gene_variant|MODIFIER|cds-VP1|GENE_cds-VP1|transc…	GT:PL:DP:AD	1/1:60,3,0:1:0,1
MafaPyV2	1122	.	T	C	30.4183	.	DP=1;SGB=-0.379885;MQ0F=0;AC=2;AN=2;DP4=0,0,1,0;MQ=60;ANN=C|synonymous_variant|LOW|cds-VP2|GENE_cds-VP2|transcript|TRANSCRIPT_cds-VP2|protein_coding|1/1|c.492T>C|p.Phe164Phe|492/1062|492/1062|164/353||,C|synonymous_variant|LOW|cds-VP3|GENE_cds-VP3|transcript|TRANSCRIPT_cds-VP3|protein_coding|1/1|c.135T>C|p.Phe45Phe|135/705|135/705|45/234||,C|upstream_gene_variant|MODIFIER|cds-VP1|GENE_cds-VP1|tra…	GT:PL:DP:AD	1/1:60,3,0:1:0,1
MafaPyV2	1128	.	C	T	30.4183	.	DP=1;SGB=-0.379885;MQ0F=0;AC=2;AN=2;DP4=0,0,1,0;MQ=60;ANN=T|synonymous_variant|LOW|cds-VP2|GENE_cds-VP2|transcript|TRANSCRIPT_cds-VP2|protein_coding|1/1|c.498C>T|p.His166His|498/1062|498/1062|166/353||,T|synonymous_variant|LOW|cds-VP3|GENE_cds-VP3|transcript|TRANSCRIPT_cds-VP3|protein_coding|1/1|c.141C>T|p.His47His|141/705|141/705|47/234||,T|upstream_gene_variant|MODIFIER|cds-VP1|GENE_cds-VP1|tra…	GT:PL:DP:AD	1/1:60,3,0:1:0,1
MafaPyV2	1149	.	C	T	30.4183	.	DP=1;SGB=-0.379885;MQ0F=0;AC=2;AN=2;DP4=0,0,1,0;MQ=60;ANN=T|synonymous_variant|LOW|cds-VP2|GENE_cds-VP2|transcript|TRANSCRIPT_cds-VP2|protein_coding|1/1|c.519C>T|p.Pro173Pro|519/1062|519/1062|173/353||,T|synonymous_variant|LOW|cds-VP3|GENE_cds-VP3|transcript|TRANSCRIPT_cds-VP3|protein_coding|1/1|c.162C>T|p.Pro54Pro|162/705|162/705|54/234||,T|upstream_gene_variant|MODIFIER|cds-VP1|GENE_cds-VP1|tra…	GT:PL:DP:AD	1/1:60,3,0:1:0,1
MafaPyV2	1194	.	T	C	30.4183	.	DP=1;SGB=-0.379885;MQ0F=0;AC=2;AN=2;DP4=0,0,1,0;MQ=60;ANN=C|synonymous_variant|LOW|cds-VP2|GENE_cds-VP2|transcript|TRANSCRIPT_cds-VP2|protein_coding|1/1|c.564T>C|p.Phe188Phe|564/1062|564/1062|188/353||,C|synonymous_variant|LOW|cds-VP3|GENE_cds-VP3|transcript|TRANSCRIPT_cds-VP3|protein_coding|1/1|c.207T>C|p.Phe69Phe|207/705|207/705|69/234||,C|upstream_gene_variant|MODIFIER|cds-VP1|GENE_cds-VP1|tra…	GT:PL:DP:AD	1/1:60,3,0:1:0,1
MafaPyV2	1236	.	C	T	30.4183	.	DP=1;SGB=-0.379885;MQ0F=0;AC=2;AN=2;DP4=0,0,1,0;MQ=60;ANN=T|synonymous_variant|LOW|cds-VP2|GENE_cds-VP2|transcript|TRANSCRIPT_cds-VP2|protein_coding|1/1|c.606C>T|p.Thr202Thr|606/1062|606/1062|202/353||,T|synonymous_variant|LOW|cds-VP3|GENE_cds-VP3|transcript|TRANSCRIPT_cds-VP3|protein_coding|1/1|c.249C>T|p.Thr83Thr|249/705|249/705|83/234||,T|upstream_gene_variant|MODIFIER|cds-VP1|GENE_cds-VP1|tra…	GT:PL:DP:AD	1/1:60,3,0:1:0,1
MafaPyV2	1269	.	T	A	30.4183	.	DP=1;SGB=-0.379885;MQ0F=0;AC=2;AN=2;DP4=0,0,1,0;MQ=60;ANN=A|synonymous_variant|LOW|cds-VP2|GENE_cds-VP2|transcript|TRANSCRIPT_cds-VP2|protein_coding|1/1|c.639T>A|p.Ser213Ser|639/1062|639/1062|213/353||,A|synonymous_variant|LOW|cds-VP3|GENE_cds-VP3|transcript|TRANSCRIPT_cds-VP3|protein_coding|1/1|c.282T>A|p.Ser94Ser|282/705|282/705|94/234||,A|upstream_gene_variant|MODIFIER|cds-VP1|GENE_cds-VP1|tra…	GT:PL:DP:AD	1/1:60,3,0:1:0,1
MafaPyV2	1288	.	A	T	30.4183	.	DP=1;SGB=-0.379885;MQ0F=0;AC=2;AN=2;DP4=0,0,1,0;MQ=60;ANN=T|missense_variant|MODERATE|cds-VP2|GENE_cds-VP2|transcript|TRANSCRIPT_cds-VP2|protein_coding|1/1|c.658A>T|p.Thr220Ser|658/1062|658/1062|220/353||,T|missense_variant|MODERATE|cds-VP3|GENE_cds-VP3|transcript|TRANSCRIPT_cds-VP3|protein_coding|1/1|c.301A>T|p.Thr101Ser|301/705|301/705|101/234||,T|upstream_gene_variant|MODIFIER|cds-VP1|GENE_cds…	GT:PL:DP:AD	1/1:60,3,0:1:0,1
MafaPyV2	1291	.	T	C	30.4183	.	DP=1;SGB=-0.379885;MQ0F=0;AC=2;AN=2;DP4=0,0,1,0;MQ=60;ANN=C|synonymous_variant|LOW|cds-VP2|GENE_cds-VP2|transcript|TRANSCRIPT_cds-VP2|protein_coding|1/1|c.661T>C|p.Leu221Leu|661/1062|661/1062|221/353||,C|synonymous_variant|LOW|cds-VP3|GENE_cds-VP3|transcript|TRANSCRIPT_cds-VP3|protein_coding|1/1|c.304T>C|p.Leu102Leu|304/705|304/705|102/234||,C|upstream_gene_variant|MODIFIER|cds-VP1|GENE_cds-VP1|t…	GT:PL:DP:AD	1/1:60,3,0:1:0,1
MafaPyV2	1305	.	A	G	30.4183	.	DP=1;SGB=-0.379885;MQ0F=0;AC=2;AN=2;DP4=0,0,1,0;MQ=60;ANN=G|synonymous_variant|LOW|cds-VP2|GENE_cds-VP2|transcript|TRANSCRIPT_cds-VP2|protein_coding|1/1|c.675A>G|p.Arg225Arg|675/1062|675/1062|225/353||,G|synonymous_variant|LOW|cds-VP3|GENE_cds-VP3|transcript|TRANSCRIPT_cds-VP3|protein_coding|1/1|c.318A>G|p.Arg106Arg|318/705|318/705|106/234||,G|upstream_gene_variant|MODIFIER|cds-VP1|GENE_cds-VP1|t…	GT:PL:DP:AD	1/1:60,3,0:1:0,1
MafaPyV2	1308	.	C	T	30.4183	.	DP=1;SGB=-0.379885;MQ0F=0;AC=2;AN=2;DP4=0,0,1,0;MQ=60;ANN=T|synonymous_variant|LOW|cds-VP2|GENE_cds-VP2|transcript|TRANSCRIPT_cds-VP2|protein_coding|1/1|c.678C>T|p.Pro226Pro|678/1062|678/1062|226/353||,T|synonymous_variant|LOW|cds-VP3|GENE_cds-VP3|transcript|TRANSCRIPT_cds-VP3|protein_coding|1/1|c.321C>T|p.Pro107Pro|321/705|321/705|107/234||,T|upstream_gene_variant|MODIFIER|cds-VP1|GENE_cds-VP1|t…	GT:PL:DP:AD	1/1:60,3,0:1:0,1
MafaPyV2	1317	.	C	G	30.4183	.	DP=1;SGB=-0.379885;MQ0F=0;AC=2;AN=2;DP4=0,0,1,0;MQ=60;ANN=G|synonymous_variant|LOW|cds-VP2|GENE_cds-VP2|transcript|TRANSCRIPT_cds-VP2|protein_coding|1/1|c.687C>G|p.Val229Val|687/1062|687/1062|229/353||,G|synonymous_variant|LOW|cds-VP3|GENE_cds-VP3|transcript|TRANSCRIPT_cds-VP3|protein_coding|1/1|c.330C>G|p.Val110Val|330/705|330/705|110/234||,G|upstream_gene_variant|MODIFIER|cds-VP1|GENE_cds-VP1|t…	GT:PL:DP:AD	1/1:60,3,0:1:0,1
MafaPyV2	1320	.	A	G	30.4183	.	DP=1;SGB=-0.379885;MQ0F=0;AC=2;AN=2;DP4=0,0,1,0;MQ=60;ANN=G|synonymous_variant|LOW|cds-VP2|GENE_cds-VP2|transcript|TRANSCRIPT_cds-VP2|protein_coding|1/1|c.690A>G|p.Arg230Arg|690/1062|690/1062|230/353||,G|synonymous_variant|LOW|cds-VP3|GENE_cds-VP3|transcript|TRANSCRIPT_cds-VP3|protein_coding|1/1|c.333A>G|p.Arg111Arg|333/705|333/705|111/234||,G|upstream_gene_variant|MODIFIER|cds-VP1|GENE_cds-VP1|t…	GT:PL:DP:AD	1/1:60,3,0:1:0,1
MafaPyV2	1341	.	A	C	30.4183	.	DP=1;SGB=-0.379885;MQ0F=0;AC=2;AN=2;DP4=0,0,1,0;MQ=60;ANN=C|synonymous_variant|LOW|cds-VP2|GENE_cds-VP2|transcript|TRANSCRIPT_cds-VP2|protein_coding|1/1|c.711A>C|p.Gly237Gly|711/1062|711/1062|237/353||,C|synonymous_variant|LOW|cds-VP3|GENE_cds-VP3|transcript|TRANSCRIPT_cds-VP3|protein_coding|1/1|c.354A>C|p.Gly118Gly|354/705|354/705|118/234||,C|upstream_gene_variant|MODIFIER|cds-VP1|GENE_cds-VP1|t…	GT:PL:DP:AD	1/1:60,3,0:1:0,1
MafaPyV2	1344	.	A	C	30.4183	.	DP=1;SGB=-0.379885;MQ0F=0;AC=2;AN=2;DP4=0,0,1,0;MQ=60;ANN=C|synonymous_variant|LOW|cds-VP2|GENE_cds-VP2|transcript|TRANSCRIPT_cds-VP2|protein_coding|1/1|c.714A>C|p.Thr238Thr|714/1062|714/1062|238/353||,C|synonymous_variant|LOW|cds-VP3|GENE_cds-VP3|transcript|TRANSCRIPT_cds-VP3|protein_coding|1/1|c.357A>C|p.Thr119Thr|357/705|357/705|119/234||,C|upstream_gene_variant|MODIFIER|cds-VP1|GENE_cds-VP1|t…	GT:PL:DP:AD	1/1:60,3,0:1:0,1
MafaPyV2	1347	.	C	T	30.4183	.	DP=1;SGB=-0.379885;MQ0F=0;AC=2;AN=2;DP4=0,0,1,0;MQ=60;ANN=T|synonymous_variant|LOW|cds-VP2|GENE_cds-VP2|transcript|TRANSCRIPT_cds-VP2|protein_coding|1/1|c.717C>T|p.Tyr239Tyr|717/1062|717/1062|239/353||,T|synonymous_variant|LOW|cds-VP3|GENE_cds-VP3|transcript|TRANSCRIPT_cds-VP3|protein_coding|1/1|c.360C>T|p.Tyr120Tyr|360/705|360/705|120/234||,T|upstream_gene_variant|MODIFIER|cds-VP1|GENE_cds-VP1|t…	GT:PL:DP:AD	1/1:60,3,0:1:0,1
MafaPyV2	1359	.	C	T	30.4183	.	DP=1;SGB=-0.379885;MQ0F=0;AC=2;AN=2;DP4=0,0,1,0;MQ=60;ANN=T|synonymous_variant|LOW|cds-VP2|GENE_cds-VP2|transcript|TRANSCRIPT_cds-VP2|protein_coding|1/1|c.729C>T|p.Gly243Gly|729/1062|729/1062|243/353||,T|synonymous_variant|LOW|cds-VP3|GENE_cds-VP3|transcript|TRANSCRIPT_cds-VP3|protein_coding|1/1|c.372C>T|p.Gly124Gly|372/705|372/705|124/234||,T|upstream_gene_variant|MODIFIER|cds-VP1|GENE_cds-VP1|t…	GT:PL:DP:AD	1/1:60,3,0:1:0,1
MafaPyV2	1374	.	T	A	30.4183	.	DP=1;SGB=-0.379885;MQ0F=0;AC=2;AN=2;DP4=0,0,1,0;MQ=60;ANN=A|missense_variant|MODERATE|cds-VP2|GENE_cds-VP2|transcript|TRANSCRIPT_cds-VP2|protein_coding|1/1|c.744T>A|p.Asp248Glu|744/1062|744/1062|248/353||,A|missense_variant|MODERATE|cds-VP3|GENE_cds-VP3|transcript|TRANSCRIPT_cds-VP3|protein_coding|1/1|c.387T>A|p.Asp129Glu|387/705|387/705|129/234||,A|upstream_gene_variant|MODIFIER|cds-VP1|GENE_cds…	GT:PL:DP:AD	1/1:60,3,0:1:0,1
MafaPyV2	1377	.	C	T	30.4183	.	DP=1;SGB=-0.379885;MQ0F=0;AC=2;AN=2;DP4=0,0,1,0;MQ=60;ANN=T|synonymous_variant|LOW|cds-VP2|GENE_cds-VP2|transcript|TRANSCRIPT_cds-VP2|protein_coding|1/1|c.747C>T|p.Ser249Ser|747/1062|747/1062|249/353||,T|synonymous_variant|LOW|cds-VP3|GENE_cds-VP3|transcript|TRANSCRIPT_cds-VP3|protein_coding|1/1|c.390C>T|p.Ser130Ser|390/705|390/705|130/234||,T|upstream_gene_variant|MODIFIER|cds-VP1|GENE_cds-VP1|t…	GT:PL:DP:AD	1/1:60,3,0:1:0,1
MafaPyV2	1395	.	T	A	30.4183	.	DP=1;SGB=-0.379885;MQ0F=0;AC=2;AN=2;DP4=0,0,1,0;MQ=60;ANN=A|synonymous_variant|LOW|cds-VP2|GENE_cds-VP2|transcript|TRANSCRIPT_cds-VP2|protein_coding|1/1|c.765T>A|p.Thr255Thr|765/1062|765/1062|255/353||,A|synonymous_variant|LOW|cds-VP3|GENE_cds-VP3|transcript|TRANSCRIPT_cds-VP3|protein_coding|1/1|c.408T>A|p.Thr136Thr|408/705|408/705|136/234||,A|upstream_gene_variant|MODIFIER|cds-VP1|GENE_cds-VP1|t…	GT:PL:DP:AD	1/1:60,3,0:1:0,1
MafaPyV2	1407	.	G	C	30.4183	.	DP=1;SGB=-0.379885;MQ0F=0;AC=2;AN=2;DP4=0,0,1,0;MQ=60;ANN=C|synonymous_variant|LOW|cds-VP2|GENE_cds-VP2|transcript|TRANSCRIPT_cds-VP2|protein_coding|1/1|c.777G>C|p.Val259Val|777/1062|777/1062|259/353||,C|synonymous_variant|LOW|cds-VP3|GENE_cds-VP3|transcript|TRANSCRIPT_cds-VP3|protein_coding|1/1|c.420G>C|p.Val140Val|420/705|420/705|140/234||,C|upstream_gene_variant|MODIFIER|cds-VP1|GENE_cds-VP1|t…	GT:PL:DP:AD	1/1:60,3,0:1:0,1
MafaPyV2	1410	.	C	T	30.4183	.	DP=1;SGB=-0.379885;MQ0F=0;AC=2;AN=2;DP4=0,0,1,0;MQ=60;ANN=T|synonymous_variant|LOW|cds-VP2|GENE_cds-VP2|transcript|TRANSCRIPT_cds-VP2|protein_coding|1/1|c.780C>T|p.Thr260Thr|780/1062|780/1062|260/353||,T|synonymous_variant|LOW|cds-VP3|GENE_cds-VP3|transcript|TRANSCRIPT_cds-VP3|protein_coding|1/1|c.423C>T|p.Thr141Thr|423/705|423/705|141/234||,T|upstream_gene_variant|MODIFIER|cds-VP1|GENE_cds-VP1|t…	GT:PL:DP:AD	1/1:60,3,0:1:0,1
MafaPyV2	1434	.	A	G	30.4183	.	DP=1;SGB=-0.379885;MQ0F=0;AC=2;AN=2;DP4=0,0,1,0;MQ=60;ANN=G|synonymous_variant|LOW|cds-VP2|GENE_cds-VP2|transcript|TRANSCRIPT_cds-VP2|protein_coding|1/1|c.804A>G|p.Arg268Arg|804/1062|804/1062|268/353||,G|synonymous_variant|LOW|cds-VP3|GENE_cds-VP3|transcript|TRANSCRIPT_cds-VP3|protein_coding|1/1|c.447A>G|p.Arg149Arg|447/705|447/705|149/234||,G|upstream_gene_variant|MODIFIER|cds-VP1|GENE_cds-VP1|t…	GT:PL:DP:AD	1/1:60,3,0:1:0,1
MafaPyV2	1437	.	A	G	30.4183	.	DP=1;SGB=-0.379885;MQ0F=0;AC=2;AN=2;DP4=0,0,1,0;MQ=60;ANN=G|synonymous_variant|LOW|cds-VP2|GENE_cds-VP2|transcript|TRANSCRIPT_cds-VP2|protein_coding|1/1|c.807A>G|p.Glu269Glu|807/1062|807/1062|269/353||,G|synonymous_variant|LOW|cds-VP3|GENE_cds-VP3|transcript|TRANSCRIPT_cds-VP3|protein_coding|1/1|c.450A>G|p.Glu150Glu|450/705|450/705|150/234||,G|upstream_gene_variant|MODIFIER|cds-VP1|GENE_cds-VP1|t…	GT:PL:DP:AD	1/1:60,3,0:1:0,1
MafaPyV2	1440	.	C	T	30.4183	.	DP=1;SGB=-0.379885;MQ0F=0;AC=2;AN=2;DP4=0,0,1,0;MQ=60;ANN=T|synonymous_variant|LOW|cds-VP2|GENE_cds-VP2|transcript|TRANSCRIPT_cds-VP2|protein_coding|1/1|c.810C>T|p.Pro270Pro|810/1062|810/1062|270/353||,T|synonymous_variant|LOW|cds-VP3|GENE_cds-VP3|transcript|TRANSCRIPT_cds-VP3|protein_coding|1/1|c.453C>T|p.Pro151Pro|453/705|453/705|151/234||,T|upstream_gene_variant|MODIFIER|cds-VP1|GENE_cds-VP1|t…	GT:PL:DP:AD	1/1:60,3,0:1:0,1
MafaPyV2	1455	.	A	T	30.4183	.	DP=1;SGB=-0.379885;MQ0F=0;AC=2;AN=2;DP4=0,0,1,0;MQ=60;ANN=T|synonymous_variant|LOW|cds-VP2|GENE_cds-VP2|transcript|TRANSCRIPT_cds-VP2|protein_coding|1/1|c.825A>T|p.Gly275Gly|825/1062|825/1062|275/353||,T|synonymous_variant|LOW|cds-VP3|GENE_cds-VP3|transcript|TRANSCRIPT_cds-VP3|protein_coding|1/1|c.468A>T|p.Gly156Gly|468/705|468/705|156/234||,T|upstream_gene_variant|MODIFIER|cds-VP1|GENE_cds-VP1|t…	GT:PL:DP:AD	1/1:60,3,0:1:0,1
MafaPyV2	1467	.	A	G	30.4183	.	DP=1;SGB=-0.379885;MQ0F=0;AC=2;AN=2;DP4=0,0,1,0;MQ=60;ANN=G|synonymous_variant|LOW|cds-VP2|GENE_cds-VP2|transcript|TRANSCRIPT_cds-VP2|protein_coding|1/1|c.837A>G|p.Glu279Glu|837/1062|837/1062|279/353||,G|synonymous_variant|LOW|cds-VP3|GENE_cds-VP3|transcript|TRANSCRIPT_cds-VP3|protein_coding|1/1|c.480A>G|p.Glu160Glu|480/705|480/705|160/234||,G|upstream_gene_variant|MODIFIER|cds-VP1|GENE_cds-VP1|t…	GT:PL:DP:AD	1/1:60,3,0:1:0,1
MafaPyV2	1473	.	T	C	30.4183	.	DP=1;SGB=-0.379885;MQ0F=0;AC=2;AN=2;DP4=0,0,1,0;MQ=60;ANN=C|synonymous_variant|LOW|cds-VP2|GENE_cds-VP2|transcript|TRANSCRIPT_cds-VP2|protein_coding|1/1|c.843T>C|p.Thr281Thr|843/1062|843/1062|281/353||,C|synonymous_variant|LOW|cds-VP3|GENE_cds-VP3|transcript|TRANSCRIPT_cds-VP3|protein_coding|1/1|c.486T>C|p.Thr162Thr|486/705|486/705|162/234||,C|upstream_gene_variant|MODIFIER|cds-VP1|GENE_cds-VP1|t…	GT:PL:DP:AD	1/1:60,3,0:1:0,1
MafaPyV2	1491	.	T	C	30.4183	.	DP=1;SGB=-0.379885;MQ0F=0;AC=2;AN=2;DP4=0,0,1,0;MQ=60;ANN=C|synonymous_variant|LOW|cds-VP2|GENE_cds-VP2|transcript|TRANSCRIPT_cds-VP2|protein_coding|1/1|c.861T>C|p.Ala287Ala|861/1062|861/1062|287/353||,C|synonymous_variant|LOW|cds-VP3|GENE_cds-VP3|transcript|TRANSCRIPT_cds-VP3|protein_coding|1/1|c.504T>C|p.Ala168Ala|504/705|504/705|168/234||,C|upstream_gene_variant|MODIFIER|cds-VP1|GENE_cds-VP1|t…	GT:PL:DP:AD	1/1:60,3,0:1:0,1
MafaPyV2	1564	.	G	C	30.4183	.	DP=1;SGB=-0.379885;MQ0F=0;AC=2;AN=2;DP4=0,0,1,0;MQ=60;ANN=C|missense_variant|MODERATE|cds-VP2|GENE_cds-VP2|transcript|TRANSCRIPT_cds-VP2|protein_coding|1/1|c.934G>C|p.Glu312Gln|934/1062|934/1062|312/353||,C|missense_variant|MODERATE|cds-VP3|GENE_cds-VP3|transcript|TRANSCRIPT_cds-VP3|protein_coding|1/1|c.577G>C|p.Glu193Gln|577/705|577/705|193/234||,C|upstream_gene_variant|MODIFIER|cds-VP1|GENE_cds…	GT:PL:DP:AD	1/1:60,3,0:1:0,1
MafaPyV2	1569	.	A	T	30.4183	.	DP=1;SGB=-0.379885;MQ0F=0;AC=2;AN=2;DP4=0,0,1,0;MQ=60;ANN=T|synonymous_variant|LOW|cds-VP2|GENE_cds-VP2|transcript|TRANSCRIPT_cds-VP2|protein_coding|1/1|c.939A>T|p.Ala313Ala|939/1062|939/1062|313/353||,T|synonymous_variant|LOW|cds-VP3|GENE_cds-VP3|transcript|TRANSCRIPT_cds-VP3|protein_coding|1/1|c.582A>T|p.Ala194Ala|582/705|582/705|194/234||,T|upstream_gene_variant|MODIFIER|cds-VP1|GENE_cds-VP1|t…	GT:PL:DP:AD	1/1:60,3,0:1:0,1
MafaPyV2	1588	.	A	C	30.4183	.	DP=1;SGB=-0.379885;MQ0F=0;AC=2;AN=2;DP4=0,0,1,0;MQ=60;ANN=C|missense_variant|MODERATE|cds-VP2|GENE_cds-VP2|transcript|TRANSCRIPT_cds-VP2|protein_coding|1/1|c.958A>C|p.Lys320Gln|958/1062|958/1062|320/353||,C|missense_variant|MODERATE|cds-VP3|GENE_cds-VP3|transcript|TRANSCRIPT_cds-VP3|protein_coding|1/1|c.601A>C|p.Lys201Gln|601/705|601/705|201/234||,C|synonymous_variant|LOW|cds-VP1|GENE_cds-VP1|tra…	GT:PL:DP:AD	1/1:60,3,0:1:0,1
MafaPyV2	1601	.	G	A	30.4183	.	DP=1;SGB=-0.379885;MQ0F=0;AC=2;AN=2;DP4=0,0,1,0;MQ=60;ANN=A|missense_variant|MODERATE|cds-VP2|GENE_cds-VP2|transcript|TRANSCRIPT_cds-VP2|protein_coding|1/1|c.971G>A|p.Arg324Lys|971/1062|971/1062|324/353||,A|missense_variant|MODERATE|cds-VP3|GENE_cds-VP3|transcript|TRANSCRIPT_cds-VP3|protein_coding|1/1|c.614G>A|p.Arg205Lys|614/705|614/705|205/234||,A|missense_variant|MODERATE|cds-VP1|GENE_cds-VP1|…	GT:PL:DP:AD	1/1:60,3,0:1:0,1
MafaPyV2	1613	.	T	A	30.4183	.	DP=1;SGB=-0.379885;MQ0F=0;AC=2;AN=2;DP4=0,0,1,0;MQ=60;ANN=A|missense_variant|MODERATE|cds-VP2|GENE_cds-VP2|transcript|TRANSCRIPT_cds-VP2|protein_coding|1/1|c.983T>A|p.Val328Asp|983/1062|983/1062|328/353||,A|missense_variant|MODERATE|cds-VP3|GENE_cds-VP3|transcript|TRANSCRIPT_cds-VP3|protein_coding|1/1|c.626T>A|p.Val209Asp|626/705|626/705|209/234||,A|missense_variant|MODERATE|cds-VP1|GENE_cds-VP1|…	GT:PL:DP:AD	1/1:60,3,0:1:0,1
MafaPyV2	1636	.	T	C	30.4183	.	DP=1;SGB=-0.379885;MQ0F=0;AC=2;AN=2;DP4=0,0,1,0;MQ=60;ANN=C|missense_variant|MODERATE|cds-VP2|GENE_cds-VP2|transcript|TRANSCRIPT_cds-VP2|protein_coding|1/1|c.1006T>C|p.Ser336Pro|1006/1062|1006/1062|336/353||,C|missense_variant|MODERATE|cds-VP3|GENE_cds-VP3|transcript|TRANSCRIPT_cds-VP3|protein_coding|1/1|c.649T>C|p.Ser217Pro|649/705|649/705|217/234||,C|synonymous_variant|LOW|cds-VP1|GENE_cds-VP1|…	GT:PL:DP:AD	1/1:60,3,0:1:0,1
MafaPyV2	1663	.	A	C	30.4183	.	DP=1;SGB=-0.379885;MQ0F=0;AC=2;AN=2;DP4=0,0,1,0;MQ=60;ANN=C|missense_variant|MODERATE|cds-VP2|GENE_cds-VP2|transcript|TRANSCRIPT_cds-VP2|protein_coding|1/1|c.1033A>C|p.Lys345Gln|1033/1062|1033/1062|345/353||,C|missense_variant|MODERATE|cds-VP3|GENE_cds-VP3|transcript|TRANSCRIPT_cds-VP3|protein_coding|1/1|c.676A>C|p.Lys226Gln|676/705|676/705|226/234||,C|synonymous_variant|LOW|cds-VP1|GENE_cds-VP1|…	GT:PL:DP:AD	1/1:60,3,0:1:0,1
MafaPyV2	1690	.	T	A	30.4183	.	DP=1;SGB=-0.379885;MQ0F=0;AC=2;AN=2;DP4=0,0,1,0;MQ=60;ANN=A|stop_lost&splice_region_variant|HIGH|cds-VP2|GENE_cds-VP2|transcript|TRANSCRIPT_cds-VP2|protein_coding|1/1|c.1060T>A|p.Ter354Lysext*?|1060/1062|1060/1062|354/353||,A|stop_lost&splice_region_variant|HIGH|cds-VP3|GENE_cds-VP3|transcript|TRANSCRIPT_cds-VP3|protein_coding|1/1|c.703T>A|p.Ter235Lysext*?|703/705|703/705|235/234||,A|synonymous_v…	GT:PL:DP:AD	1/1:60,3,0:1:0,1
MafaPyV2	1691	.	A	C	30.4183	.	DP=1;SGB=-0.379885;MQ0F=0;AC=2;AN=2;DP4=0,0,1,0;MQ=60;ANN=C|stop_lost&splice_region_variant|HIGH|cds-VP2|GENE_cds-VP2|transcript|TRANSCRIPT_cds-VP2|protein_coding|1/1|c.1061A>C|p.Ter354Serext*?|1061/1062|1061/1062|354/353||,C|stop_lost&splice_region_variant|HIGH|cds-VP3|GENE_cds-VP3|transcript|TRANSCRIPT_cds-VP3|protein_coding|1/1|c.704A>C|p.Ter235Serext*?|704/705|704/705|235/234||,C|missense_var…	GT:PL:DP:AD	1/1:60,3,0:1:0,1
MafaPyV2	1726	.	T	C	30.4183	.	DP=1;SGB=-0.379885;MQ0F=0;AC=2;AN=2;DP4=0,0,1,0;MQ=60;ANN=C|synonymous_variant|LOW|cds-VP1|GENE_cds-VP1|transcript|TRANSCRIPT_cds-VP1|protein_coding|1/1|c.156T>C|p.Cys52Cys|156/1095|156/1095|52/364||,C|downstream_gene_variant|MODIFIER|cds-agno|GENE_cds-agno|transcript|TRANSCRIPT_cds-agno|protein_coding||c.*1132T>C|||||1132|,C|downstream_gene_variant|MODIFIER|cds-VP2|GENE_cds-VP2|transcript|TRANSC…	GT:PL:DP:AD	1/1:60,3,0:1:0,1
MafaPyV2	1756	.	A	G	30.4183	.	DP=1;SGB=-0.379885;MQ0F=0;AC=2;AN=2;DP4=0,0,1,0;MQ=60;ANN=G|synonymous_variant|LOW|cds-VP1|GENE_cds-VP1|transcript|TRANSCRIPT_cds-VP1|protein_coding|1/1|c.186A>G|p.Glu62Glu|186/1095|186/1095|62/364||,G|downstream_gene_variant|MODIFIER|cds-agno|GENE_cds-agno|transcript|TRANSCRIPT_cds-agno|protein_coding||c.*1162A>G|||||1162|,G|downstream_gene_variant|MODIFIER|cds-VP2|GENE_cds-VP2|transcript|TRANSC…	GT:PL:DP:AD	1/1:60,3,0:1:0,1
MafaPyV2	1758	.	A	G	30.4183	.	DP=1;SGB=-0.379885;MQ0F=0;AC=2;AN=2;DP4=0,0,1,0;MQ=60;ANN=G|missense_variant|MODERATE|cds-VP1|GENE_cds-VP1|transcript|TRANSCRIPT_cds-VP1|protein_coding|1/1|c.188A>G|p.Asn63Ser|188/1095|188/1095|63/364||,G|downstream_gene_variant|MODIFIER|cds-agno|GENE_cds-agno|transcript|TRANSCRIPT_cds-agno|protein_coding||c.*1164A>G|||||1164|,G|downstream_gene_variant|MODIFIER|cds-VP2|GENE_cds-VP2|transcript|TRA…	GT:PL:DP:AD	1/1:60,3,0:1:0,1
MafaPyV2	1762	.	G	C	30.4183	.	DP=1;SGB=-0.379885;MQ0F=0;AC=2;AN=2;DP4=0,0,1,0;MQ=60;ANN=C|missense_variant|MODERATE|cds-VP1|GENE_cds-VP1|transcript|TRANSCRIPT_cds-VP1|protein_coding|1/1|c.192G>C|p.Glu64Asp|192/1095|192/1095|64/364||,C|downstream_gene_variant|MODIFIER|cds-agno|GENE_cds-agno|transcript|TRANSCRIPT_cds-agno|protein_coding||c.*1168G>C|||||1168|,C|downstream_gene_variant|MODIFIER|cds-VP2|GENE_cds-VP2|transcript|TRA…	GT:PL:DP:AD	1/1:60,3,0:1:0,1
MafaPyV2	1765	.	A	G	30.4183	.	DP=1;SGB=-0.379885;MQ0F=0;AC=2;AN=2;DP4=0,0,1,0;MQ=60;ANN=G|synonymous_variant|LOW|cds-VP1|GENE_cds-VP1|transcript|TRANSCRIPT_cds-VP1|protein_coding|1/1|c.195A>G|p.Leu65Leu|195/1095|195/1095|65/364||,G|downstream_gene_variant|MODIFIER|cds-agno|GENE_cds-agno|transcript|TRANSCRIPT_cds-agno|protein_coding||c.*1171A>G|||||1171|,G|downstream_gene_variant|MODIFIER|cds-VP2|GENE_cds-VP2|transcript|TRANSC…	GT:PL:DP:AD	1/1:60,3,0:1:0,1
MafaPyV2	1774	.	T	C	30.4183	.	DP=1;SGB=-0.379885;MQ0F=0;AC=2;AN=2;DP4=0,0,1,0;MQ=60;ANN=C|synonymous_variant|LOW|cds-VP1|GENE_cds-VP1|transcript|TRANSCRIPT_cds-VP1|protein_coding|1/1|c.204T>C|p.Phe68Phe|204/1095|204/1095|68/364||,C|downstream_gene_variant|MODIFIER|cds-agno|GENE_cds-agno|transcript|TRANSCRIPT_cds-agno|protein_coding||c.*1180T>C|||||1180|,C|downstream_gene_variant|MODIFIER|cds-VP2|GENE_cds-VP2|transcript|TRANSC…	GT:PL:DP:AD	1/1:60,3,0:1:0,1
MafaPyV2	1786	.	G	T	30.4183	.	DP=1;SGB=-0.379885;MQ0F=0;AC=2;AN=2;DP4=0,0,1,0;MQ=60;ANN=T|synonymous_variant|LOW|cds-VP1|GENE_cds-VP1|transcript|TRANSCRIPT_cds-VP1|protein_coding|1/1|c.216G>T|p.Val72Val|216/1095|216/1095|72/364||,T|downstream_gene_variant|MODIFIER|cds-agno|GENE_cds-agno|transcript|TRANSCRIPT_cds-agno|protein_coding||c.*1192G>T|||||1192|,T|downstream_gene_variant|MODIFIER|cds-VP2|GENE_cds-VP2|transcript|TRANSC…	GT:PL:DP:AD	1/1:60,3,0:1:0,1
MafaPyV2	1789	.	C	T	30.4183	.	DP=1;SGB=-0.379885;MQ0F=0;AC=2;AN=2;DP4=0,0,1,0;MQ=60;ANN=T|synonymous_variant|LOW|cds-VP1|GENE_cds-VP1|transcript|TRANSCRIPT_cds-VP1|protein_coding|1/1|c.219C>T|p.Thr73Thr|219/1095|219/1095|73/364||,T|downstream_gene_variant|MODIFIER|cds-agno|GENE_cds-agno|transcript|TRANSCRIPT_cds-agno|protein_coding||c.*1195C>T|||||1195|,T|downstream_gene_variant|MODIFIER|cds-VP2|GENE_cds-VP2|transcript|TRANSC…	GT:PL:DP:AD	1/1:60,3,0:1:0,1
MafaPyV2	1795	.	T	C	30.4183	.	DP=1;SGB=-0.379885;MQ0F=0;AC=2;AN=2;DP4=0,0,1,0;MQ=60;ANN=C|synonymous_variant|LOW|cds-VP1|GENE_cds-VP1|transcript|TRANSCRIPT_cds-VP1|protein_coding|1/1|c.225T>C|p.Asp75Asp|225/1095|225/1095|75/364||,C|downstream_gene_variant|MODIFIER|cds-agno|GENE_cds-agno|transcript|TRANSCRIPT_cds-agno|protein_coding||c.*1201T>C|||||1201|,C|downstream_gene_variant|MODIFIER|cds-VP2|GENE_cds-VP2|transcript|TRANSC…	GT:PL:DP:AD	1/1:60,3,0:1:0,1
MafaPyV2	1805	.	A	G	30.4183	.	DP=1;SGB=-0.379885;MQ0F=0;AC=2;AN=2;DP4=0,0,1,0;MQ=60;ANN=G|missense_variant|MODERATE|cds-VP1|GENE_cds-VP1|transcript|TRANSCRIPT_cds-VP1|protein_coding|1/1|c.235A>G|p.Thr79Ala|235/1095|235/1095|79/364||,G|downstream_gene_variant|MODIFIER|cds-agno|GENE_cds-agno|transcript|TRANSCRIPT_cds-agno|protein_coding||c.*1211A>G|||||1211|,G|downstream_gene_variant|MODIFIER|cds-VP2|GENE_cds-VP2|transcript|TRA…	GT:PL:DP:AD	1/1:60,3,0:1:0,1
MafaPyV2	1849	.	T	A	30.4183	.	DP=1;SGB=-0.379885;MQ0F=0;AC=2;AN=2;DP4=0,0,1,0;MQ=60;ANN=A|synonymous_variant|LOW|cds-VP1|GENE_cds-VP1|transcript|TRANSCRIPT_cds-VP1|protein_coding|1/1|c.279T>A|p.Val93Val|279/1095|279/1095|93/364||,A|downstream_gene_variant|MODIFIER|cds-agno|GENE_cds-agno|transcript|TRANSCRIPT_cds-agno|protein_coding||c.*1255T>A|||||1255|,A|downstream_gene_variant|MODIFIER|cds-VP2|GENE_cds-VP2|transcript|TRANSC…	GT:PL:DP:AD	1/1:60,3,0:1:0,1
MafaPyV2	1862	.	T	C	30.4183	.	DP=1;SGB=-0.379885;MQ0F=0;AC=2;AN=2;DP4=0,0,1,0;MQ=60;ANN=C|synonymous_variant|LOW|cds-VP1|GENE_cds-VP1|transcript|TRANSCRIPT_cds-VP1|protein_coding|1/1|c.292T>C|p.Leu98Leu|292/1095|292/1095|98/364||,C|downstream_gene_variant|MODIFIER|cds-agno|GENE_cds-agno|transcript|TRANSCRIPT_cds-agno|protein_coding||c.*1268T>C|||||1268|,C|downstream_gene_variant|MODIFIER|cds-VP2|GENE_cds-VP2|transcript|TRANSC…	GT:PL:DP:AD	1/1:60,3,0:1:0,1
MafaPyV2	1888	.	A	T	30.4183	.	DP=1;SGB=-0.379885;MQ0F=0;AC=2;AN=2;DP4=0,0,1,0;MQ=60;ANN=T|synonymous_variant|LOW|cds-VP1|GENE_cds-VP1|transcript|TRANSCRIPT_cds-VP1|protein_coding|1/1|c.318A>T|p.Thr106Thr|318/1095|318/1095|106/364||,T|downstream_gene_variant|MODIFIER|cds-agno|GENE_cds-agno|transcript|TRANSCRIPT_cds-agno|protein_coding||c.*1294A>T|||||1294|,T|downstream_gene_variant|MODIFIER|cds-VP2|GENE_cds-VP2|transcript|TRAN…	GT:PL:DP:AD	1/1:60,3,0:1:0,1
MafaPyV2	1903	.	A	G	30.4183	.	DP=1;SGB=-0.379885;MQ0F=0;AC=2;AN=2;DP4=0,0,1,0;MQ=60;ANN=G|synonymous_variant|LOW|cds-VP1|GENE_cds-VP1|transcript|TRANSCRIPT_cds-VP1|protein_coding|1/1|c.333A>G|p.Leu111Leu|333/1095|333/1095|111/364||,G|downstream_gene_variant|MODIFIER|cds-agno|GENE_cds-agno|transcript|TRANSCRIPT_cds-agno|protein_coding||c.*1309A>G|||||1309|,G|downstream_gene_variant|MODIFIER|cds-VP2|GENE_cds-VP2|transcript|TRAN…	GT:PL:DP:AD	1/1:60,3,0:1:0,1
MafaPyV2	1918	.	G	C	30.4183	.	DP=1;SGB=-0.379885;MQ0F=0;AC=2;AN=2;DP4=0,0,1,0;MQ=60;ANN=C|synonymous_variant|LOW|cds-VP1|GENE_cds-VP1|transcript|TRANSCRIPT_cds-VP1|protein_coding|1/1|c.348G>C|p.Val116Val|348/1095|348/1095|116/364||,C|downstream_gene_variant|MODIFIER|cds-agno|GENE_cds-agno|transcript|TRANSCRIPT_cds-agno|protein_coding||c.*1324G>C|||||1324|,C|downstream_gene_variant|MODIFIER|cds-VP2|GENE_cds-VP2|transcript|TRAN…	GT:PL:DP:AD	1/1:60,3,0:1:0,1
MafaPyV2	1930	.	T	A	30.4183	.	DP=1;SGB=-0.379885;MQ0F=0;AC=2;AN=2;DP4=0,0,1,0;MQ=60;ANN=A|synonymous_variant|LOW|cds-VP1|GENE_cds-VP1|transcript|TRANSCRIPT_cds-VP1|protein_coding|1/1|c.360T>A|p.Thr120Thr|360/1095|360/1095|120/364||,A|downstream_gene_variant|MODIFIER|cds-agno|GENE_cds-agno|transcript|TRANSCRIPT_cds-agno|protein_coding||c.*1336T>A|||||1336|,A|downstream_gene_variant|MODIFIER|cds-VP2|GENE_cds-VP2|transcript|TRAN…	GT:PL:DP:AD	1/1:60,3,0:1:0,1
MafaPyV2	1936	.	T	C	30.4183	.	DP=1;SGB=-0.379885;MQ0F=0;AC=2;AN=2;DP4=0,0,1,0;MQ=60;ANN=C|synonymous_variant|LOW|cds-VP1|GENE_cds-VP1|transcript|TRANSCRIPT_cds-VP1|protein_coding|1/1|c.366T>C|p.Val122Val|366/1095|366/1095|122/364||,C|downstream_gene_variant|MODIFIER|cds-agno|GENE_cds-agno|transcript|TRANSCRIPT_cds-agno|protein_coding||c.*1342T>C|||||1342|,C|downstream_gene_variant|MODIFIER|cds-VP2|GENE_cds-VP2|transcript|TRAN…	GT:PL:DP:AD	1/1:60,3,0:1:0,1
MafaPyV2	1945	.	T	C	30.4183	.	DP=1;SGB=-0.379885;MQ0F=0;AC=2;AN=2;DP4=0,0,1,0;MQ=60;ANN=C|synonymous_variant|LOW|cds-VP1|GENE_cds-VP1|transcript|TRANSCRIPT_cds-VP1|protein_coding|1/1|c.375T>C|p.Val125Val|375/1095|375/1095|125/364||,C|downstream_gene_variant|MODIFIER|cds-agno|GENE_cds-agno|transcript|TRANSCRIPT_cds-agno|protein_coding||c.*1351T>C|||||1351|,C|downstream_gene_variant|MODIFIER|cds-VP2|GENE_cds-VP2|transcript|TRAN…	GT:PL:DP:AD	1/1:60,3,0:1:0,1
MafaPyV2	1951	.	T	C	30.4183	.	DP=1;SGB=-0.379885;MQ0F=0;AC=2;AN=2;DP4=0,0,1,0;MQ=60;ANN=C|synonymous_variant|LOW|cds-VP1|GENE_cds-VP1|transcript|TRANSCRIPT_cds-VP1|protein_coding|1/1|c.381T>C|p.Ser127Ser|381/1095|381/1095|127/364||,C|downstream_gene_variant|MODIFIER|cds-agno|GENE_cds-agno|transcript|TRANSCRIPT_cds-agno|protein_coding||c.*1357T>C|||||1357|,C|downstream_gene_variant|MODIFIER|cds-VP2|GENE_cds-VP2|transcript|TRAN…	GT:PL:DP:AD	1/1:60,3,0:1:0,1
MafaPyV2	1957	.	T	A	30.4183	.	DP=1;SGB=-0.379885;MQ0F=0;AC=2;AN=2;DP4=0,0,1,0;MQ=60;ANN=A|synonymous_variant|LOW|cds-VP1|GENE_cds-VP1|transcript|TRANSCRIPT_cds-VP1|protein_coding|1/1|c.387T>A|p.Leu129Leu|387/1095|387/1095|129/364||,A|downstream_gene_variant|MODIFIER|cds-agno|GENE_cds-agno|transcript|TRANSCRIPT_cds-agno|protein_coding||c.*1363T>A|||||1363|,A|downstream_gene_variant|MODIFIER|cds-VP2|GENE_cds-VP2|transcript|TRAN…	GT:PL:DP:AD	1/1:60,3,0:1:0,1
MafaPyV2	1967	.	A	G	30.4183	.	DP=1;SGB=-0.379885;MQ0F=0;AC=2;AN=2;DP4=0,0,1,0;MQ=60;ANN=G|missense_variant|MODERATE|cds-VP1|GENE_cds-VP1|transcript|TRANSCRIPT_cds-VP1|protein_coding|1/1|c.397A>G|p.Thr133Ala|397/1095|397/1095|133/364||,G|downstream_gene_variant|MODIFIER|cds-agno|GENE_cds-agno|transcript|TRANSCRIPT_cds-agno|protein_coding||c.*1373A>G|||||1373|,G|downstream_gene_variant|MODIFIER|cds-VP2|GENE_cds-VP2|transcript|T…	GT:PL:DP:AD	1/1:60,3,0:1:0,1
MafaPyV2	1990	.	T	C	30.4183	.	DP=1;SGB=-0.379885;MQ0F=0;AC=2;AN=2;DP4=0,0,1,0;MQ=60;ANN=C|synonymous_variant|LOW|cds-VP1|GENE_cds-VP1|transcript|TRANSCRIPT_cds-VP1|protein_coding|1/1|c.420T>C|p.Asp140Asp|420/1095|420/1095|140/364||,C|downstream_gene_variant|MODIFIER|cds-agno|GENE_cds-agno|transcript|TRANSCRIPT_cds-agno|protein_coding||c.*1396T>C|||||1396|,C|downstream_gene_variant|MODIFIER|cds-VP2|GENE_cds-VP2|transcript|TRAN…	GT:PL:DP:AD	1/1:60,3,0:1:0,1
MafaPyV2	2017	.	A	T	30.4183	.	DP=1;SGB=-0.379885;MQ0F=0;AC=2;AN=2;DP4=0,0,1,0;MQ=60;ANN=T|synonymous_variant|LOW|cds-VP1|GENE_cds-VP1|transcript|TRANSCRIPT_cds-VP1|protein_coding|1/1|c.447A>T|p.Gly149Gly|447/1095|447/1095|149/364||,T|downstream_gene_variant|MODIFIER|cds-agno|GENE_cds-agno|transcript|TRANSCRIPT_cds-agno|protein_coding||c.*1423A>T|||||1423|,T|downstream_gene_variant|MODIFIER|cds-VP2|GENE_cds-VP2|transcript|TRAN…	GT:PL:DP:AD	1/1:60,3,0:1:0,1
MafaPyV2	2020	.	A	T	30.4183	.	DP=1;SGB=-0.379885;MQ0F=0;AC=2;AN=2;DP4=0,0,1,0;MQ=60;ANN=T|synonymous_variant|LOW|cds-VP1|GENE_cds-VP1|transcript|TRANSCRIPT_cds-VP1|protein_coding|1/1|c.450A>T|p.Ser150Ser|450/1095|450/1095|150/364||,T|downstream_gene_variant|MODIFIER|cds-agno|GENE_cds-agno|transcript|TRANSCRIPT_cds-agno|protein_coding||c.*1426A>T|||||1426|,T|downstream_gene_variant|MODIFIER|cds-VP2|GENE_cds-VP2|transcript|TRAN…	GT:PL:DP:AD	1/1:60,3,0:1:0,1
MafaPyV2	2036	.	G	T	30.4183	.	DP=1;SGB=-0.379885;MQ0F=0;AC=2;AN=2;DP4=0,0,1,0;MQ=60;ANN=T|missense_variant|MODERATE|cds-VP1|GENE_cds-VP1|transcript|TRANSCRIPT_cds-VP1|protein_coding|1/1|c.466G>T|p.Ala156Ser|466/1095|466/1095|156/364||,T|downstream_gene_variant|MODIFIER|cds-agno|GENE_cds-agno|transcript|TRANSCRIPT_cds-agno|protein_coding||c.*1442G>T|||||1442|,T|downstream_gene_variant|MODIFIER|cds-VP2|GENE_cds-VP2|transcript|T…	GT:PL:DP:AD	1/1:60,3,0:1:0,1
MafaPyV2	2044	.	T	G	30.4183	.	DP=1;SGB=-0.379885;MQ0F=0;AC=2;AN=2;DP4=0,0,1,0;MQ=60;ANN=G|synonymous_variant|LOW|cds-VP1|GENE_cds-VP1|transcript|TRANSCRIPT_cds-VP1|protein_coding|1/1|c.474T>G|p.Gly158Gly|474/1095|474/1095|158/364||,G|downstream_gene_variant|MODIFIER|cds-agno|GENE_cds-agno|transcript|TRANSCRIPT_cds-agno|protein_coding||c.*1450T>G|||||1450|,G|downstream_gene_variant|MODIFIER|cds-VP2|GENE_cds-VP2|transcript|TRAN…	GT:PL:DP:AD	1/1:60,3,0:1:0,1
MafaPyV2	2062	.	G	A	30.4183	.	DP=1;SGB=-0.379885;MQ0F=0;AC=2;AN=2;DP4=0,0,1,0;MQ=60;ANN=A|synonymous_variant|LOW|cds-VP1|GENE_cds-VP1|transcript|TRANSCRIPT_cds-VP1|protein_coding|1/1|c.492G>A|p.Leu164Leu|492/1095|492/1095|164/364||,A|downstream_gene_variant|MODIFIER|cds-agno|GENE_cds-agno|transcript|TRANSCRIPT_cds-agno|protein_coding||c.*1468G>A|||||1468|,A|downstream_gene_variant|MODIFIER|cds-VP2|GENE_cds-VP2|transcript|TRAN…	GT:PL:DP:AD	1/1:60,3,0:1:0,1
MafaPyV2	2080	.	C	T	30.4183	.	DP=1;SGB=-0.379885;MQ0F=0;AC=2;AN=2;DP4=0,0,1,0;MQ=60;ANN=T|synonymous_variant|LOW|cds-VP1|GENE_cds-VP1|transcript|TRANSCRIPT_cds-VP1|protein_coding|1/1|c.510C>T|p.Asn170Asn|510/1095|510/1095|170/364||,T|downstream_gene_variant|MODIFIER|cds-agno|GENE_cds-agno|transcript|TRANSCRIPT_cds-agno|protein_coding||c.*1486C>T|||||1486|,T|downstream_gene_variant|MODIFIER|cds-VP2|GENE_cds-VP2|transcript|TRAN…	GT:PL:DP:AD	1/1:60,3,0:1:0,1
MafaPyV2	2083	.	C	T	30.4183	.	DP=1;SGB=-0.379885;MQ0F=0;AC=2;AN=2;DP4=0,0,1,0;MQ=60;ANN=T|synonymous_variant|LOW|cds-VP1|GENE_cds-VP1|transcript|TRANSCRIPT_cds-VP1|protein_coding|1/1|c.513C>T|p.Tyr171Tyr|513/1095|513/1095|171/364||,T|downstream_gene_variant|MODIFIER|cds-agno|GENE_cds-agno|transcript|TRANSCRIPT_cds-agno|protein_coding||c.*1489C>T|||||1489|,T|downstream_gene_variant|MODIFIER|cds-VP2|GENE_cds-VP2|transcript|TRAN…	GT:PL:DP:AD	1/1:60,3,0:1:0,1
MafaPyV2	2089	.	C	T	30.4183	.	DP=1;SGB=-0.379885;MQ0F=0;AC=2;AN=2;DP4=0,0,1,0;MQ=60;ANN=T|synonymous_variant|LOW|cds-VP1|GENE_cds-VP1|transcript|TRANSCRIPT_cds-VP1|protein_coding|1/1|c.519C>T|p.Thr173Thr|519/1095|519/1095|173/364||,T|downstream_gene_variant|MODIFIER|cds-agno|GENE_cds-agno|transcript|TRANSCRIPT_cds-agno|protein_coding||c.*1495C>T|||||1495|,T|downstream_gene_variant|MODIFIER|cds-VP2|GENE_cds-VP2|transcript|TRAN…	GT:PL:DP:AD	1/1:60,3,0:1:0,1
MafaPyV2	2099	.	A	G	30.4183	.	DP=1;SGB=-0.379885;MQ0F=0;AC=2;AN=2;DP4=0,0,1,0;MQ=60;ANN=G|missense_variant|MODERATE|cds-VP1|GENE_cds-VP1|transcript|TRANSCRIPT_cds-VP1|protein_coding|1/1|c.529A>G|p.Thr177Ala|529/1095|529/1095|177/364||,G|downstream_gene_variant|MODIFIER|cds-agno|GENE_cds-agno|transcript|TRANSCRIPT_cds-agno|protein_coding||c.*1505A>G|||||1505|,G|downstream_gene_variant|MODIFIER|cds-VP2|GENE_cds-VP2|transcript|T…	GT:PL:DP:AD	1/1:60,3,0:1:0,1
MafaPyV2	2100	.	C	G	30.4183	.	DP=1;SGB=-0.379885;MQ0F=0;AC=2;AN=2;DP4=0,0,1,0;MQ=60;ANN=G|missense_variant|MODERATE|cds-VP1|GENE_cds-VP1|transcript|TRANSCRIPT_cds-VP1|protein_coding|1/1|c.530C>G|p.Thr177Arg|530/1095|530/1095|177/364||,G|downstream_gene_variant|MODIFIER|cds-agno|GENE_cds-agno|transcript|TRANSCRIPT_cds-agno|protein_coding||c.*1506C>G|||||1506|,G|downstream_gene_variant|MODIFIER|cds-VP2|GENE_cds-VP2|transcript|T…	GT:PL:DP:AD	1/1:60,3,0:1:0,1
MafaPyV2	2104	.	C	G	30.4183	.	DP=1;SGB=-0.379885;MQ0F=0;AC=2;AN=2;DP4=0,0,1,0;MQ=60;ANN=G|synonymous_variant|LOW|cds-VP1|GENE_cds-VP1|transcript|TRANSCRIPT_cds-VP1|protein_coding|1/1|c.534C>G|p.Gly178Gly|534/1095|534/1095|178/364||,G|downstream_gene_variant|MODIFIER|cds-agno|GENE_cds-agno|transcript|TRANSCRIPT_cds-agno|protein_coding||c.*1510C>G|||||1510|,G|downstream_gene_variant|MODIFIER|cds-VP2|GENE_cds-VP2|transcript|TRAN…	GT:PL:DP:AD	1/1:60,3,0:1:0,1
MafaPyV2	2125	.	C	A	30.4183	.	DP=1;SGB=-0.379885;MQ0F=0;AC=2;AN=2;DP4=0,0,1,0;MQ=60;ANN=A|synonymous_variant|LOW|cds-VP1|GENE_cds-VP1|transcript|TRANSCRIPT_cds-VP1|protein_coding|1/1|c.555C>A|p.Pro185Pro|555/1095|555/1095|185/364||,A|downstream_gene_variant|MODIFIER|cds-agno|GENE_cds-agno|transcript|TRANSCRIPT_cds-agno|protein_coding||c.*1531C>A|||||1531|,A|downstream_gene_variant|MODIFIER|cds-VP2|GENE_cds-VP2|transcript|TRAN…	GT:PL:DP:AD	1/1:60,3,0:1:0,1
MafaPyV2	2128	.	A	T	30.4183	.	DP=1;SGB=-0.379885;MQ0F=0;AC=2;AN=2;DP4=0,0,1,0;MQ=60;ANN=T|synonymous_variant|LOW|cds-VP1|GENE_cds-VP1|transcript|TRANSCRIPT_cds-VP1|protein_coding|1/1|c.558A>T|p.Thr186Thr|558/1095|558/1095|186/364||,T|downstream_gene_variant|MODIFIER|cds-agno|GENE_cds-agno|transcript|TRANSCRIPT_cds-agno|protein_coding||c.*1534A>T|||||1534|,T|downstream_gene_variant|MODIFIER|cds-VP2|GENE_cds-VP2|transcript|TRAN…	GT:PL:DP:AD	1/1:60,3,0:1:0,1
MafaPyV2	2134	.	A	G	30.4183	.	DP=1;SGB=-0.379885;MQ0F=0;AC=2;AN=2;DP4=0,0,1,0;MQ=60;ANN=G|synonymous_variant|LOW|cds-VP1|GENE_cds-VP1|transcript|TRANSCRIPT_cds-VP1|protein_coding|1/1|c.564A>G|p.Glu188Glu|564/1095|564/1095|188/364||,G|downstream_gene_variant|MODIFIER|cds-agno|GENE_cds-agno|transcript|TRANSCRIPT_cds-agno|protein_coding||c.*1540A>G|||||1540|,G|downstream_gene_variant|MODIFIER|cds-VP2|GENE_cds-VP2|transcript|TRAN…	GT:PL:DP:AD	1/1:60,3,0:1:0,1
MafaPyV2	2143	.	T	C	30.4183	.	DP=1;SGB=-0.379885;MQ0F=0;AC=2;AN=2;DP4=0,0,1,0;MQ=60;ANN=C|synonymous_variant|LOW|cds-VP1|GENE_cds-VP1|transcript|TRANSCRIPT_cds-VP1|protein_coding|1/1|c.573T>C|p.Val191Val|573/1095|573/1095|191/364||,C|downstream_gene_variant|MODIFIER|cds-agno|GENE_cds-agno|transcript|TRANSCRIPT_cds-agno|protein_coding||c.*1549T>C|||||1549|,C|downstream_gene_variant|MODIFIER|cds-VP2|GENE_cds-VP2|transcript|TRAN…	GT:PL:DP:AD	1/1:60,3,0:1:0,1
MafaPyV2	2155	.	G	A	30.4183	.	DP=1;SGB=-0.379885;MQ0F=0;AC=2;AN=2;DP4=0,0,1,0;MQ=60;ANN=A|synonymous_variant|LOW|cds-VP1|GENE_cds-VP1|transcript|TRANSCRIPT_cds-VP1|protein_coding|1/1|c.585G>A|p.Glu195Glu|585/1095|585/1095|195/364||,A|downstream_gene_variant|MODIFIER|cds-agno|GENE_cds-agno|transcript|TRANSCRIPT_cds-agno|protein_coding||c.*1561G>A|||||1561|,A|downstream_gene_variant|MODIFIER|cds-VP2|GENE_cds-VP2|transcript|TRAN…	GT:PL:DP:AD	1/1:60,3,0:1:0,1
MafaPyV2	2176	.	A	G	30.4183	.	DP=1;SGB=-0.379885;MQ0F=0;AC=2;AN=2;DP4=0,0,1,0;MQ=60;ANN=G|synonymous_variant|LOW|cds-VP1|GENE_cds-VP1|transcript|TRANSCRIPT_cds-VP1|protein_coding|1/1|c.606A>G|p.Lys202Lys|606/1095|606/1095|202/364||,G|downstream_gene_variant|MODIFIER|cds-agno|GENE_cds-agno|transcript|TRANSCRIPT_cds-agno|protein_coding||c.*1582A>G|||||1582|,G|downstream_gene_variant|MODIFIER|cds-VP2|GENE_cds-VP2|transcript|TRAN…	GT:PL:DP:AD	1/1:60,3,0:1:0,1
MafaPyV2	2182	.	T	C	30.4183	.	DP=1;SGB=-0.379885;MQ0F=0;AC=2;AN=2;DP4=0,0,1,0;MQ=60;ANN=C|synonymous_variant|LOW|cds-VP1|GENE_cds-VP1|transcript|TRANSCRIPT_cds-VP1|protein_coding|1/1|c.612T>C|p.Asn204Asn|612/1095|612/1095|204/364||,C|downstream_gene_variant|MODIFIER|cds-agno|GENE_cds-agno|transcript|TRANSCRIPT_cds-agno|protein_coding||c.*1588T>C|||||1588|,C|downstream_gene_variant|MODIFIER|cds-VP2|GENE_cds-VP2|transcript|TRAN…	GT:PL:DP:AD	1/1:60,3,0:1:0,1
MafaPyV2	2188	.	C	T	30.4183	.	DP=1;SGB=-0.379885;MQ0F=0;AC=2;AN=2;DP4=0,0,1,0;MQ=60;ANN=T|synonymous_variant|LOW|cds-VP1|GENE_cds-VP1|transcript|TRANSCRIPT_cds-VP1|protein_coding|1/1|c.618C>T|p.Tyr206Tyr|618/1095|618/1095|206/364||,T|downstream_gene_variant|MODIFIER|cds-agno|GENE_cds-agno|transcript|TRANSCRIPT_cds-agno|protein_coding||c.*1594C>T|||||1594|,T|downstream_gene_variant|MODIFIER|cds-VP2|GENE_cds-VP2|transcript|TRAN…	GT:PL:DP:AD	1/1:60,3,0:1:0,1
MafaPyV2	2194	.	G	T	30.4183	.	DP=1;SGB=-0.379885;MQ0F=0;AC=2;AN=2;DP4=0,0,1,0;MQ=60;ANN=T|synonymous_variant|LOW|cds-VP1|GENE_cds-VP1|transcript|TRANSCRIPT_cds-VP1|protein_coding|1/1|c.624G>T|p.Val208Val|624/1095|624/1095|208/364||,T|downstream_gene_variant|MODIFIER|cds-agno|GENE_cds-agno|transcript|TRANSCRIPT_cds-agno|protein_coding||c.*1600G>T|||||1600|,T|downstream_gene_variant|MODIFIER|cds-VP2|GENE_cds-VP2|transcript|TRAN…	GT:PL:DP:AD	1/1:60,3,0:1:0,1
MafaPyV2	2206	.	T	C	30.4183	.	DP=1;SGB=-0.379885;MQ0F=0;AC=2;AN=2;DP4=0,0,1,0;MQ=60;ANN=C|synonymous_variant|LOW|cds-VP1|GENE_cds-VP1|transcript|TRANSCRIPT_cds-VP1|protein_coding|1/1|c.636T>C|p.Val212Val|636/1095|636/1095|212/364||,C|downstream_gene_variant|MODIFIER|cds-agno|GENE_cds-agno|transcript|TRANSCRIPT_cds-agno|protein_coding||c.*1612T>C|||||1612|,C|downstream_gene_variant|MODIFIER|cds-VP2|GENE_cds-VP2|transcript|TRAN…	GT:PL:DP:AD	1/1:60,3,0:1:0,1
MafaPyV2	2257	.	G	A	30.4183	.	DP=1;SGB=-0.379885;MQ0F=0;AC=2;AN=2;DP4=0,0,1,0;MQ=60;ANN=A|synonymous_variant|LOW|cds-VP1|GENE_cds-VP1|transcript|TRANSCRIPT_cds-VP1|protein_coding|1/1|c.687G>A|p.Gly229Gly|687/1095|687/1095|229/364||,A|downstream_gene_variant|MODIFIER|cds-agno|GENE_cds-agno|transcript|TRANSCRIPT_cds-agno|protein_coding||c.*1663G>A|||||1663|,A|downstream_gene_variant|MODIFIER|cds-VP2|GENE_cds-VP2|transcript|TRAN…	GT:PL:DP:AD	1/1:60,3,0:1:0,1
MafaPyV2	2263	.	A	G	30.4183	.	DP=1;SGB=-0.379885;MQ0F=0;AC=2;AN=2;DP4=0,0,1,0;MQ=60;ANN=G|synonymous_variant|LOW|cds-VP1|GENE_cds-VP1|transcript|TRANSCRIPT_cds-VP1|protein_coding|1/1|c.693A>G|p.Glu231Glu|693/1095|693/1095|231/364||,G|downstream_gene_variant|MODIFIER|cds-agno|GENE_cds-agno|transcript|TRANSCRIPT_cds-agno|protein_coding||c.*1669A>G|||||1669|,G|downstream_gene_variant|MODIFIER|cds-VP2|GENE_cds-VP2|transcript|TRAN…	GT:PL:DP:AD	1/1:60,3,0:1:0,1
MafaPyV2	2287	.	T	C	30.4183	.	DP=1;SGB=-0.379885;MQ0F=0;AC=2;AN=2;DP4=0,0,1,0;MQ=60;ANN=C|synonymous_variant|LOW|cds-VP1|GENE_cds-VP1|transcript|TRANSCRIPT_cds-VP1|protein_coding|1/1|c.717T>C|p.Val239Val|717/1095|717/1095|239/364||,C|downstream_gene_variant|MODIFIER|cds-agno|GENE_cds-agno|transcript|TRANSCRIPT_cds-agno|protein_coding||c.*1693T>C|||||1693|,C|downstream_gene_variant|MODIFIER|cds-VP2|GENE_cds-VP2|transcript|TRAN…	GT:PL:DP:AD	1/1:60,3,0:1:0,1
MafaPyV2	2314	.	G	A	30.4183	.	DP=1;SGB=-0.379885;MQ0F=0;AC=2;AN=2;DP4=0,0,1,0;MQ=60;ANN=A|synonymous_variant|LOW|cds-VP1|GENE_cds-VP1|transcript|TRANSCRIPT_cds-VP1|protein_coding|1/1|c.744G>A|p.Leu248Leu|744/1095|744/1095|248/364||,A|downstream_gene_variant|MODIFIER|cds-agno|GENE_cds-agno|transcript|TRANSCRIPT_cds-agno|protein_coding||c.*1720G>A|||||1720|,A|downstream_gene_variant|MODIFIER|cds-VP2|GENE_cds-VP2|transcript|TRAN…	GT:PL:DP:AD	1/1:60,3,0:1:0,1
MafaPyV2	2353	.	T	C	30.4183	.	DP=1;SGB=-0.379885;MQ0F=0;AC=2;AN=2;DP4=0,0,1,0;MQ=60;ANN=C|synonymous_variant|LOW|cds-VP1|GENE_cds-VP1|transcript|TRANSCRIPT_cds-VP1|protein_coding|1/1|c.783T>C|p.Ser261Ser|783/1095|783/1095|261/364||,C|downstream_gene_variant|MODIFIER|cds-agno|GENE_cds-agno|transcript|TRANSCRIPT_cds-agno|protein_coding||c.*1759T>C|||||1759|,C|downstream_gene_variant|MODIFIER|cds-VP2|GENE_cds-VP2|transcript|TRAN…	GT:PL:DP:AD	1/1:60,3,0:1:0,1
MafaPyV2	2383	.	G	A	30.4183	.	DP=1;SGB=-0.379885;MQ0F=0;AC=2;AN=2;DP4=0,0,1,0;MQ=60;ANN=A|synonymous_variant|LOW|cds-VP1|GENE_cds-VP1|transcript|TRANSCRIPT_cds-VP1|protein_coding|1/1|c.813G>A|p.Gly271Gly|813/1095|813/1095|271/364||,A|downstream_gene_variant|MODIFIER|cds-agno|GENE_cds-agno|transcript|TRANSCRIPT_cds-agno|protein_coding||c.*1789G>A|||||1789|,A|downstream_gene_variant|MODIFIER|cds-VP2|GENE_cds-VP2|transcript|TRAN…	GT:PL:DP:AD	1/1:60,3,0:1:0,1
MafaPyV2	2404	.	G	A	30.4183	.	DP=1;SGB=-0.379885;MQ0F=0;AC=2;AN=2;DP4=0,0,1,0;MQ=60;ANN=A|synonymous_variant|LOW|cds-VP1|GENE_cds-VP1|transcript|TRANSCRIPT_cds-VP1|protein_coding|1/1|c.834G>A|p.Gly278Gly|834/1095|834/1095|278/364||,A|downstream_gene_variant|MODIFIER|cds-agno|GENE_cds-agno|transcript|TRANSCRIPT_cds-agno|protein_coding||c.*1810G>A|||||1810|,A|downstream_gene_variant|MODIFIER|cds-VP2|GENE_cds-VP2|transcript|TRAN…	GT:PL:DP:AD	1/1:60,3,0:1:0,1
MafaPyV2	2425	.	T	C	30.4183	.	DP=1;SGB=-0.379885;MQ0F=0;AC=2;AN=2;DP4=0,0,1,0;MQ=60;ANN=C|synonymous_variant|LOW|cds-VP1|GENE_cds-VP1|transcript|TRANSCRIPT_cds-VP1|protein_coding|1/1|c.855T>C|p.Leu285Leu|855/1095|855/1095|285/364||,C|downstream_gene_variant|MODIFIER|cds-agno|GENE_cds-agno|transcript|TRANSCRIPT_cds-agno|protein_coding||c.*1831T>C|||||1831|,C|downstream_gene_variant|MODIFIER|cds-VP2|GENE_cds-VP2|transcript|TRAN…	GT:PL:DP:AD	1/1:60,3,0:1:0,1
MafaPyV2	2428	.	T	C	30.4183	.	DP=1;SGB=-0.379885;MQ0F=0;AC=2;AN=2;DP4=0,0,1,0;MQ=60;ANN=C|synonymous_variant|LOW|cds-VP1|GENE_cds-VP1|transcript|TRANSCRIPT_cds-VP1|protein_coding|1/1|c.858T>C|p.Pro286Pro|858/1095|858/1095|286/364||,C|downstream_gene_variant|MODIFIER|cds-agno|GENE_cds-agno|transcript|TRANSCRIPT_cds-agno|protein_coding||c.*1834T>C|||||1834|,C|downstream_gene_variant|MODIFIER|cds-VP2|GENE_cds-VP2|transcript|TRAN…	GT:PL:DP:AD	1/1:60,3,0:1:0,1
MafaPyV2	2440	.	A	G	30.4183	.	DP=1;SGB=-0.379885;MQ0F=0;AC=2;AN=2;DP4=0,0,1,0;MQ=60;ANN=G|synonymous_variant|LOW|cds-VP1|GENE_cds-VP1|transcript|TRANSCRIPT_cds-VP1|protein_coding|1/1|c.870A>G|p.Lys290Lys|870/1095|870/1095|290/364||,G|downstream_gene_variant|MODIFIER|cds-agno|GENE_cds-agno|transcript|TRANSCRIPT_cds-agno|protein_coding||c.*1846A>G|||||1846|,G|downstream_gene_variant|MODIFIER|cds-VP2|GENE_cds-VP2|transcript|TRAN…	GT:PL:DP:AD	1/1:60,3,0:1:0,1
MafaPyV2	2455	.	G	A	30.4183	.	DP=1;SGB=-0.379885;MQ0F=0;AC=2;AN=2;DP4=0,0,1,0;MQ=60;ANN=A|synonymous_variant|LOW|cds-VP1|GENE_cds-VP1|transcript|TRANSCRIPT_cds-VP1|protein_coding|1/1|c.885G>A|p.Lys295Lys|885/1095|885/1095|295/364||,A|downstream_gene_variant|MODIFIER|cds-agno|GENE_cds-agno|transcript|TRANSCRIPT_cds-agno|protein_coding||c.*1861G>A|||||1861|,A|downstream_gene_variant|MODIFIER|cds-VP2|GENE_cds-VP2|transcript|TRAN…	GT:PL:DP:AD	1/1:60,3,0:1:0,1
MafaPyV2	2464	.	T	C	30.4183	.	DP=1;SGB=-0.379885;MQ0F=0;AC=2;AN=2;DP4=0,0,1,0;MQ=60;ANN=C|synonymous_variant|LOW|cds-VP1|GENE_cds-VP1|transcript|TRANSCRIPT_cds-VP1|protein_coding|1/1|c.894T>C|p.Val298Val|894/1095|894/1095|298/364||,C|downstream_gene_variant|MODIFIER|cds-agno|GENE_cds-agno|transcript|TRANSCRIPT_cds-agno|protein_coding||c.*1870T>C|||||1870|,C|downstream_gene_variant|MODIFIER|cds-VP2|GENE_cds-VP2|transcript|TRAN…	GT:PL:DP:AD	1/1:60,3,0:1:0,1
MafaPyV2	2467	.	G	A	30.4183	.	DP=1;SGB=-0.379885;MQ0F=0;AC=2;AN=2;DP4=0,0,1,0;MQ=60;ANN=A|synonymous_variant|LOW|cds-VP1|GENE_cds-VP1|transcript|TRANSCRIPT_cds-VP1|protein_coding|1/1|c.897G>A|p.Lys299Lys|897/1095|897/1095|299/364||,A|downstream_gene_variant|MODIFIER|cds-agno|GENE_cds-agno|transcript|TRANSCRIPT_cds-agno|protein_coding||c.*1873G>A|||||1873|,A|downstream_gene_variant|MODIFIER|cds-VP2|GENE_cds-VP2|transcript|TRAN…	GT:PL:DP:AD	1/1:60,3,0:1:0,1
MafaPyV2	2479	.	T	C	30.4183	.	DP=1;SGB=-0.379885;MQ0F=0;AC=2;AN=2;DP4=0,0,1,0;MQ=60;ANN=C|synonymous_variant|LOW|cds-VP1|GENE_cds-VP1|transcript|TRANSCRIPT_cds-VP1|protein_coding|1/1|c.909T>C|p.Pro303Pro|909/1095|909/1095|303/364||,C|downstream_gene_variant|MODIFIER|cds-agno|GENE_cds-agno|transcript|TRANSCRIPT_cds-agno|protein_coding||c.*1885T>C|||||1885|,C|downstream_gene_variant|MODIFIER|cds-VP2|GENE_cds-VP2|transcript|TRAN…	GT:PL:DP:AD	1/1:60,3,0:1:0,1
MafaPyV2	2488	.	C	T	30.4183	.	DP=1;SGB=-0.379885;MQ0F=0;AC=2;AN=2;DP4=0,0,1,0;MQ=60;ANN=T|synonymous_variant|LOW|cds-VP1|GENE_cds-VP1|transcript|TRANSCRIPT_cds-VP1|protein_coding|1/1|c.918C>T|p.Phe306Phe|918/1095|918/1095|306/364||,T|downstream_gene_variant|MODIFIER|cds-agno|GENE_cds-agno|transcript|TRANSCRIPT_cds-agno|protein_coding||c.*1894C>T|||||1894|,T|downstream_gene_variant|MODIFIER|cds-VP2|GENE_cds-VP2|transcript|TRAN…	GT:PL:DP:AD	1/1:60,3,0:1:0,1
MafaPyV2	2491	.	T	G	30.4183	.	DP=1;SGB=-0.379885;MQ0F=0;AC=2;AN=2;DP4=0,0,1,0;MQ=60;ANN=G|synonymous_variant|LOW|cds-VP1|GENE_cds-VP1|transcript|TRANSCRIPT_cds-VP1|protein_coding|1/1|c.921T>G|p.Leu307Leu|921/1095|921/1095|307/364||,G|downstream_gene_variant|MODIFIER|cds-agno|GENE_cds-agno|transcript|TRANSCRIPT_cds-agno|protein_coding||c.*1897T>G|||||1897|,G|downstream_gene_variant|MODIFIER|cds-VP2|GENE_cds-VP2|transcript|TRAN…	GT:PL:DP:AD	1/1:60,3,0:1:0,1
MafaPyV2	2494	.	G	A	30.4183	.	DP=1;SGB=-0.379885;MQ0F=0;AC=2;AN=2;DP4=0,0,1,0;MQ=60;ANN=A|synonymous_variant|LOW|cds-VP1|GENE_cds-VP1|transcript|TRANSCRIPT_cds-VP1|protein_coding|1/1|c.924G>A|p.Leu308Leu|924/1095|924/1095|308/364||,A|downstream_gene_variant|MODIFIER|cds-agno|GENE_cds-agno|transcript|TRANSCRIPT_cds-agno|protein_coding||c.*1900G>A|||||1900|,A|downstream_gene_variant|MODIFIER|cds-VP2|GENE_cds-VP2|transcript|TRAN…	GT:PL:DP:AD	1/1:60,3,0:1:0,1
MafaPyV2	2533	.	G	C	30.4183	.	DP=1;SGB=-0.379885;MQ0F=0;AC=2;AN=2;DP4=0,0,1,0;MQ=60;ANN=C|synonymous_variant|LOW|cds-VP1|GENE_cds-VP1|transcript|TRANSCRIPT_cds-VP1|protein_coding|1/1|c.963G>C|p.Gly321Gly|963/1095|963/1095|321/364||,C|downstream_gene_variant|MODIFIER|cds-agno|GENE_cds-agno|transcript|TRANSCRIPT_cds-agno|protein_coding||c.*1939G>C|||||1939|,C|downstream_gene_variant|MODIFIER|cds-VP2|GENE_cds-VP2|transcript|TRAN…	GT:PL:DP:AD	1/1:60,3,0:1:0,1
MafaPyV2	2539	.	T	C	30.4183	.	DP=1;SGB=-0.379885;MQ0F=0;AC=2;AN=2;DP4=0,0,1,0;MQ=60;ANN=C|synonymous_variant|LOW|cds-VP1|GENE_cds-VP1|transcript|TRANSCRIPT_cds-VP1|protein_coding|1/1|c.969T>C|p.Pro323Pro|969/1095|969/1095|323/364||,C|downstream_gene_variant|MODIFIER|cds-agno|GENE_cds-agno|transcript|TRANSCRIPT_cds-agno|protein_coding||c.*1945T>C|||||1945|,C|downstream_gene_variant|MODIFIER|cds-VP2|GENE_cds-VP2|transcript|TRAN…	GT:PL:DP:AD	1/1:60,3,0:1:0,1
MafaPyV2	2560	.	A	G	30.4183	.	DP=1;SGB=-0.379885;MQ0F=0;AC=2;AN=2;DP4=0,0,1,0;MQ=60;ANN=G|synonymous_variant|LOW|cds-VP1|GENE_cds-VP1|transcript|TRANSCRIPT_cds-VP1|protein_coding|1/1|c.990A>G|p.Gln330Gln|990/1095|990/1095|330/364||,G|downstream_gene_variant|MODIFIER|cds-agno|GENE_cds-agno|transcript|TRANSCRIPT_cds-agno|protein_coding||c.*1966A>G|||||1966|,G|downstream_gene_variant|MODIFIER|cds-VP2|GENE_cds-VP2|transcript|TRAN…	GT:PL:DP:AD	1/1:60,3,0:1:0,1
MafaPyV2	2578	.	G	C	30.4183	.	DP=1;SGB=-0.379885;MQ0F=0;AC=2;AN=2;DP4=0,0,1,0;MQ=60;ANN=C|synonymous_variant|LOW|cds-VP1|GENE_cds-VP1|transcript|TRANSCRIPT_cds-VP1|protein_coding|1/1|c.1008G>C|p.Val336Val|1008/1095|1008/1095|336/364||,C|downstream_gene_variant|MODIFIER|cds-agno|GENE_cds-agno|transcript|TRANSCRIPT_cds-agno|protein_coding||c.*1984G>C|||||1984|,C|downstream_gene_variant|MODIFIER|cds-VP2|GENE_cds-VP2|transcript|T…	GT:PL:DP:AD	1/1:60,3,0:1:0,1
MafaPyV2	2626	.	T	C	30.4183	.	DP=1;SGB=-0.379885;MQ0F=0;AC=2;AN=2;DP4=0,0,1,0;MQ=60;ANN=C|synonymous_variant|LOW|cds-VP1|GENE_cds-VP1|transcript|TRANSCRIPT_cds-VP1|protein_coding|1/1|c.1056T>C|p.Tyr352Tyr|1056/1095|1056/1095|352/364||,C|downstream_gene_variant|MODIFIER|cds-agno|GENE_cds-agno|transcript|TRANSCRIPT_cds-agno|protein_coding||c.*2032T>C|||||2032|,C|downstream_gene_variant|MODIFIER|cds-VP2|GENE_cds-VP2|transcript|T…	GT:PL:DP:AD	1/1:60,3,0:1:0,1
MafaPyV2	2629	.	T	A	30.4183	.	DP=1;SGB=-0.379885;MQ0F=0;AC=2;AN=2;DP4=0,0,1,0;MQ=60;ANN=A|synonymous_variant|LOW|cds-VP1|GENE_cds-VP1|transcript|TRANSCRIPT_cds-VP1|protein_coding|1/1|c.1059T>A|p.Ile353Ile|1059/1095|1059/1095|353/364||,A|downstream_gene_variant|MODIFIER|cds-agno|GENE_cds-agno|transcript|TRANSCRIPT_cds-agno|protein_coding||c.*2035T>A|||||2035|,A|downstream_gene_variant|MODIFIER|cds-VP2|GENE_cds-VP2|transcript|T…	GT:PL:DP:AD	1/1:60,3,0:1:0,1
MafaPyV2	2669	.	A	C	30.4183	.	DP=1;SGB=-0.379885;MQ0F=0;AC=2;AN=2;DP4=0,0,1,0;MQ=60;ANN=C|downstream_gene_variant|MODIFIER|cds-agno|GENE_cds-agno|transcript|TRANSCRIPT_cds-agno|protein_coding||c.*2075A>C|||||2075|,C|downstream_gene_variant|MODIFIER|cds-VP2|GENE_cds-VP2|transcript|TRANSCRIPT_cds-VP2|protein_coding||c.*977A>C|||||977|,C|downstream_gene_variant|MODIFIER|cds-VP3|GENE_cds-VP3|transcript|TRANSCRIPT_cds-VP3|protein_…	GT:PL:DP:AD	1/1:60,3,0:1:0,1
MafaPyV2	2681	.	C	A	30.4183	.	DP=1;SGB=-0.379885;MQ0F=0;AC=2;AN=2;DP4=0,0,1,0;MQ=60;ANN=A|downstream_gene_variant|MODIFIER|cds-agno|GENE_cds-agno|transcript|TRANSCRIPT_cds-agno|protein_coding||c.*2087C>A|||||2087|,A|downstream_gene_variant|MODIFIER|cds-VP2|GENE_cds-VP2|transcript|TRANSCRIPT_cds-VP2|protein_coding||c.*989C>A|||||989|,A|downstream_gene_variant|MODIFIER|cds-VP3|GENE_cds-VP3|transcript|TRANSCRIPT_cds-VP3|protein_…	GT:PL:DP:AD	1/1:60,3,0:1:0,1
MafaPyV2	2694	.	G	T	30.4183	.	DP=1;SGB=-0.379885;MQ0F=0;AC=2;AN=2;DP4=0,0,1,0;MQ=60;ANN=T|downstream_gene_variant|MODIFIER|cds-agno|GENE_cds-agno|transcript|TRANSCRIPT_cds-agno|protein_coding||c.*2100G>T|||||2100|,T|downstream_gene_variant|MODIFIER|cds-VP2|GENE_cds-VP2|transcript|TRANSCRIPT_cds-VP2|protein_coding||c.*1002G>T|||||1002|,T|downstream_gene_variant|MODIFIER|cds-VP3|GENE_cds-VP3|transcript|TRANSCRIPT_cds-VP3|protei…	GT:PL:DP:AD	1/1:60,3,0:1:0,1
MafaPyV2	2696	.	T	G	30.4183	.	DP=1;SGB=-0.379885;MQ0F=0;AC=2;AN=2;DP4=0,0,1,0;MQ=60;ANN=G|downstream_gene_variant|MODIFIER|cds-agno|GENE_cds-agno|transcript|TRANSCRIPT_cds-agno|protein_coding||c.*2102T>G|||||2102|,G|downstream_gene_variant|MODIFIER|cds-VP2|GENE_cds-VP2|transcript|TRANSCRIPT_cds-VP2|protein_coding||c.*1004T>G|||||1004|,G|downstream_gene_variant|MODIFIER|cds-VP3|GENE_cds-VP3|transcript|TRANSCRIPT_cds-VP3|protei…	GT:PL:DP:AD	1/1:60,3,0:1:0,1
MafaPyV2	2704	.	T	C	30.4183	.	DP=1;SGB=-0.379885;MQ0F=0;AC=2;AN=2;DP4=0,0,1,0;MQ=60;ANN=C|downstream_gene_variant|MODIFIER|cds-agno|GENE_cds-agno|transcript|TRANSCRIPT_cds-agno|protein_coding||c.*2110T>C|||||2110|,C|downstream_gene_variant|MODIFIER|cds-VP2|GENE_cds-VP2|transcript|TRANSCRIPT_cds-VP2|protein_coding||c.*1012T>C|||||1012|,C|downstream_gene_variant|MODIFIER|cds-VP3|GENE_cds-VP3|transcript|TRANSCRIPT_cds-VP3|protei…	GT:PL:DP:AD	1/1:60,3,0:1:0,1
MafaPyV2	2730	.	T	C	30.4183	.	DP=1;SGB=-0.379885;MQ0F=0;AC=2;AN=2;DP4=0,0,1,0;MQ=60;ANN=C|synonymous_variant|LOW|cds-LT|GENE_cds-LT|transcript|TRANSCRIPT_cds-LT|protein_coding|2/2|c.2046A>G|p.Lys682Lys|2046/2070|2046/2070|682/689||,C|downstream_gene_variant|MODIFIER|cds-agno|GENE_cds-agno|transcript|TRANSCRIPT_cds-agno|protein_coding||c.*2136T>C|||||2136|,C|downstream_gene_variant|MODIFIER|cds-VP2|GENE_cds-VP2|transcript|TRAN…	GT:PL:DP:AD	1/1:60,3,0:1:0,1
MafaPyV2	2736	.	A	G	30.4183	.	DP=1;SGB=-0.379885;MQ0F=0;AC=2;AN=2;DP4=0,0,1,0;MQ=60;ANN=G|synonymous_variant|LOW|cds-LT|GENE_cds-LT|transcript|TRANSCRIPT_cds-LT|protein_coding|2/2|c.2040T>C|p.Phe680Phe|2040/2070|2040/2070|680/689||,G|downstream_gene_variant|MODIFIER|cds-agno|GENE_cds-agno|transcript|TRANSCRIPT_cds-agno|protein_coding||c.*2142A>G|||||2142|,G|downstream_gene_variant|MODIFIER|cds-VP2|GENE_cds-VP2|transcript|TRAN…	GT:PL:DP:AD	1/1:60,3,0:1:0,1
MafaPyV2	2748	.	G	C	30.4183	.	DP=1;SGB=-0.379885;MQ0F=0;AC=2;AN=2;DP4=0,0,1,0;MQ=60;ANN=C|synonymous_variant|LOW|cds-LT|GENE_cds-LT|transcript|TRANSCRIPT_cds-LT|protein_coding|2/2|c.2028C>G|p.Gly676Gly|2028/2070|2028/2070|676/689||,C|downstream_gene_variant|MODIFIER|cds-agno|GENE_cds-agno|transcript|TRANSCRIPT_cds-agno|protein_coding||c.*2154G>C|||||2154|,C|downstream_gene_variant|MODIFIER|cds-VP2|GENE_cds-VP2|transcript|TRAN…	GT:PL:DP:AD	1/1:60,3,0:1:0,1
MafaPyV2	2763	.	A	G	30.4183	.	DP=1;SGB=-0.379885;MQ0F=0;AC=2;AN=2;DP4=0,0,1,0;MQ=60;ANN=G|synonymous_variant|LOW|cds-LT|GENE_cds-LT|transcript|TRANSCRIPT_cds-LT|protein_coding|2/2|c.2013T>C|p.Tyr671Tyr|2013/2070|2013/2070|671/689||,G|downstream_gene_variant|MODIFIER|cds-agno|GENE_cds-agno|transcript|TRANSCRIPT_cds-agno|protein_coding||c.*2169A>G|||||2169|,G|downstream_gene_variant|MODIFIER|cds-VP2|GENE_cds-VP2|transcript|TRAN…	GT:PL:DP:AD	1/1:60,3,0:1:0,1
MafaPyV2	2764	.	T	A	30.4183	.	DP=1;SGB=-0.379885;MQ0F=0;AC=2;AN=2;DP4=0,0,1,0;MQ=60;ANN=A|missense_variant|MODERATE|cds-LT|GENE_cds-LT|transcript|TRANSCRIPT_cds-LT|protein_coding|2/2|c.2012A>T|p.Tyr671Phe|2012/2070|2012/2070|671/689||,A|downstream_gene_variant|MODIFIER|cds-agno|GENE_cds-agno|transcript|TRANSCRIPT_cds-agno|protein_coding||c.*2170T>A|||||2170|,A|downstream_gene_variant|MODIFIER|cds-VP2|GENE_cds-VP2|transcript|T…	GT:PL:DP:AD	1/1:60,3,0:1:0,1
MafaPyV2	2766	.	C	T	30.4183	.	DP=1;SGB=-0.379885;MQ0F=0;AC=2;AN=2;DP4=0,0,1,0;MQ=60;ANN=T|synonymous_variant|LOW|cds-LT|GENE_cds-LT|transcript|TRANSCRIPT_cds-LT|protein_coding|2/2|c.2010G>A|p.Pro670Pro|2010/2070|2010/2070|670/689||,T|downstream_gene_variant|MODIFIER|cds-agno|GENE_cds-agno|transcript|TRANSCRIPT_cds-agno|protein_coding||c.*2172C>T|||||2172|,T|downstream_gene_variant|MODIFIER|cds-VP2|GENE_cds-VP2|transcript|TRAN…	GT:PL:DP:AD	1/1:60,3,0:1:0,1
MafaPyV2	2772	.	G	A	30.4183	.	DP=1;SGB=-0.379885;MQ0F=0;AC=2;AN=2;DP4=0,0,1,0;MQ=60;ANN=A|synonymous_variant|LOW|cds-LT|GENE_cds-LT|transcript|TRANSCRIPT_cds-LT|protein_coding|2/2|c.2004C>T|p.Ser668Ser|2004/2070|2004/2070|668/689||,A|downstream_gene_variant|MODIFIER|cds-agno|GENE_cds-agno|transcript|TRANSCRIPT_cds-agno|protein_coding||c.*2178G>A|||||2178|,A|downstream_gene_variant|MODIFIER|cds-VP2|GENE_cds-VP2|transcript|TRAN…	GT:PL:DP:AD	1/1:60,3,0:1:0,1
MafaPyV2	2787	.	A	G	30.4183	.	DP=1;SGB=-0.379885;MQ0F=0;AC=2;AN=2;DP4=0,0,1,0;MQ=60;ANN=G|synonymous_variant|LOW|cds-LT|GENE_cds-LT|transcript|TRANSCRIPT_cds-LT|protein_coding|2/2|c.1989T>C|p.Asp663Asp|1989/2070|1989/2070|663/689||,G|downstream_gene_variant|MODIFIER|cds-agno|GENE_cds-agno|transcript|TRANSCRIPT_cds-agno|protein_coding||c.*2193A>G|||||2193|,G|downstream_gene_variant|MODIFIER|cds-VP2|GENE_cds-VP2|transcript|TRAN…	GT:PL:DP:AD	1/1:60,3,0:1:0,1
MafaPyV2	2807	.	G	C	30.4183	.	DP=1;SGB=-0.379885;MQ0F=0;AC=2;AN=2;DP4=0,0,1,0;MQ=60;ANN=C|missense_variant|MODERATE|cds-LT|GENE_cds-LT|transcript|TRANSCRIPT_cds-LT|protein_coding|2/2|c.1969C>G|p.Gln657Glu|1969/2070|1969/2070|657/689||,C|downstream_gene_variant|MODIFIER|cds-agno|GENE_cds-agno|transcript|TRANSCRIPT_cds-agno|protein_coding||c.*2213G>C|||||2213|,C|downstream_gene_variant|MODIFIER|cds-VP2|GENE_cds-VP2|transcript|T…	GT:PL:DP:AD	1/1:60,3,0:1:0,1
MafaPyV2	2808	.	A	C	30.4183	.	DP=1;SGB=-0.379885;MQ0F=0;AC=2;AN=2;DP4=0,0,1,0;MQ=60;ANN=C|synonymous_variant|LOW|cds-LT|GENE_cds-LT|transcript|TRANSCRIPT_cds-LT|protein_coding|2/2|c.1968T>G|p.Ser656Ser|1968/2070|1968/2070|656/689||,C|downstream_gene_variant|MODIFIER|cds-agno|GENE_cds-agno|transcript|TRANSCRIPT_cds-agno|protein_coding||c.*2214A>C|||||2214|,C|downstream_gene_variant|MODIFIER|cds-VP2|GENE_cds-VP2|transcript|TRAN…	GT:PL:DP:AD	1/1:60,3,0:1:0,1
MafaPyV2	2811	.	C	A	30.4183	.	DP=1;SGB=-0.379885;MQ0F=0;AC=2;AN=2;DP4=0,0,1,0;MQ=60;ANN=A|missense_variant|MODERATE|cds-LT|GENE_cds-LT|transcript|TRANSCRIPT_cds-LT|protein_coding|2/2|c.1965G>T|p.Glu655Asp|1965/2070|1965/2070|655/689||,A|downstream_gene_variant|MODIFIER|cds-agno|GENE_cds-agno|transcript|TRANSCRIPT_cds-agno|protein_coding||c.*2217C>A|||||2217|,A|downstream_gene_variant|MODIFIER|cds-VP2|GENE_cds-VP2|transcript|T…	GT:PL:DP:AD	1/1:60,3,0:1:0,1
MafaPyV2	2812	.	T	C	30.4183	.	DP=1;SGB=-0.379885;MQ0F=0;AC=2;AN=2;DP4=0,0,1,0;MQ=60;ANN=C|missense_variant|MODERATE|cds-LT|GENE_cds-LT|transcript|TRANSCRIPT_cds-LT|protein_coding|2/2|c.1964A>G|p.Glu655Gly|1964/2070|1964/2070|655/689||,C|downstream_gene_variant|MODIFIER|cds-agno|GENE_cds-agno|transcript|TRANSCRIPT_cds-agno|protein_coding||c.*2218T>C|||||2218|,C|downstream_gene_variant|MODIFIER|cds-VP2|GENE_cds-VP2|transcript|T…	GT:PL:DP:AD	1/1:60,3,0:1:0,1
MafaPyV2	2822	.	G	C	30.4183	.	DP=1;SGB=-0.379885;MQ0F=0;AC=2;AN=2;DP4=0,0,1,0;MQ=60;ANN=C|missense_variant|MODERATE|cds-LT|GENE_cds-LT|transcript|TRANSCRIPT_cds-LT|protein_coding|2/2|c.1954C>G|p.Leu652Val|1954/2070|1954/2070|652/689||,C|downstream_gene_variant|MODIFIER|cds-agno|GENE_cds-agno|transcript|TRANSCRIPT_cds-agno|protein_coding||c.*2228G>C|||||2228|,C|downstream_gene_variant|MODIFIER|cds-VP2|GENE_cds-VP2|transcript|T…	GT:PL:DP:AD	1/1:60,3,0:1:0,1
MafaPyV2	2827	.	A	G	30.4183	.	DP=1;SGB=-0.379885;MQ0F=0;AC=2;AN=2;DP4=0,0,1,0;MQ=60;ANN=G|missense_variant|MODERATE|cds-LT|GENE_cds-LT|transcript|TRANSCRIPT_cds-LT|protein_coding|2/2|c.1949T>C|p.Val650Ala|1949/2070|1949/2070|650/689||,G|downstream_gene_variant|MODIFIER|cds-agno|GENE_cds-agno|transcript|TRANSCRIPT_cds-agno|protein_coding||c.*2233A>G|||||2233|,G|downstream_gene_variant|MODIFIER|cds-VP2|GENE_cds-VP2|transcript|T…	GT:PL:DP:AD	1/1:60,3,0:1:0,1
MafaPyV2	2925	.	G	A	30.4183	.	DP=1;SGB=-0.379885;MQ0F=0;AC=2;AN=2;DP4=0,0,1,0;MQ=60;ANN=A|synonymous_variant|LOW|cds-LT|GENE_cds-LT|transcript|TRANSCRIPT_cds-LT|protein_coding|2/2|c.1851C>T|p.Ala617Ala|1851/2070|1851/2070|617/689||,A|downstream_gene_variant|MODIFIER|cds-agno|GENE_cds-agno|transcript|TRANSCRIPT_cds-agno|protein_coding||c.*2331G>A|||||2331|,A|downstream_gene_variant|MODIFIER|cds-VP2|GENE_cds-VP2|transcript|TRAN…	GT:PL:DP:AD	1/1:60,3,0:1:0,1
MafaPyV2	2927	.	C	A	30.4183	.	DP=1;SGB=-0.379885;MQ0F=0;AC=2;AN=2;DP4=0,0,1,0;MQ=60;ANN=A|missense_variant|MODERATE|cds-LT|GENE_cds-LT|transcript|TRANSCRIPT_cds-LT|protein_coding|2/2|c.1849G>T|p.Ala617Ser|1849/2070|1849/2070|617/689||,A|downstream_gene_variant|MODIFIER|cds-agno|GENE_cds-agno|transcript|TRANSCRIPT_cds-agno|protein_coding||c.*2333C>A|||||2333|,A|downstream_gene_variant|MODIFIER|cds-VP2|GENE_cds-VP2|transcript|T…	GT:PL:DP:AD	1/1:60,3,0:1:0,1
MafaPyV2	2937	.	T	A	30.4183	.	DP=1;SGB=-0.379885;MQ0F=0;AC=2;AN=2;DP4=0,0,1,0;MQ=60;ANN=A|synonymous_variant|LOW|cds-LT|GENE_cds-LT|transcript|TRANSCRIPT_cds-LT|protein_coding|2/2|c.1839A>T|p.Ile613Ile|1839/2070|1839/2070|613/689||,A|downstream_gene_variant|MODIFIER|cds-agno|GENE_cds-agno|transcript|TRANSCRIPT_cds-agno|protein_coding||c.*2343T>A|||||2343|,A|downstream_gene_variant|MODIFIER|cds-VP2|GENE_cds-VP2|transcript|TRAN…	GT:PL:DP:AD	1/1:60,3,0:1:0,1
MafaPyV2	2952	.	G	A	30.4183	.	DP=1;SGB=-0.379885;MQ0F=0;AC=2;AN=2;DP4=0,0,1,0;MQ=60;ANN=A|synonymous_variant|LOW|cds-LT|GENE_cds-LT|transcript|TRANSCRIPT_cds-LT|protein_coding|2/2|c.1824C>T|p.Cys608Cys|1824/2070|1824/2070|608/689||,A|downstream_gene_variant|MODIFIER|cds-agno|GENE_cds-agno|transcript|TRANSCRIPT_cds-agno|protein_coding||c.*2358G>A|||||2358|,A|downstream_gene_variant|MODIFIER|cds-VP2|GENE_cds-VP2|transcript|TRAN…	GT:PL:DP:AD	1/1:60,3,0:1:0,1
MafaPyV2	2955	.	A	T	30.4183	.	DP=1;SGB=-0.379885;MQ0F=0;AC=2;AN=2;DP4=0,0,1,0;MQ=60;ANN=T|synonymous_variant|LOW|cds-LT|GENE_cds-LT|transcript|TRANSCRIPT_cds-LT|protein_coding|2/2|c.1821T>A|p.Ile607Ile|1821/2070|1821/2070|607/689||,T|downstream_gene_variant|MODIFIER|cds-agno|GENE_cds-agno|transcript|TRANSCRIPT_cds-agno|protein_coding||c.*2361A>T|||||2361|,T|downstream_gene_variant|MODIFIER|cds-VP2|GENE_cds-VP2|transcript|TRAN…	GT:PL:DP:AD	1/1:60,3,0:1:0,1
MafaPyV2	3031	.	C	G	30.4183	.	DP=1;SGB=-0.379885;MQ0F=0;AC=2;AN=2;DP4=0,0,1,0;MQ=60;ANN=G|missense_variant|MODERATE|cds-LT|GENE_cds-LT|transcript|TRANSCRIPT_cds-LT|protein_coding|2/2|c.1745G>C|p.Ser582Thr|1745/2070|1745/2070|582/689||,G|downstream_gene_variant|MODIFIER|cds-agno|GENE_cds-agno|transcript|TRANSCRIPT_cds-agno|protein_coding||c.*2437C>G|||||2437|,G|downstream_gene_variant|MODIFIER|cds-VP2|GENE_cds-VP2|transcript|T…	GT:PL:DP:AD	1/1:60,3,0:1:0,1
MafaPyV2	3032	.	T	C	30.4183	.	DP=1;SGB=-0.379885;MQ0F=0;AC=2;AN=2;DP4=0,0,1,0;MQ=60;ANN=C|missense_variant|MODERATE|cds-LT|GENE_cds-LT|transcript|TRANSCRIPT_cds-LT|protein_coding|2/2|c.1744A>G|p.Ser582Gly|1744/2070|1744/2070|582/689||,C|downstream_gene_variant|MODIFIER|cds-agno|GENE_cds-agno|transcript|TRANSCRIPT_cds-agno|protein_coding||c.*2438T>C|||||2438|,C|downstream_gene_variant|MODIFIER|cds-VP2|GENE_cds-VP2|transcript|T…	GT:PL:DP:AD	1/1:60,3,0:1:0,1
MafaPyV2	3102	.	T	C	30.4183	.	DP=1;SGB=-0.379885;MQ0F=0;AC=2;AN=2;DP4=0,0,1,0;MQ=60;ANN=C|synonymous_variant|LOW|cds-LT|GENE_cds-LT|transcript|TRANSCRIPT_cds-LT|protein_coding|2/2|c.1674A>G|p.Gln558Gln|1674/2070|1674/2070|558/689||,C|downstream_gene_variant|MODIFIER|cds-agno|GENE_cds-agno|transcript|TRANSCRIPT_cds-agno|protein_coding||c.*2508T>C|||||2508|,C|downstream_gene_variant|MODIFIER|cds-VP2|GENE_cds-VP2|transcript|TRAN…	GT:PL:DP:AD	1/1:60,3,0:1:0,1
MafaPyV2	3113	.	T	G	30.4183	.	DP=1;SGB=-0.379885;MQ0F=0;AC=2;AN=2;DP4=0,0,1,0;MQ=60;ANN=G|synonymous_variant|LOW|cds-LT|GENE_cds-LT|transcript|TRANSCRIPT_cds-LT|protein_coding|2/2|c.1663A>C|p.Arg555Arg|1663/2070|1663/2070|555/689||,G|downstream_gene_variant|MODIFIER|cds-agno|GENE_cds-agno|transcript|TRANSCRIPT_cds-agno|protein_coding||c.*2519T>G|||||2519|,G|downstream_gene_variant|MODIFIER|cds-VP2|GENE_cds-VP2|transcript|TRAN…	GT:PL:DP:AD	1/1:60,3,0:1:0,1
MafaPyV2	3153	.	T	C	30.4183	.	DP=1;SGB=-0.379885;MQ0F=0;AC=2;AN=2;DP4=0,0,1,0;MQ=60;ANN=C|synonymous_variant|LOW|cds-LT|GENE_cds-LT|transcript|TRANSCRIPT_cds-LT|protein_coding|2/2|c.1623A>G|p.Leu541Leu|1623/2070|1623/2070|541/689||,C|downstream_gene_variant|MODIFIER|cds-agno|GENE_cds-agno|transcript|TRANSCRIPT_cds-agno|protein_coding||c.*2559T>C|||||2559|,C|downstream_gene_variant|MODIFIER|cds-VP2|GENE_cds-VP2|transcript|TRAN…	GT:PL:DP:AD	1/1:60,3,0:1:0,1
MafaPyV2	3186	.	C	T	30.4183	.	DP=1;SGB=-0.379885;MQ0F=0;AC=2;AN=2;DP4=0,0,1,0;MQ=60;ANN=T|synonymous_variant|LOW|cds-LT|GENE_cds-LT|transcript|TRANSCRIPT_cds-LT|protein_coding|2/2|c.1590G>A|p.Val530Val|1590/2070|1590/2070|530/689||,T|downstream_gene_variant|MODIFIER|cds-agno|GENE_cds-agno|transcript|TRANSCRIPT_cds-agno|protein_coding||c.*2592C>T|||||2592|,T|downstream_gene_variant|MODIFIER|cds-VP2|GENE_cds-VP2|transcript|TRAN…	GT:PL:DP:AD	1/1:60,3,0:1:0,1
MafaPyV2	3195	.	A	T	30.4183	.	DP=1;SGB=-0.379885;MQ0F=0;AC=2;AN=2;DP4=0,0,1,0;MQ=60;ANN=T|synonymous_variant|LOW|cds-LT|GENE_cds-LT|transcript|TRANSCRIPT_cds-LT|protein_coding|2/2|c.1581T>A|p.Ala527Ala|1581/2070|1581/2070|527/689||,T|downstream_gene_variant|MODIFIER|cds-agno|GENE_cds-agno|transcript|TRANSCRIPT_cds-agno|protein_coding||c.*2601A>T|||||2601|,T|downstream_gene_variant|MODIFIER|cds-VP2|GENE_cds-VP2|transcript|TRAN…	GT:PL:DP:AD	1/1:60,3,0:1:0,1
MafaPyV2	3204	.	A	G	30.4183	.	DP=1;SGB=-0.379885;MQ0F=0;AC=2;AN=2;DP4=0,0,1,0;MQ=60;ANN=G|synonymous_variant|LOW|cds-LT|GENE_cds-LT|transcript|TRANSCRIPT_cds-LT|protein_coding|2/2|c.1572T>C|p.Thr524Thr|1572/2070|1572/2070|524/689||,G|downstream_gene_variant|MODIFIER|cds-agno|GENE_cds-agno|transcript|TRANSCRIPT_cds-agno|protein_coding||c.*2610A>G|||||2610|,G|downstream_gene_variant|MODIFIER|cds-VP2|GENE_cds-VP2|transcript|TRAN…	GT:PL:DP:AD	1/1:60,3,0:1:0,1
MafaPyV2	3210	.	T	A	30.4183	.	DP=1;SGB=-0.379885;MQ0F=0;AC=2;AN=2;DP4=0,0,1,0;MQ=60;ANN=A|synonymous_variant|LOW|cds-LT|GENE_cds-LT|transcript|TRANSCRIPT_cds-LT|protein_coding|2/2|c.1566A>T|p.Pro522Pro|1566/2070|1566/2070|522/689||,A|downstream_gene_variant|MODIFIER|cds-agno|GENE_cds-agno|transcript|TRANSCRIPT_cds-agno|protein_coding||c.*2616T>A|||||2616|,A|downstream_gene_variant|MODIFIER|cds-VP2|GENE_cds-VP2|transcript|TRAN…	GT:PL:DP:AD	1/1:60,3,0:1:0,1
MafaPyV2	3222	.	C	T	30.4183	.	DP=1;SGB=-0.379885;MQ0F=0;AC=2;AN=2;DP4=0,0,1,0;MQ=60;ANN=T|synonymous_variant|LOW|cds-LT|GENE_cds-LT|transcript|TRANSCRIPT_cds-LT|protein_coding|2/2|c.1554G>A|p.Glu518Glu|1554/2070|1554/2070|518/689||,T|downstream_gene_variant|MODIFIER|cds-agno|GENE_cds-agno|transcript|TRANSCRIPT_cds-agno|protein_coding||c.*2628C>T|||||2628|,T|downstream_gene_variant|MODIFIER|cds-VP2|GENE_cds-VP2|transcript|TRAN…	GT:PL:DP:AD	1/1:60,3,0:1:0,1
MafaPyV2	3231	.	A	G	30.4183	.	DP=1;SGB=-0.379885;MQ0F=0;AC=2;AN=2;DP4=0,0,1,0;MQ=60;ANN=G|synonymous_variant|LOW|cds-LT|GENE_cds-LT|transcript|TRANSCRIPT_cds-LT|protein_coding|2/2|c.1545T>C|p.Thr515Thr|1545/2070|1545/2070|515/689||,G|downstream_gene_variant|MODIFIER|cds-agno|GENE_cds-agno|transcript|TRANSCRIPT_cds-agno|protein_coding||c.*2637A>G|||||2637|,G|downstream_gene_variant|MODIFIER|cds-VP2|GENE_cds-VP2|transcript|TRAN…	GT:PL:DP:AD	1/1:60,3,0:1:0,1
MafaPyV2	3240	.	C	G	30.4183	.	DP=1;SGB=-0.379885;MQ0F=0;AC=2;AN=2;DP4=0,0,1,0;MQ=60;ANN=G|synonymous_variant|LOW|cds-LT|GENE_cds-LT|transcript|TRANSCRIPT_cds-LT|protein_coding|2/2|c.1536G>C|p.Gly512Gly|1536/2070|1536/2070|512/689||,G|downstream_gene_variant|MODIFIER|cds-agno|GENE_cds-agno|transcript|TRANSCRIPT_cds-agno|protein_coding||c.*2646C>G|||||2646|,G|downstream_gene_variant|MODIFIER|cds-VP2|GENE_cds-VP2|transcript|TRAN…	GT:PL:DP:AD	1/1:60,3,0:1:0,1
MafaPyV2	3243	.	A	C	30.4183	.	DP=1;SGB=-0.379885;MQ0F=0;AC=2;AN=2;DP4=0,0,1,0;MQ=60;ANN=C|synonymous_variant|LOW|cds-LT|GENE_cds-LT|transcript|TRANSCRIPT_cds-LT|protein_coding|2/2|c.1533T>G|p.Pro511Pro|1533/2070|1533/2070|511/689||,C|downstream_gene_variant|MODIFIER|cds-agno|GENE_cds-agno|transcript|TRANSCRIPT_cds-agno|protein_coding||c.*2649A>C|||||2649|,C|downstream_gene_variant|MODIFIER|cds-VP2|GENE_cds-VP2|transcript|TRAN…	GT:PL:DP:AD	1/1:60,3,0:1:0,1
MafaPyV2	3252	.	T	A	30.4183	.	DP=1;SGB=-0.379885;MQ0F=0;AC=2;AN=2;DP4=0,0,1,0;MQ=60;ANN=A|synonymous_variant|LOW|cds-LT|GENE_cds-LT|transcript|TRANSCRIPT_cds-LT|protein_coding|2/2|c.1524A>T|p.Ile508Ile|1524/2070|1524/2070|508/689||,A|downstream_gene_variant|MODIFIER|cds-agno|GENE_cds-agno|transcript|TRANSCRIPT_cds-agno|protein_coding||c.*2658T>A|||||2658|,A|downstream_gene_variant|MODIFIER|cds-VP2|GENE_cds-VP2|transcript|TRAN…	GT:PL:DP:AD	1/1:60,3,0:1:0,1
MafaPyV2	3279	.	T	C	30.4183	.	DP=1;SGB=-0.379885;MQ0F=0;AC=2;AN=2;DP4=0,0,1,0;MQ=60;ANN=C|synonymous_variant|LOW|cds-LT|GENE_cds-LT|transcript|TRANSCRIPT_cds-LT|protein_coding|2/2|c.1497A>G|p.Lys499Lys|1497/2070|1497/2070|499/689||,C|downstream_gene_variant|MODIFIER|cds-agno|GENE_cds-agno|transcript|TRANSCRIPT_cds-agno|protein_coding||c.*2685T>C|||||2685|,C|downstream_gene_variant|MODIFIER|cds-VP2|GENE_cds-VP2|transcript|TRAN…	GT:PL:DP:AD	1/1:60,3,0:1:0,1
MafaPyV2	3291	.	T	C	30.4183	.	DP=1;SGB=-0.379885;MQ0F=0;AC=2;AN=2;DP4=0,0,1,0;MQ=60;ANN=C|synonymous_variant|LOW|cds-LT|GENE_cds-LT|transcript|TRANSCRIPT_cds-LT|protein_coding|2/2|c.1485A>G|p.Val495Val|1485/2070|1485/2070|495/689||,C|downstream_gene_variant|MODIFIER|cds-agno|GENE_cds-agno|transcript|TRANSCRIPT_cds-agno|protein_coding||c.*2697T>C|||||2697|,C|downstream_gene_variant|MODIFIER|cds-VP2|GENE_cds-VP2|transcript|TRAN…	GT:PL:DP:AD	1/1:60,3,0:1:0,1
MafaPyV2	3309	.	C	T	30.4183	.	DP=1;SGB=-0.379885;MQ0F=0;AC=2;AN=2;DP4=0,0,1,0;MQ=60;ANN=T|synonymous_variant|LOW|cds-LT|GENE_cds-LT|transcript|TRANSCRIPT_cds-LT|protein_coding|2/2|c.1467G>A|p.Leu489Leu|1467/2070|1467/2070|489/689||,T|downstream_gene_variant|MODIFIER|cds-agno|GENE_cds-agno|transcript|TRANSCRIPT_cds-agno|protein_coding||c.*2715C>T|||||2715|,T|downstream_gene_variant|MODIFIER|cds-VP2|GENE_cds-VP2|transcript|TRAN…	GT:PL:DP:AD	1/1:60,3,0:1:0,1
MafaPyV2	3318	.	T	C	30.4183	.	DP=1;SGB=-0.379885;MQ0F=0;AC=2;AN=2;DP4=0,0,1,0;MQ=60;ANN=C|synonymous_variant|LOW|cds-LT|GENE_cds-LT|transcript|TRANSCRIPT_cds-LT|protein_coding|2/2|c.1458A>G|p.Arg486Arg|1458/2070|1458/2070|486/689||,C|downstream_gene_variant|MODIFIER|cds-agno|GENE_cds-agno|transcript|TRANSCRIPT_cds-agno|protein_coding||c.*2724T>C|||||2724|,C|downstream_gene_variant|MODIFIER|cds-VP2|GENE_cds-VP2|transcript|TRAN…	GT:PL:DP:AD	1/1:60,3,0:1:0,1
MafaPyV2	3339	.	T	A	30.4183	.	DP=1;SGB=-0.379885;MQ0F=0;AC=2;AN=2;DP4=0,0,1,0;MQ=60;ANN=A|synonymous_variant|LOW|cds-LT|GENE_cds-LT|transcript|TRANSCRIPT_cds-LT|protein_coding|2/2|c.1437A>T|p.Ile479Ile|1437/2070|1437/2070|479/689||,A|downstream_gene_variant|MODIFIER|cds-agno|GENE_cds-agno|transcript|TRANSCRIPT_cds-agno|protein_coding||c.*2745T>A|||||2745|,A|downstream_gene_variant|MODIFIER|cds-VP2|GENE_cds-VP2|transcript|TRAN…	GT:PL:DP:AD	1/1:60,3,0:1:0,1
MafaPyV2	3354	.	G	A	30.4183	.	DP=1;SGB=-0.379885;MQ0F=0;AC=2;AN=2;DP4=0,0,1,0;MQ=60;ANN=A|synonymous_variant|LOW|cds-LT|GENE_cds-LT|transcript|TRANSCRIPT_cds-LT|protein_coding|2/2|c.1422C>T|p.Pro474Pro|1422/2070|1422/2070|474/689||,A|downstream_gene_variant|MODIFIER|cds-agno|GENE_cds-agno|transcript|TRANSCRIPT_cds-agno|protein_coding||c.*2760G>A|||||2760|,A|downstream_gene_variant|MODIFIER|cds-VP2|GENE_cds-VP2|transcript|TRAN…	GT:PL:DP:AD	1/1:60,3,0:1:0,1
MafaPyV2	3372	.	A	T	30.4183	.	DP=1;SGB=-0.379885;MQ0F=0;AC=2;AN=2;DP4=0,0,1,0;MQ=60;ANN=T|synonymous_variant|LOW|cds-LT|GENE_cds-LT|transcript|TRANSCRIPT_cds-LT|protein_coding|2/2|c.1404T>A|p.Ala468Ala|1404/2070|1404/2070|468/689||,T|downstream_gene_variant|MODIFIER|cds-agno|GENE_cds-agno|transcript|TRANSCRIPT_cds-agno|protein_coding||c.*2778A>T|||||2778|,T|downstream_gene_variant|MODIFIER|cds-VP2|GENE_cds-VP2|transcript|TRAN…	GT:PL:DP:AD	1/1:60,3,0:1:0,1
MafaPyV2	3381	.	A	G	30.4183	.	DP=1;SGB=-0.379885;MQ0F=0;AC=2;AN=2;DP4=0,0,1,0;MQ=60;ANN=G|synonymous_variant|LOW|cds-LT|GENE_cds-LT|transcript|TRANSCRIPT_cds-LT|protein_coding|2/2|c.1395T>C|p.Gly465Gly|1395/2070|1395/2070|465/689||,G|downstream_gene_variant|MODIFIER|cds-agno|GENE_cds-agno|transcript|TRANSCRIPT_cds-agno|protein_coding||c.*2787A>G|||||2787|,G|downstream_gene_variant|MODIFIER|cds-VP2|GENE_cds-VP2|transcript|TRAN…	GT:PL:DP:AD	1/1:60,3,0:1:0,1
MafaPyV2	3387	.	A	C	30.4183	.	DP=1;SGB=-0.379885;MQ0F=0;AC=2;AN=2;DP4=0,0,1,0;MQ=60;ANN=C|synonymous_variant|LOW|cds-LT|GENE_cds-LT|transcript|TRANSCRIPT_cds-LT|protein_coding|2/2|c.1389T>G|p.Val463Val|1389/2070|1389/2070|463/689||,C|downstream_gene_variant|MODIFIER|cds-agno|GENE_cds-agno|transcript|TRANSCRIPT_cds-agno|protein_coding||c.*2793A>C|||||2793|,C|downstream_gene_variant|MODIFIER|cds-VP2|GENE_cds-VP2|transcript|TRAN…	GT:PL:DP:AD	1/1:60,3,0:1:0,1
MafaPyV2	3438	.	T	A	30.4183	.	DP=1;SGB=-0.379885;MQ0F=0;AC=2;AN=2;DP4=0,0,1,0;MQ=60;ANN=A|synonymous_variant|LOW|cds-LT|GENE_cds-LT|transcript|TRANSCRIPT_cds-LT|protein_coding|2/2|c.1338A>T|p.Thr446Thr|1338/2070|1338/2070|446/689||,A|downstream_gene_variant|MODIFIER|cds-agno|GENE_cds-agno|transcript|TRANSCRIPT_cds-agno|protein_coding||c.*2844T>A|||||2844|,A|downstream_gene_variant|MODIFIER|cds-VP2|GENE_cds-VP2|transcript|TRAN…	GT:PL:DP:AD	1/1:60,3,0:1:0,1
MafaPyV2	3444	.	T	C	30.4183	.	DP=1;SGB=-0.379885;MQ0F=0;AC=2;AN=2;DP4=0,0,1,0;MQ=60;ANN=C|synonymous_variant|LOW|cds-LT|GENE_cds-LT|transcript|TRANSCRIPT_cds-LT|protein_coding|2/2|c.1332A>G|p.Arg444Arg|1332/2070|1332/2070|444/689||,C|downstream_gene_variant|MODIFIER|cds-agno|GENE_cds-agno|transcript|TRANSCRIPT_cds-agno|protein_coding||c.*2850T>C|||||2850|,C|downstream_gene_variant|MODIFIER|cds-VP2|GENE_cds-VP2|transcript|TRAN…	GT:PL:DP:AD	1/1:60,3,0:1:0,1
MafaPyV2	3462	.	C	G	30.4183	.	DP=1;SGB=-0.379885;MQ0F=0;AC=2;AN=2;DP4=0,0,1,0;MQ=60;ANN=G|synonymous_variant|LOW|cds-LT|GENE_cds-LT|transcript|TRANSCRIPT_cds-LT|protein_coding|2/2|c.1314G>C|p.Val438Val|1314/2070|1314/2070|438/689||,G|downstream_gene_variant|MODIFIER|cds-agno|GENE_cds-agno|transcript|TRANSCRIPT_cds-agno|protein_coding||c.*2868C>G|||||2868|,G|downstream_gene_variant|MODIFIER|cds-VP2|GENE_cds-VP2|transcript|TRAN…	GT:PL:DP:AD	1/1:60,3,0:1:0,1
MafaPyV2	3489	.	A	G	30.4183	.	DP=1;SGB=-0.379885;MQ0F=0;AC=2;AN=2;DP4=0,0,1,0;MQ=60;ANN=G|synonymous_variant|LOW|cds-LT|GENE_cds-LT|transcript|TRANSCRIPT_cds-LT|protein_coding|2/2|c.1287T>C|p.Asp429Asp|1287/2070|1287/2070|429/689||,G|downstream_gene_variant|MODIFIER|cds-agno|GENE_cds-agno|transcript|TRANSCRIPT_cds-agno|protein_coding||c.*2895A>G|||||2895|,G|downstream_gene_variant|MODIFIER|cds-VP2|GENE_cds-VP2|transcript|TRAN…	GT:PL:DP:AD	1/1:60,3,0:1:0,1
MafaPyV2	3510	.	G	A	30.4183	.	DP=1;SGB=-0.379885;MQ0F=0;AC=2;AN=2;DP4=0,0,1,0;MQ=60;ANN=A|synonymous_variant|LOW|cds-LT|GENE_cds-LT|transcript|TRANSCRIPT_cds-LT|protein_coding|2/2|c.1266C>T|p.Thr422Thr|1266/2070|1266/2070|422/689||,A|downstream_gene_variant|MODIFIER|cds-agno|GENE_cds-agno|transcript|TRANSCRIPT_cds-agno|protein_coding||c.*2916G>A|||||2916|,A|downstream_gene_variant|MODIFIER|cds-VP2|GENE_cds-VP2|transcript|TRAN…	GT:PL:DP:AD	1/1:60,3,0:1:0,1
MafaPyV2	3516	.	T	C	30.4183	.	DP=1;SGB=-0.379885;MQ0F=0;AC=2;AN=2;DP4=0,0,1,0;MQ=60;ANN=C|synonymous_variant|LOW|cds-LT|GENE_cds-LT|transcript|TRANSCRIPT_cds-LT|protein_coding|2/2|c.1260A>G|p.Lys420Lys|1260/2070|1260/2070|420/689||,C|downstream_gene_variant|MODIFIER|cds-agno|GENE_cds-agno|transcript|TRANSCRIPT_cds-agno|protein_coding||c.*2922T>C|||||2922|,C|downstream_gene_variant|MODIFIER|cds-VP2|GENE_cds-VP2|transcript|TRAN…	GT:PL:DP:AD	1/1:60,3,0:1:0,1
MafaPyV2	3545	.	A	G	30.4183	.	DP=1;SGB=-0.379885;MQ0F=0;AC=2;AN=2;DP4=0,0,1,0;MQ=60;ANN=G|synonymous_variant|LOW|cds-LT|GENE_cds-LT|transcript|TRANSCRIPT_cds-LT|protein_coding|2/2|c.1231T>C|p.Leu411Leu|1231/2070|1231/2070|411/689||,G|downstream_gene_variant|MODIFIER|cds-agno|GENE_cds-agno|transcript|TRANSCRIPT_cds-agno|protein_coding||c.*2951A>G|||||2951|,G|downstream_gene_variant|MODIFIER|cds-VP2|GENE_cds-VP2|transcript|TRAN…	GT:PL:DP:AD	1/1:60,3,0:1:0,1
MafaPyV2	3549	.	G	A	30.4183	.	DP=1;SGB=-0.379885;MQ0F=0;AC=2;AN=2;DP4=0,0,1,0;MQ=60;ANN=A|synonymous_variant|LOW|cds-LT|GENE_cds-LT|transcript|TRANSCRIPT_cds-LT|protein_coding|2/2|c.1227C>T|p.Tyr409Tyr|1227/2070|1227/2070|409/689||,A|downstream_gene_variant|MODIFIER|cds-agno|GENE_cds-agno|transcript|TRANSCRIPT_cds-agno|protein_coding||c.*2955G>A|||||2955|,A|downstream_gene_variant|MODIFIER|cds-VP2|GENE_cds-VP2|transcript|TRAN…	GT:PL:DP:AD	1/1:60,3,0:1:0,1
MafaPyV2	3558	.	T	C	30.4183	.	DP=1;SGB=-0.379885;MQ0F=0;AC=2;AN=2;DP4=0,0,1,0;MQ=60;ANN=C|synonymous_variant|LOW|cds-LT|GENE_cds-LT|transcript|TRANSCRIPT_cds-LT|protein_coding|2/2|c.1218A>G|p.Lys406Lys|1218/2070|1218/2070|406/689||,C|downstream_gene_variant|MODIFIER|cds-agno|GENE_cds-agno|transcript|TRANSCRIPT_cds-agno|protein_coding||c.*2964T>C|||||2964|,C|downstream_gene_variant|MODIFIER|cds-VP2|GENE_cds-VP2|transcript|TRAN…	GT:PL:DP:AD	1/1:60,3,0:1:0,1
MafaPyV2	3573	.	C	A	30.4183	.	DP=1;SGB=-0.379885;MQ0F=0;AC=2;AN=2;DP4=0,0,1,0;MQ=60;ANN=A|synonymous_variant|LOW|cds-LT|GENE_cds-LT|transcript|TRANSCRIPT_cds-LT|protein_coding|2/2|c.1203G>T|p.Val401Val|1203/2070|1203/2070|401/689||,A|downstream_gene_variant|MODIFIER|cds-agno|GENE_cds-agno|transcript|TRANSCRIPT_cds-agno|protein_coding||c.*2979C>A|||||2979|,A|downstream_gene_variant|MODIFIER|cds-VP2|GENE_cds-VP2|transcript|TRAN…	GT:PL:DP:AD	1/1:60,3,0:1:0,1
MafaPyV2	3597	.	A	T	30.4183	.	DP=1;SGB=-0.379885;MQ0F=0;AC=2;AN=2;DP4=0,0,1,0;MQ=60;ANN=T|synonymous_variant|LOW|cds-LT|GENE_cds-LT|transcript|TRANSCRIPT_cds-LT|protein_coding|2/2|c.1179T>A|p.Ile393Ile|1179/2070|1179/2070|393/689||,T|downstream_gene_variant|MODIFIER|cds-agno|GENE_cds-agno|transcript|TRANSCRIPT_cds-agno|protein_coding||c.*3003A>T|||||3003|,T|downstream_gene_variant|MODIFIER|cds-VP2|GENE_cds-VP2|transcript|TRAN…	GT:PL:DP:AD	1/1:60,3,0:1:0,1
MafaPyV2	3615	.	T	A	30.4183	.	DP=1;SGB=-0.379885;MQ0F=0;AC=2;AN=2;DP4=0,0,1,0;MQ=60;ANN=A|synonymous_variant|LOW|cds-LT|GENE_cds-LT|transcript|TRANSCRIPT_cds-LT|protein_coding|2/2|c.1161A>T|p.Pro387Pro|1161/2070|1161/2070|387/689||,A|downstream_gene_variant|MODIFIER|cds-agno|GENE_cds-agno|transcript|TRANSCRIPT_cds-agno|protein_coding||c.*3021T>A|||||3021|,A|downstream_gene_variant|MODIFIER|cds-VP2|GENE_cds-VP2|transcript|TRAN…	GT:PL:DP:AD	1/1:60,3,0:1:0,1
MafaPyV2	3618	.	A	T	30.4183	.	DP=1;SGB=-0.379885;MQ0F=0;AC=2;AN=2;DP4=0,0,1,0;MQ=60;ANN=T|synonymous_variant|LOW|cds-LT|GENE_cds-LT|transcript|TRANSCRIPT_cds-LT|protein_coding|2/2|c.1158T>A|p.Leu386Leu|1158/2070|1158/2070|386/689||,T|downstream_gene_variant|MODIFIER|cds-agno|GENE_cds-agno|transcript|TRANSCRIPT_cds-agno|protein_coding||c.*3024A>T|||||3024|,T|downstream_gene_variant|MODIFIER|cds-VP2|GENE_cds-VP2|transcript|TRAN…	GT:PL:DP:AD	1/1:60,3,0:1:0,1
MafaPyV2	3620	.	G	A	30.4183	.	DP=1;SGB=-0.379885;MQ0F=0;AC=2;AN=2;DP4=0,0,1,0;MQ=60;ANN=A|missense_variant|MODERATE|cds-LT|GENE_cds-LT|transcript|TRANSCRIPT_cds-LT|protein_coding|2/2|c.1156C>T|p.Leu386Phe|1156/2070|1156/2070|386/689||,A|downstream_gene_variant|MODIFIER|cds-agno|GENE_cds-agno|transcript|TRANSCRIPT_cds-agno|protein_coding||c.*3026G>A|||||3026|,A|downstream_gene_variant|MODIFIER|cds-VP2|GENE_cds-VP2|transcript|T…	GT:PL:DP:AD	1/1:60,3,0:1:0,1
MafaPyV2	3660	.	T	C	30.4183	.	DP=1;SGB=-0.379885;MQ0F=0;AC=2;AN=2;DP4=0,0,1,0;MQ=60;ANN=C|synonymous_variant|LOW|cds-LT|GENE_cds-LT|transcript|TRANSCRIPT_cds-LT|protein_coding|2/2|c.1116A>G|p.Leu372Leu|1116/2070|1116/2070|372/689||,C|downstream_gene_variant|MODIFIER|cds-agno|GENE_cds-agno|transcript|TRANSCRIPT_cds-agno|protein_coding||c.*3066T>C|||||3066|,C|downstream_gene_variant|MODIFIER|cds-VP2|GENE_cds-VP2|transcript|TRAN…	GT:PL:DP:AD	1/1:60,3,0:1:0,1
MafaPyV2	3672	.	T	G	30.4183	.	DP=1;SGB=-0.379885;MQ0F=0;AC=2;AN=2;DP4=0,0,1,0;MQ=60;ANN=G|synonymous_variant|LOW|cds-LT|GENE_cds-LT|transcript|TRANSCRIPT_cds-LT|protein_coding|2/2|c.1104A>C|p.Gly368Gly|1104/2070|1104/2070|368/689||,G|downstream_gene_variant|MODIFIER|cds-agno|GENE_cds-agno|transcript|TRANSCRIPT_cds-agno|protein_coding||c.*3078T>G|||||3078|,G|downstream_gene_variant|MODIFIER|cds-VP2|GENE_cds-VP2|transcript|TRAN…	GT:PL:DP:AD	1/1:60,3,0:1:0,1
MafaPyV2	3705	.	C	T	30.4183	.	DP=1;SGB=-0.379885;MQ0F=0;AC=2;AN=2;DP4=0,0,1,0;MQ=60;ANN=T|synonymous_variant|LOW|cds-LT|GENE_cds-LT|transcript|TRANSCRIPT_cds-LT|protein_coding|2/2|c.1071G>A|p.Leu357Leu|1071/2070|1071/2070|357/689||,T|downstream_gene_variant|MODIFIER|cds-agno|GENE_cds-agno|transcript|TRANSCRIPT_cds-agno|protein_coding||c.*3111C>T|||||3111|,T|downstream_gene_variant|MODIFIER|cds-VP2|GENE_cds-VP2|transcript|TRAN…	GT:PL:DP:AD	1/1:60,3,0:1:0,1
MafaPyV2	3738	.	T	C	30.4183	.	DP=1;SGB=-0.379885;MQ0F=0;AC=2;AN=2;DP4=0,0,1,0;MQ=60;ANN=C|synonymous_variant|LOW|cds-LT|GENE_cds-LT|transcript|TRANSCRIPT_cds-LT|protein_coding|2/2|c.1038A>G|p.Glu346Glu|1038/2070|1038/2070|346/689||,C|downstream_gene_variant|MODIFIER|cds-agno|GENE_cds-agno|transcript|TRANSCRIPT_cds-agno|protein_coding||c.*3144T>C|||||3144|,C|downstream_gene_variant|MODIFIER|cds-VP2|GENE_cds-VP2|transcript|TRAN…	GT:PL:DP:AD	1/1:60,3,0:1:0,1
MafaPyV2	3744	.	G	A	30.4183	.	DP=1;SGB=-0.379885;MQ0F=0;AC=2;AN=2;DP4=0,0,1,0;MQ=60;ANN=A|synonymous_variant|LOW|cds-LT|GENE_cds-LT|transcript|TRANSCRIPT_cds-LT|protein_coding|2/2|c.1032C>T|p.Thr344Thr|1032/2070|1032/2070|344/689||,A|downstream_gene_variant|MODIFIER|cds-agno|GENE_cds-agno|transcript|TRANSCRIPT_cds-agno|protein_coding||c.*3150G>A|||||3150|,A|downstream_gene_variant|MODIFIER|cds-VP2|GENE_cds-VP2|transcript|TRAN…	GT:PL:DP:AD	1/1:60,3,0:1:0,1
MafaPyV2	3753	.	A	T	30.4183	.	DP=1;SGB=-0.379885;MQ0F=0;AC=2;AN=2;DP4=0,0,1,0;MQ=60;ANN=T|synonymous_variant|LOW|cds-LT|GENE_cds-LT|transcript|TRANSCRIPT_cds-LT|protein_coding|2/2|c.1023T>A|p.Leu341Leu|1023/2070|1023/2070|341/689||,T|downstream_gene_variant|MODIFIER|cds-agno|GENE_cds-agno|transcript|TRANSCRIPT_cds-agno|protein_coding||c.*3159A>T|||||3159|,T|downstream_gene_variant|MODIFIER|cds-VP2|GENE_cds-VP2|transcript|TRAN…	GT:PL:DP:AD	1/1:60,3,0:1:0,1
MafaPyV2	3759	.	G	A	30.4183	.	DP=1;SGB=-0.379885;MQ0F=0;AC=2;AN=2;DP4=0,0,1,0;MQ=60;ANN=A|synonymous_variant|LOW|cds-LT|GENE_cds-LT|transcript|TRANSCRIPT_cds-LT|protein_coding|2/2|c.1017C>T|p.Asp339Asp|1017/2070|1017/2070|339/689||,A|downstream_gene_variant|MODIFIER|cds-agno|GENE_cds-agno|transcript|TRANSCRIPT_cds-agno|protein_coding||c.*3165G>A|||||3165|,A|downstream_gene_variant|MODIFIER|cds-VP2|GENE_cds-VP2|transcript|TRAN…	GT:PL:DP:AD	1/1:60,3,0:1:0,1
MafaPyV2	3779	.	G	A	30.4183	.	DP=1;SGB=-0.379885;MQ0F=0;AC=2;AN=2;DP4=0,0,1,0;MQ=60;ANN=A|synonymous_variant|LOW|cds-LT|GENE_cds-LT|transcript|TRANSCRIPT_cds-LT|protein_coding|2/2|c.997C>T|p.Leu333Leu|997/2070|997/2070|333/689||,A|downstream_gene_variant|MODIFIER|cds-agno|GENE_cds-agno|transcript|TRANSCRIPT_cds-agno|protein_coding||c.*3185G>A|||||3185|,A|downstream_gene_variant|MODIFIER|cds-VP2|GENE_cds-VP2|transcript|TRANSCR…	GT:PL:DP:AD	1/1:60,3,0:1:0,1
MafaPyV2	3786	.	A	G	30.4183	.	DP=1;SGB=-0.379885;MQ0F=0;AC=2;AN=2;DP4=0,0,1,0;MQ=60;ANN=G|synonymous_variant|LOW|cds-LT|GENE_cds-LT|transcript|TRANSCRIPT_cds-LT|protein_coding|2/2|c.990T>C|p.Asp330Asp|990/2070|990/2070|330/689||,G|downstream_gene_variant|MODIFIER|cds-agno|GENE_cds-agno|transcript|TRANSCRIPT_cds-agno|protein_coding||c.*3192A>G|||||3192|,G|downstream_gene_variant|MODIFIER|cds-VP2|GENE_cds-VP2|transcript|TRANSCR…	GT:PL:DP:AD	1/1:60,3,0:1:0,1
MafaPyV2	3795	.	C	T	30.4183	.	DP=1;SGB=-0.379885;MQ0F=0;AC=2;AN=2;DP4=0,0,1,0;MQ=60;ANN=T|synonymous_variant|LOW|cds-LT|GENE_cds-LT|transcript|TRANSCRIPT_cds-LT|protein_coding|2/2|c.981G>A|p.Gln327Gln|981/2070|981/2070|327/689||,T|downstream_gene_variant|MODIFIER|cds-agno|GENE_cds-agno|transcript|TRANSCRIPT_cds-agno|protein_coding||c.*3201C>T|||||3201|,T|downstream_gene_variant|MODIFIER|cds-VP2|GENE_cds-VP2|transcript|TRANSCR…	GT:PL:DP:AD	1/1:60,3,0:1:0,1
MafaPyV2	3822	.	G	A	30.4183	.	DP=1;SGB=-0.379885;MQ0F=0;AC=2;AN=2;DP4=0,0,1,0;MQ=60;ANN=A|synonymous_variant|LOW|cds-LT|GENE_cds-LT|transcript|TRANSCRIPT_cds-LT|protein_coding|2/2|c.954C>T|p.Ser318Ser|954/2070|954/2070|318/689||,A|downstream_gene_variant|MODIFIER|cds-agno|GENE_cds-agno|transcript|TRANSCRIPT_cds-agno|protein_coding||c.*3228G>A|||||3228|,A|downstream_gene_variant|MODIFIER|cds-VP2|GENE_cds-VP2|transcript|TRANSCR…	GT:PL:DP:AD	1/1:60,3,0:1:0,1
MafaPyV2	3825	.	A	G	30.4183	.	DP=1;SGB=-0.379885;MQ0F=0;AC=2;AN=2;DP4=0,0,1,0;MQ=60;ANN=G|synonymous_variant|LOW|cds-LT|GENE_cds-LT|transcript|TRANSCRIPT_cds-LT|protein_coding|2/2|c.951T>C|p.Asp317Asp|951/2070|951/2070|317/689||,G|downstream_gene_variant|MODIFIER|cds-agno|GENE_cds-agno|transcript|TRANSCRIPT_cds-agno|protein_coding||c.*3231A>G|||||3231|,G|downstream_gene_variant|MODIFIER|cds-VP2|GENE_cds-VP2|transcript|TRANSCR…	GT:PL:DP:AD	1/1:60,3,0:1:0,1
MafaPyV2	3837	.	A	C	30.4183	.	DP=1;SGB=-0.379885;MQ0F=0;AC=2;AN=2;DP4=0,0,1,0;MQ=60;ANN=C|synonymous_variant|LOW|cds-LT|GENE_cds-LT|transcript|TRANSCRIPT_cds-LT|protein_coding|2/2|c.939T>G|p.Val313Val|939/2070|939/2070|313/689||,C|downstream_gene_variant|MODIFIER|cds-agno|GENE_cds-agno|transcript|TRANSCRIPT_cds-agno|protein_coding||c.*3243A>C|||||3243|,C|downstream_gene_variant|MODIFIER|cds-VP2|GENE_cds-VP2|transcript|TRANSCR…	GT:PL:DP:AD	1/1:60,3,0:1:0,1
MafaPyV2	3858	.	T	C	30.4183	.	DP=1;SGB=-0.379885;MQ0F=0;AC=2;AN=2;DP4=0,0,1,0;MQ=60;ANN=C|synonymous_variant|LOW|cds-LT|GENE_cds-LT|transcript|TRANSCRIPT_cds-LT|protein_coding|2/2|c.918A>G|p.Glu306Glu|918/2070|918/2070|306/689||,C|downstream_gene_variant|MODIFIER|cds-agno|GENE_cds-agno|transcript|TRANSCRIPT_cds-agno|protein_coding||c.*3264T>C|||||3264|,C|downstream_gene_variant|MODIFIER|cds-VP2|GENE_cds-VP2|transcript|TRANSCR…	GT:PL:DP:AD	1/1:60,3,0:1:0,1
MafaPyV2	3864	.	G	A	30.4183	.	DP=1;SGB=-0.379885;MQ0F=0;AC=2;AN=2;DP4=0,0,1,0;MQ=60;ANN=A|synonymous_variant|LOW|cds-LT|GENE_cds-LT|transcript|TRANSCRIPT_cds-LT|protein_coding|2/2|c.912C>T|p.Phe304Phe|912/2070|912/2070|304/689||,A|downstream_gene_variant|MODIFIER|cds-agno|GENE_cds-agno|transcript|TRANSCRIPT_cds-agno|protein_coding||c.*3270G>A|||||3270|,A|downstream_gene_variant|MODIFIER|cds-VP2|GENE_cds-VP2|transcript|TRANSCR…	GT:PL:DP:AD	1/1:60,3,0:1:0,1
MafaPyV2	3865	.	A	T	30.4183	.	DP=1;SGB=-0.379885;MQ0F=0;AC=2;AN=2;DP4=0,0,1,0;MQ=60;ANN=T|missense_variant|MODERATE|cds-LT|GENE_cds-LT|transcript|TRANSCRIPT_cds-LT|protein_coding|2/2|c.911T>A|p.Phe304Tyr|911/2070|911/2070|304/689||,T|downstream_gene_variant|MODIFIER|cds-agno|GENE_cds-agno|transcript|TRANSCRIPT_cds-agno|protein_coding||c.*3271A>T|||||3271|,T|downstream_gene_variant|MODIFIER|cds-VP2|GENE_cds-VP2|transcript|TRAN…	GT:PL:DP:AD	1/1:60,3,0:1:0,1
MafaPyV2	3885	.	C	G	30.4183	.	DP=1;SGB=-0.379885;MQ0F=0;AC=2;AN=2;DP4=0,0,1,0;MQ=60;ANN=G|missense_variant|MODERATE|cds-LT|GENE_cds-LT|transcript|TRANSCRIPT_cds-LT|protein_coding|2/2|c.891G>C|p.Glu297Asp|891/2070|891/2070|297/689||,G|downstream_gene_variant|MODIFIER|cds-agno|GENE_cds-agno|transcript|TRANSCRIPT_cds-agno|protein_coding||c.*3291C>G|||||3291|,G|downstream_gene_variant|MODIFIER|cds-VP2|GENE_cds-VP2|transcript|TRAN…	GT:PL:DP:AD	1/1:60,3,0:1:0,1
MafaPyV2	3906	.	G	A	30.4183	.	DP=1;SGB=-0.379885;MQ0F=0;AC=2;AN=2;DP4=0,0,1,0;MQ=60;ANN=A|synonymous_variant|LOW|cds-LT|GENE_cds-LT|transcript|TRANSCRIPT_cds-LT|protein_coding|2/2|c.870C>T|p.Cys290Cys|870/2070|870/2070|290/689||,A|downstream_gene_variant|MODIFIER|cds-agno|GENE_cds-agno|transcript|TRANSCRIPT_cds-agno|protein_coding||c.*3312G>A|||||3312|,A|downstream_gene_variant|MODIFIER|cds-VP2|GENE_cds-VP2|transcript|TRANSCR…	GT:PL:DP:AD	1/1:60,3,0:1:0,1
MafaPyV2	3951	.	T	C	30.4183	.	DP=1;SGB=-0.379885;MQ0F=0;AC=2;AN=2;DP4=0,0,1,0;MQ=60;ANN=C|synonymous_variant|LOW|cds-LT|GENE_cds-LT|transcript|TRANSCRIPT_cds-LT|protein_coding|2/2|c.825A>G|p.Leu275Leu|825/2070|825/2070|275/689||,C|downstream_gene_variant|MODIFIER|cds-agno|GENE_cds-agno|transcript|TRANSCRIPT_cds-agno|protein_coding||c.*3357T>C|||||3357|,C|downstream_gene_variant|MODIFIER|cds-VP2|GENE_cds-VP2|transcript|TRANSCR…	GT:PL:DP:AD	1/1:60,3,0:1:0,1
MafaPyV2	3963	.	A	T	30.4183	.	DP=1;SGB=-0.379885;MQ0F=0;AC=2;AN=2;DP4=0,0,1,0;MQ=60;ANN=T|missense_variant|MODERATE|cds-LT|GENE_cds-LT|transcript|TRANSCRIPT_cds-LT|protein_coding|2/2|c.813T>A|p.Asp271Glu|813/2070|813/2070|271/689||,T|downstream_gene_variant|MODIFIER|cds-agno|GENE_cds-agno|transcript|TRANSCRIPT_cds-agno|protein_coding||c.*3369A>T|||||3369|,T|downstream_gene_variant|MODIFIER|cds-VP2|GENE_cds-VP2|transcript|TRAN…	GT:PL:DP:AD	1/1:60,3,0:1:0,1
MafaPyV2	4014	.	T	C	30.4183	.	DP=1;SGB=-0.379885;MQ0F=0;AC=2;AN=2;DP4=0,0,1,0;MQ=60;ANN=C|synonymous_variant|LOW|cds-LT|GENE_cds-LT|transcript|TRANSCRIPT_cds-LT|protein_coding|2/2|c.762A>G|p.Lys254Lys|762/2070|762/2070|254/689||,C|downstream_gene_variant|MODIFIER|cds-agno|GENE_cds-agno|transcript|TRANSCRIPT_cds-agno|protein_coding||c.*3420T>C|||||3420|,C|downstream_gene_variant|MODIFIER|cds-VP2|GENE_cds-VP2|transcript|TRANSCR…	GT:PL:DP:AD	1/1:60,3,0:1:0,1
MafaPyV2	4017	.	G	T	30.4183	.	DP=1;SGB=-0.379885;MQ0F=0;AC=2;AN=2;DP4=0,0,1,0;MQ=60;ANN=T|synonymous_variant|LOW|cds-LT|GENE_cds-LT|transcript|TRANSCRIPT_cds-LT|protein_coding|2/2|c.759C>A|p.Thr253Thr|759/2070|759/2070|253/689||,T|downstream_gene_variant|MODIFIER|cds-agno|GENE_cds-agno|transcript|TRANSCRIPT_cds-agno|protein_coding||c.*3423G>T|||||3423|,T|downstream_gene_variant|MODIFIER|cds-VP2|GENE_cds-VP2|transcript|TRANSCR…	GT:PL:DP:AD	1/1:60,3,0:1:0,1
MafaPyV2	4038	.	G	A	30.4183	.	DP=1;SGB=-0.379885;MQ0F=0;AC=2;AN=2;DP4=0,0,1,0;MQ=60;ANN=A|synonymous_variant|LOW|cds-LT|GENE_cds-LT|transcript|TRANSCRIPT_cds-LT|protein_coding|2/2|c.738C>T|p.Asn246Asn|738/2070|738/2070|246/689||,A|downstream_gene_variant|MODIFIER|cds-agno|GENE_cds-agno|transcript|TRANSCRIPT_cds-agno|protein_coding||c.*3444G>A|||||3444|,A|downstream_gene_variant|MODIFIER|cds-VP2|GENE_cds-VP2|transcript|TRANSCR…	GT:PL:DP:AD	1/1:60,3,0:1:0,1
MafaPyV2	4056	.	T	C	30.4183	.	DP=1;SGB=-0.379885;MQ0F=0;AC=2;AN=2;DP4=0,0,1,0;MQ=60;ANN=C|synonymous_variant|LOW|cds-LT|GENE_cds-LT|transcript|TRANSCRIPT_cds-LT|protein_coding|2/2|c.720A>G|p.Leu240Leu|720/2070|720/2070|240/689||,C|downstream_gene_variant|MODIFIER|cds-agno|GENE_cds-agno|transcript|TRANSCRIPT_cds-agno|protein_coding||c.*3462T>C|||||3462|,C|downstream_gene_variant|MODIFIER|cds-VP2|GENE_cds-VP2|transcript|TRANSCR…	GT:PL:DP:AD	1/1:60,3,0:1:0,1
MafaPyV2	4071	.	A	G	30.4183	.	DP=1;SGB=-0.379885;MQ0F=0;AC=2;AN=2;DP4=0,0,1,0;MQ=60;ANN=G|synonymous_variant|LOW|cds-LT|GENE_cds-LT|transcript|TRANSCRIPT_cds-LT|protein_coding|2/2|c.705T>C|p.Ser235Ser|705/2070|705/2070|235/689||,G|downstream_gene_variant|MODIFIER|cds-agno|GENE_cds-agno|transcript|TRANSCRIPT_cds-agno|protein_coding||c.*3477A>G|||||3477|,G|downstream_gene_variant|MODIFIER|cds-VP2|GENE_cds-VP2|transcript|TRANSCR…	GT:PL:DP:AD	1/1:60,3,0:1:0,1
MafaPyV2	4074	.	T	C	30.4183	.	DP=1;SGB=-0.379885;MQ0F=0;AC=2;AN=2;DP4=0,0,1,0;MQ=60;ANN=C|synonymous_variant|LOW|cds-LT|GENE_cds-LT|transcript|TRANSCRIPT_cds-LT|protein_coding|2/2|c.702A>G|p.Glu234Glu|702/2070|702/2070|234/689||,C|downstream_gene_variant|MODIFIER|cds-agno|GENE_cds-agno|transcript|TRANSCRIPT_cds-agno|protein_coding||c.*3480T>C|||||3480|,C|downstream_gene_variant|MODIFIER|cds-VP2|GENE_cds-VP2|transcript|TRANSCR…	GT:PL:DP:AD	1/1:60,3,0:1:0,1
MafaPyV2	4086	.	T	A	30.4183	.	DP=1;SGB=-0.379885;MQ0F=0;AC=2;AN=2;DP4=0,0,1,0;MQ=60;ANN=A|synonymous_variant|LOW|cds-LT|GENE_cds-LT|transcript|TRANSCRIPT_cds-LT|protein_coding|2/2|c.690A>T|p.Ser230Ser|690/2070|690/2070|230/689||,A|downstream_gene_variant|MODIFIER|cds-agno|GENE_cds-agno|transcript|TRANSCRIPT_cds-agno|protein_coding||c.*3492T>A|||||3492|,A|downstream_gene_variant|MODIFIER|cds-VP2|GENE_cds-VP2|transcript|TRANSCR…	GT:PL:DP:AD	1/1:60,3,0:1:0,1
MafaPyV2	4088	.	A	T	30.4183	.	DP=1;SGB=-0.379885;MQ0F=0;AC=2;AN=2;DP4=0,0,1,0;MQ=60;ANN=T|missense_variant|MODERATE|cds-LT|GENE_cds-LT|transcript|TRANSCRIPT_cds-LT|protein_coding|2/2|c.688T>A|p.Ser230Thr|688/2070|688/2070|230/689||,T|downstream_gene_variant|MODIFIER|cds-agno|GENE_cds-agno|transcript|TRANSCRIPT_cds-agno|protein_coding||c.*3494A>T|||||3494|,T|downstream_gene_variant|MODIFIER|cds-VP2|GENE_cds-VP2|transcript|TRAN…	GT:PL:DP:AD	1/1:60,3,0:1:0,1
MafaPyV2	4089	.	A	G	30.4183	.	DP=1;SGB=-0.379885;MQ0F=0;AC=2;AN=2;DP4=0,0,1,0;MQ=60;ANN=G|synonymous_variant|LOW|cds-LT|GENE_cds-LT|transcript|TRANSCRIPT_cds-LT|protein_coding|2/2|c.687T>C|p.Tyr229Tyr|687/2070|687/2070|229/689||,G|downstream_gene_variant|MODIFIER|cds-agno|GENE_cds-agno|transcript|TRANSCRIPT_cds-agno|protein_coding||c.*3495A>G|||||3495|,G|downstream_gene_variant|MODIFIER|cds-VP2|GENE_cds-VP2|transcript|TRANSCR…	GT:PL:DP:AD	1/1:60,3,0:1:0,1
MafaPyV2	4092	.	A	T	30.4183	.	DP=1;SGB=-0.379885;MQ0F=0;AC=2;AN=2;DP4=0,0,1,0;MQ=60;ANN=T|synonymous_variant|LOW|cds-LT|GENE_cds-LT|transcript|TRANSCRIPT_cds-LT|protein_coding|2/2|c.684T>A|p.Pro228Pro|684/2070|684/2070|228/689||,T|downstream_gene_variant|MODIFIER|cds-agno|GENE_cds-agno|transcript|TRANSCRIPT_cds-agno|protein_coding||c.*3498A>T|||||3498|,T|downstream_gene_variant|MODIFIER|cds-VP2|GENE_cds-VP2|transcript|TRANSCR…	GT:PL:DP:AD	1/1:60,3,0:1:0,1
MafaPyV2	4107	.	G	T	30.4183	.	DP=1;SGB=-0.379885;MQ0F=0;AC=2;AN=2;DP4=0,0,1,0;MQ=60;ANN=T|synonymous_variant|LOW|cds-LT|GENE_cds-LT|transcript|TRANSCRIPT_cds-LT|protein_coding|2/2|c.669C>A|p.Thr223Thr|669/2070|669/2070|223/689||,T|downstream_gene_variant|MODIFIER|cds-agno|GENE_cds-agno|transcript|TRANSCRIPT_cds-agno|protein_coding||c.*3513G>T|||||3513|,T|downstream_gene_variant|MODIFIER|cds-VP2|GENE_cds-VP2|transcript|TRANSCR…	GT:PL:DP:AD	1/1:60,3,0:1:0,1
MafaPyV2	4116	.	C	T	30.4183	.	DP=1;SGB=-0.379885;MQ0F=0;AC=2;AN=2;DP4=0,0,1,0;MQ=60;ANN=T|synonymous_variant|LOW|cds-LT|GENE_cds-LT|transcript|TRANSCRIPT_cds-LT|protein_coding|2/2|c.660G>A|p.Leu220Leu|660/2070|660/2070|220/689||,T|downstream_gene_variant|MODIFIER|cds-agno|GENE_cds-agno|transcript|TRANSCRIPT_cds-agno|protein_coding||c.*3522C>T|||||3522|,T|downstream_gene_variant|MODIFIER|cds-VP2|GENE_cds-VP2|transcript|TRANSCR…	GT:PL:DP:AD	1/1:60,3,0:1:0,1
MafaPyV2	4128	.	T	C	30.4183	.	DP=1;SGB=-0.379885;MQ0F=0;AC=2;AN=2;DP4=0,0,1,0;MQ=60;ANN=C|synonymous_variant|LOW|cds-LT|GENE_cds-LT|transcript|TRANSCRIPT_cds-LT|protein_coding|2/2|c.648A>G|p.Lys216Lys|648/2070|648/2070|216/689||,C|downstream_gene_variant|MODIFIER|cds-agno|GENE_cds-agno|transcript|TRANSCRIPT_cds-agno|protein_coding||c.*3534T>C|||||3534|,C|downstream_gene_variant|MODIFIER|cds-VP2|GENE_cds-VP2|transcript|TRANSCR…	GT:PL:DP:AD	1/1:60,3,0:1:0,1
MafaPyV2	4134	.	T	A	30.4183	.	DP=1;SGB=-0.379885;MQ0F=0;AC=2;AN=2;DP4=0,0,1,0;MQ=60;ANN=A|synonymous_variant|LOW|cds-LT|GENE_cds-LT|transcript|TRANSCRIPT_cds-LT|protein_coding|2/2|c.642A>T|p.Val214Val|642/2070|642/2070|214/689||,A|downstream_gene_variant|MODIFIER|cds-agno|GENE_cds-agno|transcript|TRANSCRIPT_cds-agno|protein_coding||c.*3540T>A|||||3540|,A|downstream_gene_variant|MODIFIER|cds-VP2|GENE_cds-VP2|transcript|TRANSCR…	GT:PL:DP:AD	1/1:60,3,0:1:0,1
MafaPyV2	4158	.	G	A	30.4183	.	DP=1;SGB=-0.379885;MQ0F=0;AC=2;AN=2;DP4=0,0,1,0;MQ=60;ANN=A|synonymous_variant|LOW|cds-LT|GENE_cds-LT|transcript|TRANSCRIPT_cds-LT|protein_coding|2/2|c.618C>T|p.Phe206Phe|618/2070|618/2070|206/689||,A|downstream_gene_variant|MODIFIER|cds-agno|GENE_cds-agno|transcript|TRANSCRIPT_cds-agno|protein_coding||c.*3564G>A|||||3564|,A|downstream_gene_variant|MODIFIER|cds-VP2|GENE_cds-VP2|transcript|TRANSCR…	GT:PL:DP:AD	1/1:60,3,0:1:0,1
MafaPyV2	4167	.	A	C	30.4183	.	DP=1;SGB=-0.379885;MQ0F=0;AC=2;AN=2;DP4=0,0,1,0;MQ=60;ANN=C|synonymous_variant|LOW|cds-LT|GENE_cds-LT|transcript|TRANSCRIPT_cds-LT|protein_coding|2/2|c.609T>G|p.Leu203Leu|609/2070|609/2070|203/689||,C|downstream_gene_variant|MODIFIER|cds-agno|GENE_cds-agno|transcript|TRANSCRIPT_cds-agno|protein_coding||c.*3573A>C|||||3573|,C|downstream_gene_variant|MODIFIER|cds-VP2|GENE_cds-VP2|transcript|TRANSCR…	GT:PL:DP:AD	1/1:60,3,0:1:0,1
MafaPyV2	4185	.	G	A	30.4183	.	DP=1;SGB=-0.379885;MQ0F=0;AC=2;AN=2;DP4=0,0,1,0;MQ=60;ANN=A|synonymous_variant|LOW|cds-LT|GENE_cds-LT|transcript|TRANSCRIPT_cds-LT|protein_coding|2/2|c.591C>T|p.Asn197Asn|591/2070|591/2070|197/689||,A|downstream_gene_variant|MODIFIER|cds-agno|GENE_cds-agno|transcript|TRANSCRIPT_cds-agno|protein_coding||c.*3591G>A|||||3591|,A|downstream_gene_variant|MODIFIER|cds-VP2|GENE_cds-VP2|transcript|TRANSCR…	GT:PL:DP:AD	1/1:60,3,0:1:0,1
MafaPyV2	4197	.	A	C	30.4183	.	DP=1;SGB=-0.379885;MQ0F=0;AC=2;AN=2;DP4=0,0,1,0;MQ=60;ANN=C|synonymous_variant|LOW|cds-LT|GENE_cds-LT|transcript|TRANSCRIPT_cds-LT|protein_coding|2/2|c.579T>G|p.Val193Val|579/2070|579/2070|193/689||,C|downstream_gene_variant|MODIFIER|cds-agno|GENE_cds-agno|transcript|TRANSCRIPT_cds-agno|protein_coding||c.*3603A>C|||||3603|,C|downstream_gene_variant|MODIFIER|cds-VP2|GENE_cds-VP2|transcript|TRANSCR…	GT:PL:DP:AD	1/1:60,3,0:1:0,1
MafaPyV2	4218	.	G	A	30.4183	.	DP=1;SGB=-0.379885;MQ0F=0;AC=2;AN=2;DP4=0,0,1,0;MQ=60;ANN=A|synonymous_variant|LOW|cds-LT|GENE_cds-LT|transcript|TRANSCRIPT_cds-LT|protein_coding|2/2|c.558C>T|p.Leu186Leu|558/2070|558/2070|186/689||,A|downstream_gene_variant|MODIFIER|cds-agno|GENE_cds-agno|transcript|TRANSCRIPT_cds-agno|protein_coding||c.*3624G>A|||||3624|,A|downstream_gene_variant|MODIFIER|cds-VP2|GENE_cds-VP2|transcript|TRANSCR…	GT:PL:DP:AD	1/1:60,3,0:1:0,1
MafaPyV2	4239	.	C	A	30.4183	.	DP=1;SGB=-0.379885;MQ0F=0;AC=2;AN=2;DP4=0,0,1,0;MQ=60;ANN=A|synonymous_variant|LOW|cds-LT|GENE_cds-LT|transcript|TRANSCRIPT_cds-LT|protein_coding|2/2|c.537G>T|p.Gly179Gly|537/2070|537/2070|179/689||,A|downstream_gene_variant|MODIFIER|cds-agno|GENE_cds-agno|transcript|TRANSCRIPT_cds-agno|protein_coding||c.*3645C>A|||||3645|,A|downstream_gene_variant|MODIFIER|cds-VP2|GENE_cds-VP2|transcript|TRANSCR…	GT:PL:DP:AD	1/1:60,3,0:1:0,1
MafaPyV2	4290	.	C	T	30.4183	.	DP=1;SGB=-0.379885;MQ0F=0;AC=2;AN=2;DP4=0,0,1,0;MQ=60;ANN=T|synonymous_variant|LOW|cds-LT|GENE_cds-LT|transcript|TRANSCRIPT_cds-LT|protein_coding|2/2|c.486G>A|p.Lys162Lys|486/2070|486/2070|162/689||,T|downstream_gene_variant|MODIFIER|cds-agno|GENE_cds-agno|transcript|TRANSCRIPT_cds-agno|protein_coding||c.*3696C>T|||||3696|,T|downstream_gene_variant|MODIFIER|cds-VP2|GENE_cds-VP2|transcript|TRANSCR…	GT:PL:DP:AD	1/1:60,3,0:1:0,1
MafaPyV2	4294	.	T	C	30.4183	.	DP=1;SGB=-0.379885;MQ0F=0;AC=2;AN=2;DP4=0,0,1,0;MQ=60;ANN=C|missense_variant|MODERATE|cds-LT|GENE_cds-LT|transcript|TRANSCRIPT_cds-LT|protein_coding|2/2|c.482A>G|p.Lys161Arg|482/2070|482/2070|161/689||,C|downstream_gene_variant|MODIFIER|cds-agno|GENE_cds-agno|transcript|TRANSCRIPT_cds-agno|protein_coding||c.*3700T>C|||||3700|,C|downstream_gene_variant|MODIFIER|cds-VP2|GENE_cds-VP2|transcript|TRAN…	GT:PL:DP:AD	1/1:60,3,0:1:0,1
MafaPyV2	4317	.	T	C	30.4183	.	DP=1;SGB=-0.379885;MQ0F=0;AC=2;AN=2;DP4=0,0,1,0;MQ=60;ANN=C|synonymous_variant|LOW|cds-LT|GENE_cds-LT|transcript|TRANSCRIPT_cds-LT|protein_coding|2/2|c.459A>G|p.Lys153Lys|459/2070|459/2070|153/689||,C|downstream_gene_variant|MODIFIER|cds-agno|GENE_cds-agno|transcript|TRANSCRIPT_cds-agno|protein_coding||c.*3723T>C|||||3723|,C|downstream_gene_variant|MODIFIER|cds-VP2|GENE_cds-VP2|transcript|TRANSCR…	GT:PL:DP:AD	1/1:60,3,0:1:0,1
MafaPyV2	4320	.	T	G	30.4183	.	DP=1;SGB=-0.379885;MQ0F=0;AC=2;AN=2;DP4=0,0,1,0;MQ=60;ANN=G|synonymous_variant|LOW|cds-LT|GENE_cds-LT|transcript|TRANSCRIPT_cds-LT|protein_coding|2/2|c.456A>C|p.Thr152Thr|456/2070|456/2070|152/689||,G|downstream_gene_variant|MODIFIER|cds-agno|GENE_cds-agno|transcript|TRANSCRIPT_cds-agno|protein_coding||c.*3726T>G|||||3726|,G|downstream_gene_variant|MODIFIER|cds-VP2|GENE_cds-VP2|transcript|TRANSCR…	GT:PL:DP:AD	1/1:60,3,0:1:0,1
MafaPyV2	4329	.	T	A	30.4183	.	DP=1;SGB=-0.379885;MQ0F=0;AC=2;AN=2;DP4=0,0,1,0;MQ=60;ANN=A|synonymous_variant|LOW|cds-LT|GENE_cds-LT|transcript|TRANSCRIPT_cds-LT|protein_coding|2/2|c.447A>T|p.Val149Val|447/2070|447/2070|149/689||,A|downstream_gene_variant|MODIFIER|cds-agno|GENE_cds-agno|transcript|TRANSCRIPT_cds-agno|protein_coding||c.*3735T>A|||||3735|,A|downstream_gene_variant|MODIFIER|cds-VP2|GENE_cds-VP2|transcript|TRANSCR…	GT:PL:DP:AD	1/1:60,3,0:1:0,1
MafaPyV2	4341	.	A	T	30.4183	.	DP=1;SGB=-0.379885;MQ0F=0;AC=2;AN=2;DP4=0,0,1,0;MQ=60;ANN=T|synonymous_variant|LOW|cds-LT|GENE_cds-LT|transcript|TRANSCRIPT_cds-LT|protein_coding|2/2|c.435T>A|p.Ala145Ala|435/2070|435/2070|145/689||,T|downstream_gene_variant|MODIFIER|cds-agno|GENE_cds-agno|transcript|TRANSCRIPT_cds-agno|protein_coding||c.*3747A>T|||||3747|,T|downstream_gene_variant|MODIFIER|cds-VP2|GENE_cds-VP2|transcript|TRANSCR…	GT:PL:DP:AD	1/1:60,3,0:1:0,1
MafaPyV2	4359	.	A	G	30.4183	.	DP=1;SGB=-0.379885;MQ0F=0;AC=2;AN=2;DP4=0,0,1,0;MQ=60;ANN=G|synonymous_variant|LOW|cds-LT|GENE_cds-LT|transcript|TRANSCRIPT_cds-LT|protein_coding|2/2|c.417T>C|p.Phe139Phe|417/2070|417/2070|139/689||,G|downstream_gene_variant|MODIFIER|cds-agno|GENE_cds-agno|transcript|TRANSCRIPT_cds-agno|protein_coding||c.*3765A>G|||||3765|,G|downstream_gene_variant|MODIFIER|cds-VP2|GENE_cds-VP2|transcript|TRANSCR…	GT:PL:DP:AD	1/1:60,3,0:1:0,1
MafaPyV2	4407	.	A	G	30.4183	.	DP=1;SGB=-0.379885;MQ0F=0;AC=2;AN=2;DP4=0,0,1,0;MQ=60;ANN=G|synonymous_variant|LOW|cds-LT|GENE_cds-LT|transcript|TRANSCRIPT_cds-LT|protein_coding|2/2|c.369T>C|p.Pro123Pro|369/2070|369/2070|123/689||,G|downstream_gene_variant|MODIFIER|cds-agno|GENE_cds-agno|transcript|TRANSCRIPT_cds-agno|protein_coding||c.*3813A>G|||||3813|,G|downstream_gene_variant|MODIFIER|cds-VP2|GENE_cds-VP2|transcript|TRANSCR…	GT:PL:DP:AD	1/1:60,3,0:1:0,1
MafaPyV2	4437	.	G	A	30.4183	.	DP=1;SGB=-0.379885;MQ0F=0;AC=2;AN=2;DP4=0,0,1,0;MQ=60;ANN=A|synonymous_variant|LOW|cds-LT|GENE_cds-LT|transcript|TRANSCRIPT_cds-LT|protein_coding|2/2|c.339C>T|p.Pro113Pro|339/2070|339/2070|113/689||,A|downstream_gene_variant|MODIFIER|cds-agno|GENE_cds-agno|transcript|TRANSCRIPT_cds-agno|protein_coding||c.*3843G>A|||||3843|,A|downstream_gene_variant|MODIFIER|cds-VP2|GENE_cds-VP2|transcript|TRANSCR…	GT:PL:DP:AD	1/1:60,3,0:1:0,1
MafaPyV2	4452	.	A	G	30.4183	.	DP=1;SGB=-0.379885;MQ0F=0;AC=2;AN=2;DP4=0,0,1,0;MQ=60;ANN=G|synonymous_variant|LOW|cds-LT|GENE_cds-LT|transcript|TRANSCRIPT_cds-LT|protein_coding|2/2|c.324T>C|p.Ser108Ser|324/2070|324/2070|108/689||,G|downstream_gene_variant|MODIFIER|cds-agno|GENE_cds-agno|transcript|TRANSCRIPT_cds-agno|protein_coding||c.*3858A>G|||||3858|,G|downstream_gene_variant|MODIFIER|cds-VP2|GENE_cds-VP2|transcript|TRANSCR…	GT:PL:DP:AD	1/1:60,3,0:1:0,1
MafaPyV2	4466	.	C	T	30.4183	.	DP=1;SGB=-0.379885;MQ0F=0;AC=2;AN=2;DP4=0,0,1,0;MQ=60;ANN=T|missense_variant|MODERATE|cds-LT|GENE_cds-LT|transcript|TRANSCRIPT_cds-LT|protein_coding|2/2|c.310G>A|p.Ala104Thr|310/2070|310/2070|104/689||,T|downstream_gene_variant|MODIFIER|cds-agno|GENE_cds-agno|transcript|TRANSCRIPT_cds-agno|protein_coding||c.*3872C>T|||||3872|,T|downstream_gene_variant|MODIFIER|cds-VP2|GENE_cds-VP2|transcript|TRAN…	GT:PL:DP:AD	1/1:60,3,0:1:0,1
MafaPyV2	4497	.	A	G	30.4183	.	DP=1;SGB=-0.379885;MQ0F=0;AC=2;AN=2;DP4=0,0,1,0;MQ=60;ANN=G|synonymous_variant|LOW|cds-LT|GENE_cds-LT|transcript|TRANSCRIPT_cds-LT|protein_coding|2/2|c.279T>C|p.Cys93Cys|279/2070|279/2070|93/689||,G|downstream_gene_variant|MODIFIER|cds-agno|GENE_cds-agno|transcript|TRANSCRIPT_cds-agno|protein_coding||c.*3903A>G|||||3903|,G|downstream_gene_variant|MODIFIER|cds-VP2|GENE_cds-VP2|transcript|TRANSCRIP…	GT:PL:DP:AD	1/1:60,3,0:1:0,1
MafaPyV2	4521	.	A	G	30.4183	.	DP=1;SGB=-0.379885;MQ0F=0;AC=2;AN=2;DP4=0,0,1,0;MQ=60;ANN=G|synonymous_variant|LOW|cds-LT|GENE_cds-LT|transcript|TRANSCRIPT_cds-LT|protein_coding|2/2|c.255T>C|p.Asp85Asp|255/2070|255/2070|85/689||,G|downstream_gene_variant|MODIFIER|cds-agno|GENE_cds-agno|transcript|TRANSCRIPT_cds-agno|protein_coding||c.*3927A>G|||||3927|,G|downstream_gene_variant|MODIFIER|cds-VP2|GENE_cds-VP2|transcript|TRANSCRIP…	GT:PL:DP:AD	1/1:60,3,0:1:0,1
MafaPyV2	4542	.	G	A	30.4183	.	DP=1;SGB=-0.379885;MQ0F=0;AC=2;AN=2;DP4=0,0,1,0;MQ=60;ANN=A|synonymous_variant|LOW|cds-LT|GENE_cds-LT|transcript|TRANSCRIPT_cds-LT|protein_coding|2/2|c.234C>T|p.Ala78Ala|234/2070|234/2070|78/689||,A|downstream_gene_variant|MODIFIER|cds-agno|GENE_cds-agno|transcript|TRANSCRIPT_cds-agno|protein_coding||c.*3948G>A|||||3948|,A|downstream_gene_variant|MODIFIER|cds-VP2|GENE_cds-VP2|transcript|TRANSCRIP…	GT:PL:DP:AD	1/1:60,3,0:1:0,1
MafaPyV2	4566	.	A	G	30.4183	.	DP=1;SGB=-0.379885;MQ0F=0;AC=2;AN=2;DP4=0,0,1,0;MQ=60;ANN=G|synonymous_variant|LOW|cds-LT|GENE_cds-LT|transcript|TRANSCRIPT_cds-LT|protein_coding|2/2|c.210T>C|p.Thr70Thr|210/2070|210/2070|70/689||,G|downstream_gene_variant|MODIFIER|cds-agno|GENE_cds-agno|transcript|TRANSCRIPT_cds-agno|protein_coding||c.*3972A>G|||||3972|,G|downstream_gene_variant|MODIFIER|cds-VP2|GENE_cds-VP2|transcript|TRANSCRIP…	GT:PL:DP:AD	1/1:60,3,0:1:0,1
MafaPyV2	4577	.	A	G	30.4183	.	DP=1;SGB=-0.379885;MQ0F=0;AC=2;AN=2;DP4=0,0,1,0;MQ=60;ANN=G|splice_region_variant&intron_variant|LOW|cds-LT|GENE_cds-LT|transcript|TRANSCRIPT_cds-LT|protein_coding|1/1|c.202-3T>C||||||,G|downstream_gene_variant|MODIFIER|cds-agno|GENE_cds-agno|transcript|TRANSCRIPT_cds-agno|protein_coding||c.*3983A>G|||||3983|,G|downstream_gene_variant|MODIFIER|cds-VP2|GENE_cds-VP2|transcript|TRANSCRIPT_cds-VP2|pr…	GT:PL:DP:AD	1/1:60,3,0:1:0,1
MafaPyV2	4578	.	A	T	30.4183	.	DP=1;SGB=-0.379885;MQ0F=0;AC=2;AN=2;DP4=0,0,1,0;MQ=60;ANN=T|splice_region_variant&intron_variant|LOW|cds-LT|GENE_cds-LT|transcript|TRANSCRIPT_cds-LT|protein_coding|1/1|c.202-4T>A||||||,T|downstream_gene_variant|MODIFIER|cds-agno|GENE_cds-agno|transcript|TRANSCRIPT_cds-agno|protein_coding||c.*3984A>T|||||3984|,T|downstream_gene_variant|MODIFIER|cds-VP2|GENE_cds-VP2|transcript|TRANSCRIPT_cds-VP2|pr…	GT:PL:DP:AD	1/1:60,3,0:1:0,1
MafaPyV2	4586	.	G	C	30.4183	.	DP=1;SGB=-0.379885;MQ0F=0;AC=2;AN=2;DP4=0,0,1,0;MQ=60;ANN=C|downstream_gene_variant|MODIFIER|cds-agno|GENE_cds-agno|transcript|TRANSCRIPT_cds-agno|protein_coding||c.*3992G>C|||||3992|,C|downstream_gene_variant|MODIFIER|cds-VP2|GENE_cds-VP2|transcript|TRANSCRIPT_cds-VP2|protein_coding||c.*2894G>C|||||2894|,C|downstream_gene_variant|MODIFIER|cds-VP3|GENE_cds-VP3|transcript|TRANSCRIPT_cds-VP3|protei…	GT:PL:DP:AD	1/1:60,3,0:1:0,1
MafaPyV2	4588	.	C	T	30.4183	.	DP=1;SGB=-0.379885;MQ0F=0;AC=2;AN=2;DP4=0,0,1,0;MQ=60;ANN=T|downstream_gene_variant|MODIFIER|cds-agno|GENE_cds-agno|transcript|TRANSCRIPT_cds-agno|protein_coding||c.*3994C>T|||||3994|,T|downstream_gene_variant|MODIFIER|cds-VP2|GENE_cds-VP2|transcript|TRANSCRIPT_cds-VP2|protein_coding||c.*2896C>T|||||2896|,T|downstream_gene_variant|MODIFIER|cds-VP3|GENE_cds-VP3|transcript|TRANSCRIPT_cds-VP3|protei…	GT:PL:DP:AD	1/1:60,3,0:1:0,1
MafaPyV2	4601	.	A	G	30.4183	.	DP=1;SGB=-0.379885;MQ0F=0;AC=2;AN=2;DP4=0,0,1,0;MQ=60;ANN=G|downstream_gene_variant|MODIFIER|cds-agno|GENE_cds-agno|transcript|TRANSCRIPT_cds-agno|protein_coding||c.*4007A>G|||||4007|,G|downstream_gene_variant|MODIFIER|cds-VP2|GENE_cds-VP2|transcript|TRANSCRIPT_cds-VP2|protein_coding||c.*2909A>G|||||2909|,G|downstream_gene_variant|MODIFIER|cds-VP3|GENE_cds-VP3|transcript|TRANSCRIPT_cds-VP3|protei…	GT:PL:DP:AD	1/1:60,3,0:1:0,1
MafaPyV2	4602	.	A	G	30.4183	.	DP=1;SGB=-0.379885;MQ0F=0;AC=2;AN=2;DP4=0,0,1,0;MQ=60;ANN=G|downstream_gene_variant|MODIFIER|cds-agno|GENE_cds-agno|transcript|TRANSCRIPT_cds-agno|protein_coding||c.*4008A>G|||||4008|,G|downstream_gene_variant|MODIFIER|cds-VP2|GENE_cds-VP2|transcript|TRANSCRIPT_cds-VP2|protein_coding||c.*2910A>G|||||2910|,G|downstream_gene_variant|MODIFIER|cds-VP3|GENE_cds-VP3|transcript|TRANSCRIPT_cds-VP3|protei…	GT:PL:DP:AD	1/1:60,3,0:1:0,1
MafaPyV2	4606	.	T	A	30.4183	.	DP=1;SGB=-0.379885;MQ0F=0;AC=2;AN=2;DP4=0,0,1,0;MQ=60;ANN=A|downstream_gene_variant|MODIFIER|cds-agno|GENE_cds-agno|transcript|TRANSCRIPT_cds-agno|protein_coding||c.*4012T>A|||||4012|,A|downstream_gene_variant|MODIFIER|cds-VP2|GENE_cds-VP2|transcript|TRANSCRIPT_cds-VP2|protein_coding||c.*2914T>A|||||2914|,A|downstream_gene_variant|MODIFIER|cds-VP3|GENE_cds-VP3|transcript|TRANSCRIPT_cds-VP3|protei…	GT:PL:DP:AD	1/1:60,3,0:1:0,1
MafaPyV2	4623	.	G	T	30.4183	.	DP=1;SGB=-0.379885;MQ0F=0;AC=2;AN=2;DP4=0,0,1,0;MQ=60;ANN=T|downstream_gene_variant|MODIFIER|cds-agno|GENE_cds-agno|transcript|TRANSCRIPT_cds-agno|protein_coding||c.*4029G>T|||||4029|,T|downstream_gene_variant|MODIFIER|cds-VP2|GENE_cds-VP2|transcript|TRANSCRIPT_cds-VP2|protein_coding||c.*2931G>T|||||2931|,T|downstream_gene_variant|MODIFIER|cds-VP3|GENE_cds-VP3|transcript|TRANSCRIPT_cds-VP3|protei…	GT:PL:DP:AD	1/1:60,3,0:1:0,1
MafaPyV2	4625	.	T	C	30.4183	.	DP=1;SGB=-0.379885;MQ0F=0;AC=2;AN=2;DP4=0,0,1,0;MQ=60;ANN=C|downstream_gene_variant|MODIFIER|cds-agno|GENE_cds-agno|transcript|TRANSCRIPT_cds-agno|protein_coding||c.*4031T>C|||||4031|,C|downstream_gene_variant|MODIFIER|cds-VP2|GENE_cds-VP2|transcript|TRANSCRIPT_cds-VP2|protein_coding||c.*2933T>C|||||2933|,C|downstream_gene_variant|MODIFIER|cds-VP3|GENE_cds-VP3|transcript|TRANSCRIPT_cds-VP3|protei…	GT:PL:DP:AD	1/1:60,3,0:1:0,1
MafaPyV2	4626	.	C	A	30.4183	.	DP=1;SGB=-0.379885;MQ0F=0;AC=2;AN=2;DP4=0,0,1,0;MQ=60;ANN=A|downstream_gene_variant|MODIFIER|cds-agno|GENE_cds-agno|transcript|TRANSCRIPT_cds-agno|protein_coding||c.*4032C>A|||||4032|,A|downstream_gene_variant|MODIFIER|cds-VP2|GENE_cds-VP2|transcript|TRANSCRIPT_cds-VP2|protein_coding||c.*2934C>A|||||2934|,A|downstream_gene_variant|MODIFIER|cds-VP3|GENE_cds-VP3|transcript|TRANSCRIPT_cds-VP3|protei…	GT:PL:DP:AD	1/1:60,3,0:1:0,1
MafaPyV2	4630	.	T	C	30.4183	.	DP=1;SGB=-0.379885;MQ0F=0;AC=2;AN=2;DP4=0,0,1,0;MQ=60;ANN=C|downstream_gene_variant|MODIFIER|cds-agno|GENE_cds-agno|transcript|TRANSCRIPT_cds-agno|protein_coding||c.*4036T>C|||||4036|,C|downstream_gene_variant|MODIFIER|cds-VP2|GENE_cds-VP2|transcript|TRANSCRIPT_cds-VP2|protein_coding||c.*2938T>C|||||2938|,C|downstream_gene_variant|MODIFIER|cds-VP3|GENE_cds-VP3|transcript|TRANSCRIPT_cds-VP3|protei…	GT:PL:DP:AD	1/1:60,3,0:1:0,1
MafaPyV2	4631	.	A	T	30.4183	.	DP=1;SGB=-0.379885;MQ0F=0;AC=2;AN=2;DP4=0,0,1,0;MQ=60;ANN=T|downstream_gene_variant|MODIFIER|cds-agno|GENE_cds-agno|transcript|TRANSCRIPT_cds-agno|protein_coding||c.*4037A>T|||||4037|,T|downstream_gene_variant|MODIFIER|cds-VP2|GENE_cds-VP2|transcript|TRANSCRIPT_cds-VP2|protein_coding||c.*2939A>T|||||2939|,T|downstream_gene_variant|MODIFIER|cds-VP3|GENE_cds-VP3|transcript|TRANSCRIPT_cds-VP3|protei…	GT:PL:DP:AD	1/1:60,3,0:1:0,1
MafaPyV2	4640	.	C	T	30.4183	.	DP=1;SGB=-0.379885;MQ0F=0;AC=2;AN=2;DP4=0,0,1,0;MQ=60;ANN=T|downstream_gene_variant|MODIFIER|cds-agno|GENE_cds-agno|transcript|TRANSCRIPT_cds-agno|protein_coding||c.*4046C>T|||||4046|,T|downstream_gene_variant|MODIFIER|cds-VP2|GENE_cds-VP2|transcript|TRANSCRIPT_cds-VP2|protein_coding||c.*2948C>T|||||2948|,T|downstream_gene_variant|MODIFIER|cds-VP3|GENE_cds-VP3|transcript|TRANSCRIPT_cds-VP3|protei…	GT:PL:DP:AD	1/1:60,3,0:1:0,1
MafaPyV2	4683	.	G	A	30.4183	.	DP=1;SGB=-0.379885;MQ0F=0;AC=2;AN=2;DP4=0,0,1,0;MQ=60;ANN=A|synonymous_variant|LOW|cds-smallT|GENE_cds-smallT|transcript|TRANSCRIPT_cds-smallT|protein_coding|1/1|c.483C>T|p.Ile161Ile|483/519|483/519|161/172||,A|downstream_gene_variant|MODIFIER|cds-agno|GENE_cds-agno|transcript|TRANSCRIPT_cds-agno|protein_coding||c.*4089G>A|||||4089|,A|downstream_gene_variant|MODIFIER|cds-VP2|GENE_cds-VP2|transcri…	GT:PL:DP:AD	1/1:60,3,0:1:0,1
MafaPyV2	4704	.	G	T	30.4183	.	DP=1;SGB=-0.379885;MQ0F=0;AC=2;AN=2;DP4=0,0,1,0;MQ=60;ANN=T|synonymous_variant|LOW|cds-smallT|GENE_cds-smallT|transcript|TRANSCRIPT_cds-smallT|protein_coding|1/1|c.462C>A|p.Ala154Ala|462/519|462/519|154/172||,T|downstream_gene_variant|MODIFIER|cds-agno|GENE_cds-agno|transcript|TRANSCRIPT_cds-agno|protein_coding||c.*4110G>T|||||4110|,T|downstream_gene_variant|MODIFIER|cds-VP2|GENE_cds-VP2|transcri…	GT:PL:DP:AD	1/1:60,3,0:1:0,1
MafaPyV2	4725	.	G	A	30.4183	.	DP=1;SGB=-0.379885;MQ0F=0;AC=2;AN=2;DP4=0,0,1,0;MQ=60;ANN=A|synonymous_variant|LOW|cds-smallT|GENE_cds-smallT|transcript|TRANSCRIPT_cds-smallT|protein_coding|1/1|c.441C>T|p.Gly147Gly|441/519|441/519|147/172||,A|downstream_gene_variant|MODIFIER|cds-agno|GENE_cds-agno|transcript|TRANSCRIPT_cds-agno|protein_coding||c.*4131G>A|||||4131|,A|downstream_gene_variant|MODIFIER|cds-VP2|GENE_cds-VP2|transcri…	GT:PL:DP:AD	1/1:60,3,0:1:0,1
MafaPyV2	4743	.	G	A	30.4183	.	DP=1;SGB=-0.379885;MQ0F=0;AC=2;AN=2;DP4=0,0,1,0;MQ=60;ANN=A|synonymous_variant|LOW|cds-smallT|GENE_cds-smallT|transcript|TRANSCRIPT_cds-smallT|protein_coding|1/1|c.423C>T|p.Cys141Cys|423/519|423/519|141/172||,A|downstream_gene_variant|MODIFIER|cds-agno|GENE_cds-agno|transcript|TRANSCRIPT_cds-agno|protein_coding||c.*4149G>A|||||4149|,A|downstream_gene_variant|MODIFIER|cds-VP2|GENE_cds-VP2|transcri…	GT:PL:DP:AD	1/1:60,3,0:1:0,1
MafaPyV2	4770	.	C	A	30.4183	.	DP=1;SGB=-0.379885;MQ0F=0;AC=2;AN=2;DP4=0,0,1,0;MQ=60;ANN=A|synonymous_variant|LOW|cds-smallT|GENE_cds-smallT|transcript|TRANSCRIPT_cds-smallT|protein_coding|1/1|c.396G>T|p.Val132Val|396/519|396/519|132/172||,A|downstream_gene_variant|MODIFIER|cds-agno|GENE_cds-agno|transcript|TRANSCRIPT_cds-agno|protein_coding||c.*4176C>A|||||4176|,A|downstream_gene_variant|MODIFIER|cds-VP2|GENE_cds-VP2|transcri…	GT:PL:DP:AD	1/1:60,3,0:1:0,1
MafaPyV2	4785	.	T	C	30.4183	.	DP=1;SGB=-0.379885;MQ0F=0;AC=2;AN=2;DP4=0,0,1,0;MQ=60;ANN=C|synonymous_variant|LOW|cds-smallT|GENE_cds-smallT|transcript|TRANSCRIPT_cds-smallT|protein_coding|1/1|c.381A>G|p.Arg127Arg|381/519|381/519|127/172||,C|downstream_gene_variant|MODIFIER|cds-agno|GENE_cds-agno|transcript|TRANSCRIPT_cds-agno|protein_coding||c.*4191T>C|||||4191|,C|downstream_gene_variant|MODIFIER|cds-VP2|GENE_cds-VP2|transcri…	GT:PL:DP:AD	1/1:60,3,0:1:0,1
MafaPyV2	4836	.	G	A	30.4183	.	DP=1;SGB=-0.379885;MQ0F=0;AC=2;AN=2;DP4=0,0,1,0;MQ=60;ANN=A|synonymous_variant|LOW|cds-smallT|GENE_cds-smallT|transcript|TRANSCRIPT_cds-smallT|protein_coding|1/1|c.330C>T|p.Ser110Ser|330/519|330/519|110/172||,A|downstream_gene_variant|MODIFIER|cds-agno|GENE_cds-agno|transcript|TRANSCRIPT_cds-agno|protein_coding||c.*4242G>A|||||4242|,A|downstream_gene_variant|MODIFIER|cds-VP2|GENE_cds-VP2|transcri…	GT:PL:DP:AD	1/1:60,3,0:1:0,1
MafaPyV2	4857	.	A	G	30.4183	.	DP=1;SGB=-0.379885;MQ0F=0;AC=2;AN=2;DP4=0,0,1,0;MQ=60;ANN=G|synonymous_variant|LOW|cds-smallT|GENE_cds-smallT|transcript|TRANSCRIPT_cds-smallT|protein_coding|1/1|c.309T>C|p.Thr103Thr|309/519|309/519|103/172||,G|downstream_gene_variant|MODIFIER|cds-agno|GENE_cds-agno|transcript|TRANSCRIPT_cds-agno|protein_coding||c.*4263A>G|||||4263|,G|downstream_gene_variant|MODIFIER|cds-VP2|GENE_cds-VP2|transcri…	GT:PL:DP:AD	1/1:60,3,0:1:0,1
MafaPyV2	4881	.	A	G	30.4183	.	DP=1;SGB=-0.379885;MQ0F=0;AC=2;AN=2;DP4=0,0,1,0;MQ=60;ANN=G|synonymous_variant|LOW|cds-smallT|GENE_cds-smallT|transcript|TRANSCRIPT_cds-smallT|protein_coding|1/1|c.285T>C|p.Cys95Cys|285/519|285/519|95/172||,G|downstream_gene_variant|MODIFIER|cds-agno|GENE_cds-agno|transcript|TRANSCRIPT_cds-agno|protein_coding||c.*4287A>G|||||4287|,G|downstream_gene_variant|MODIFIER|cds-VP2|GENE_cds-VP2|transcript…	GT:PL:DP:AD	1/1:60,3,0:1:0,1
MafaPyV2	4884	.	A	G	30.4183	.	DP=1;SGB=-0.379885;MQ0F=0;AC=2;AN=2;DP4=0,0,1,0;MQ=60;ANN=G|synonymous_variant|LOW|cds-smallT|GENE_cds-smallT|transcript|TRANSCRIPT_cds-smallT|protein_coding|1/1|c.282T>C|p.Tyr94Tyr|282/519|282/519|94/172||,G|downstream_gene_variant|MODIFIER|cds-agno|GENE_cds-agno|transcript|TRANSCRIPT_cds-agno|protein_coding||c.*4290A>G|||||4290|,G|downstream_gene_variant|MODIFIER|cds-VP2|GENE_cds-VP2|transcript…	GT:PL:DP:AD	1/1:60,3,0:1:0,1
MafaPyV2	4938	.	T	A	30.4183	.	DP=1;SGB=-0.379885;MQ0F=0;AC=2;AN=2;DP4=0,0,1,0;MQ=60;ANN=A|synonymous_variant|LOW|cds-smallT|GENE_cds-smallT|transcript|TRANSCRIPT_cds-smallT|protein_coding|1/1|c.228A>T|p.Ala76Ala|228/519|228/519|76/172||,A|downstream_gene_variant|MODIFIER|cds-agno|GENE_cds-agno|transcript|TRANSCRIPT_cds-agno|protein_coding||c.*4344T>A|||||4344|,A|downstream_gene_variant|MODIFIER|cds-VP2|GENE_cds-VP2|transcript…	GT:PL:DP:AD	1/1:60,3,0:1:0,1
MafaPyV2	4995	.	G	A	30.4183	.	DP=1;SGB=-0.379885;MQ0F=0;AC=2;AN=2;DP4=0,0,1,0;MQ=60;ANN=A|synonymous_variant|LOW|cds-LT|GENE_cds-LT|transcript|TRANSCRIPT_cds-LT|protein_coding|1/2|c.171C>T|p.Thr57Thr|171/2070|171/2070|57/689||,A|synonymous_variant|LOW|cds-smallT|GENE_cds-smallT|transcript|TRANSCRIPT_cds-smallT|protein_coding|1/1|c.171C>T|p.Thr57Thr|171/519|171/519|57/172||,A|downstream_gene_variant|MODIFIER|cds-agno|GENE_cds-…	GT:PL:DP:AD	1/1:60,3,0:1:0,1
MafaPyV2	5067	.	A	G	30.4183	.	DP=1;SGB=-0.379885;MQ0F=0;AC=2;AN=2;DP4=0,0,1,0;MQ=60;ANN=G|synonymous_variant|LOW|cds-LT|GENE_cds-LT|transcript|TRANSCRIPT_cds-LT|protein_coding|1/2|c.99T>C|p.Ala33Ala|99/2070|99/2070|33/689||,G|synonymous_variant|LOW|cds-smallT|GENE_cds-smallT|transcript|TRANSCRIPT_cds-smallT|protein_coding|1/1|c.99T>C|p.Ala33Ala|99/519|99/519|33/172||,G|downstream_gene_variant|MODIFIER|cds-agno|GENE_cds-agno|t…	GT:PL:DP:AD	1/1:60,3,0:1:0,1
MafaPyV2	5079	.	A	G	30.4183	.	DP=1;SGB=-0.379885;MQ0F=0;AC=2;AN=2;DP4=0,0,1,0;MQ=60;ANN=G|synonymous_variant|LOW|cds-LT|GENE_cds-LT|transcript|TRANSCRIPT_cds-LT|protein_coding|1/2|c.87T>C|p.Leu29Leu|87/2070|87/2070|29/689||,G|synonymous_variant|LOW|cds-smallT|GENE_cds-smallT|transcript|TRANSCRIPT_cds-smallT|protein_coding|1/1|c.87T>C|p.Leu29Leu|87/519|87/519|29/172||,G|downstream_gene_variant|MODIFIER|cds-agno|GENE_cds-agno|t…	GT:PL:DP:AD	1/1:60,3,0:1:0,1
MafaPyV2	5111	.	A	G	30.4183	.	DP=1;SGB=-0.379885;MQ0F=0;AC=2;AN=2;DP4=0,0,1,0;MQ=60;ANN=G|synonymous_variant|LOW|cds-LT|GENE_cds-LT|transcript|TRANSCRIPT_cds-LT|protein_coding|1/2|c.55T>C|p.Leu19Leu|55/2070|55/2070|19/689||,G|synonymous_variant|LOW|cds-smallT|GENE_cds-smallT|transcript|TRANSCRIPT_cds-smallT|protein_coding|1/1|c.55T>C|p.Leu19Leu|55/519|55/519|19/172||,G|downstream_gene_variant|MODIFIER|cds-agno|GENE_cds-agno|t…	GT:PL:DP:AD	1/1:60,3,0:1:0,1
MafaPyV2	5117	.	G	A	30.4183	.	DP=1;SGB=-0.379885;MQ0F=0;AC=2;AN=2;DP4=0,0,1,0;MQ=60;ANN=A|synonymous_variant|LOW|cds-LT|GENE_cds-LT|transcript|TRANSCRIPT_cds-LT|protein_coding|1/2|c.49C>T|p.Leu17Leu|49/2070|49/2070|17/689||,A|synonymous_variant|LOW|cds-smallT|GENE_cds-smallT|transcript|TRANSCRIPT_cds-smallT|protein_coding|1/1|c.49C>T|p.Leu17Leu|49/519|49/519|17/172||,A|downstream_gene_variant|MODIFIER|cds-agno|GENE_cds-agno|t…	GT:PL:DP:AD	1/1:60,3,0:1:0,1
MafaPyV2	5118	.	C	A	30.4183	.	DP=1;SGB=-0.379885;MQ0F=0;AC=2;AN=2;DP4=0,0,1,0;MQ=60;ANN=A|missense_variant|MODERATE|cds-LT|GENE_cds-LT|transcript|TRANSCRIPT_cds-LT|protein_coding|1/2|c.48G>T|p.Leu16Phe|48/2070|48/2070|16/689||,A|missense_variant|MODERATE|cds-smallT|GENE_cds-smallT|transcript|TRANSCRIPT_cds-smallT|protein_coding|1/1|c.48G>T|p.Leu16Phe|48/519|48/519|16/172||,A|downstream_gene_variant|MODIFIER|cds-agno|GENE_cds-…	GT:PL:DP:AD	1/1:60,3,0:1:0,1
MafaPyV2	5120	.	A	G	30.4183	.	DP=1;SGB=-0.379885;MQ0F=0;AC=2;AN=2;DP4=0,0,1,0;MQ=60;ANN=G|synonymous_variant|LOW|cds-LT|GENE_cds-LT|transcript|TRANSCRIPT_cds-LT|protein_coding|1/2|c.46T>C|p.Leu16Leu|46/2070|46/2070|16/689||,G|synonymous_variant|LOW|cds-smallT|GENE_cds-smallT|transcript|TRANSCRIPT_cds-smallT|protein_coding|1/1|c.46T>C|p.Leu16Leu|46/519|46/519|16/172||,G|downstream_gene_variant|MODIFIER|cds-agno|GENE_cds-agno|t…	GT:PL:DP:AD	1/1:60,3,0:1:0,1
