# Supplementary material for: Characterization of the urinary DNA virome of hematopoietic stem cell transplant recipient and healthy cynomolgus macaques
Source: bioRxiv. 2026 May 6:2026.05.05.722665. Preprint. [Version 1] doi: 10.64898/2026.05.05.722665 (PMC13174661; doi:10.64898/2026.05.05.722665)
Supplement: Supplement 7 — Table S4. MafaPyV2 inter-host variants. (All.Mafapyv2.interhost.variants.shortread.xlsx) Table S5. CM79 MafaPyV2 inter-host variants. (MafaPyV2CM79.bcftools.longread.xlsx) Table S6. CM80 MafaPyV2 inter-host variants. (MafaPyV2CM80.bcftools.longread.xlsx) Table S7. MafaPyV2 intra-host variants. (All.MafaPyV2_intrahost.ann.vars.xlsx) Table S8. SV40 type IIB inter-host variants (All.SV40typeIIB.interhostvariants.shortread.xlsx) Table S9. SV40 type IIB intra-host variants. (All.SV40typeIIB.intrahost.ann.vars.xlsx) Table S10. MafaPyV3 inter-host variants. (All.Mafapyv3.interhost.variants.shortread.xlsx) Table S11. MafaPyV3 intra-host variants. (All.MafaPyV3.intrahost.ann.vars.xlsx) [file media-7.zip › Table S4-11. Inter and intra-host variants/TableS4.All.Mafapyv2.interhost.variants.shortread.xlsx]

## Sheet: All.Mafapyv2.interhost.variants
SAMPLE_ID(CM)	CHROM	POS	ID	REF	ALT	QUAL	FILTER	DP	AF	SB	DP4	ANN	VARIANT_TYPE		GENE							AA_change
4	MafaPyV2	4348	.	G	GT	82	PASS	DP=26	0.115385	SB=0	DP4=8,15,1,2	INDEL	frameshift_variant	HIGH	cds-LT	GENE_cds-LT	transcript	TRANSCRIPT_cds-LT	protein_coding	2026-02-02	c.427dupA	p.Thr143fs	427/2070	427/2070	143/689		,GT	downstream_gene_variant	MODIFIER	cds-agno	GENE_cds-agno	transcript	TRANSCRIPT_cds-agno	protein_coding		c.*3754_*3755insT					3755	,GT	downstream_gene_variant	MODIFIER	cds-VP2	GENE_cds-VP2	transcript	TRANSCRIPT_cds-VP2	protein_coding
4	MafaPyV2	4533	.	AT	A	80	PASS	DP=32	0.09375	SB=0	DP4=10,19,1,2	INDEL	frameshift_variant	HIGH	cds-LT	GENE_cds-LT	transcript	TRANSCRIPT_cds-LT	protein_coding	2026-02-02	c.242delA	p.Asn81fs	242/2070	242/2070	81/689		,A	downstream_gene_variant	MODIFIER	cds-agno	GENE_cds-agno	transcript	TRANSCRIPT_cds-agno	protein_coding		c.*3940delT					3940	,A	downstream_gene_variant	MODIFIER	cds-VP2	GENE_cds-VP2	transcript	TRANSCRIPT_cds-VP2	protein_coding
6	MafaPyV2	2036	.	G	T	355	PASS	DP=16	0.9375	SB=0	DP4=0,1,6,9	ANN=T	missense_variant	MODERATE	cds-VP1	GENE_cds-VP1	transcript	TRANSCRIPT_cds-VP1	protein_coding	2026-01-01	c.466G>T	p.Ala156Ser	466/1095	466/1095	156/364		,T	downstream_gene_variant	MODIFIER	cds-agno	GENE_cds-agno	transcript	TRANSCRIPT_cds-agno	protein_coding		c.*1442G>T					1442	,T	downstream_gene_variant	MODIFIER	cds-VP2	GENE_cds-VP2	transcript	TRANSCRIPT_cds-VP2	protein_coding
6	MafaPyV2	2134	.	A	C	423	PASS	DP=15	1	SB=0	DP4=0,0,6,9	ANN=C	missense_variant	MODERATE	cds-VP1	GENE_cds-VP1	transcript	TRANSCRIPT_cds-VP1	protein_coding	2026-01-01	c.564A>C	p.Glu188Asp	564/1095	564/1095	188/364		,C	downstream_gene_variant	MODIFIER	cds-agno	GENE_cds-agno	transcript	TRANSCRIPT_cds-agno	protein_coding		c.*1540A>C					1540	,C	downstream_gene_variant	MODIFIER	cds-VP2	GENE_cds-VP2	transcript	TRANSCRIPT_cds-VP2	protein_coding
6	MafaPyV2	2822	.	G	C	400	PASS	DP=15	1	SB=0	DP4=0,0,6,9	ANN=C	missense_variant	MODERATE	cds-LT	GENE_cds-LT	transcript	TRANSCRIPT_cds-LT	protein_coding	2026-02-02	c.1954C>G	p.Leu652Val	1954/2070	1954/2070	652/689		,C	downstream_gene_variant	MODIFIER	cds-agno	GENE_cds-agno	transcript	TRANSCRIPT_cds-agno	protein_coding		c.*2228G>C					2228	,C	downstream_gene_variant	MODIFIER	cds-VP2	GENE_cds-VP2	transcript	TRANSCRIPT_cds-VP2	protein_coding
6	MafaPyV2	3031	.	C	G	261	PASS	DP=12	1	SB=0	DP4=0,0,4,8	ANN=G	missense_variant	MODERATE	cds-LT	GENE_cds-LT	transcript	TRANSCRIPT_cds-LT	protein_coding	2026-02-02	c.1745G>C	p.Ser582Thr	1745/2070	1745/2070	582/689		,G	downstream_gene_variant	MODIFIER	cds-agno	GENE_cds-agno	transcript	TRANSCRIPT_cds-agno	protein_coding		c.*2437C>G					2437	,G	downstream_gene_variant	MODIFIER	cds-VP2	GENE_cds-VP2	transcript	TRANSCRIPT_cds-VP2	protein_coding
6	MafaPyV2	3032	.	T	C	312	PASS	DP=12	1	SB=0	DP4=0,0,4,8	ANN=C	missense_variant	MODERATE	cds-LT	GENE_cds-LT	transcript	TRANSCRIPT_cds-LT	protein_coding	2026-02-02	c.1744A>G	p.Ser582Gly	1744/2070	1744/2070	582/689		,C	downstream_gene_variant	MODIFIER	cds-agno	GENE_cds-agno	transcript	TRANSCRIPT_cds-agno	protein_coding		c.*2438T>C					2438	,C	downstream_gene_variant	MODIFIER	cds-VP2	GENE_cds-VP2	transcript	TRANSCRIPT_cds-VP2	protein_coding
6	MafaPyV2	3963	.	A	T	355	PASS	DP=12	1	SB=0	DP4=0,0,5,7	ANN=T	missense_variant	MODERATE	cds-LT	GENE_cds-LT	transcript	TRANSCRIPT_cds-LT	protein_coding	2026-02-02	c.813T>A	p.Asp271Glu	813/2070	813/2070	271/689		,T	downstream_gene_variant	MODIFIER	cds-agno	GENE_cds-agno	transcript	TRANSCRIPT_cds-agno	protein_coding		c.*3369A>T					3369	,T	downstream_gene_variant	MODIFIER	cds-VP2	GENE_cds-VP2	transcript	TRANSCRIPT_cds-VP2	protein_coding
6	MafaPyV2	975	.	T	C	303	PASS	DP=11	1	SB=0	DP4=0,0,5,6	ANN=C	synonymous_variant	LOW	cds-VP2	GENE_cds-VP2	transcript	TRANSCRIPT_cds-VP2	protein_coding	2026-01-01	c.345T>C	p.Tyr115Tyr	345/1062	345/1062	115/353		,C	upstream_gene_variant	MODIFIER	cds-VP3	GENE_cds-VP3	transcript	TRANSCRIPT_cds-VP3	protein_coding		c.-13T>C					13	,C	upstream_gene_variant	MODIFIER	cds-VP1	GENE_cds-VP1	transcript	TRANSCRIPT_cds-VP1	protein_coding
6	MafaPyV2	984	.	A	G	304	PASS	DP=11	1	SB=0	DP4=0,0,5,6	ANN=G	synonymous_variant	LOW	cds-VP2	GENE_cds-VP2	transcript	TRANSCRIPT_cds-VP2	protein_coding	2026-01-01	c.354A>G	p.Gln118Gln	354/1062	354/1062	118/353		,G	upstream_gene_variant	MODIFIER	cds-VP3	GENE_cds-VP3	transcript	TRANSCRIPT_cds-VP3	protein_coding		c.-4A>G					4	,G	upstream_gene_variant	MODIFIER	cds-VP1	GENE_cds-VP1	transcript	TRANSCRIPT_cds-VP1	protein_coding
6	MafaPyV2	1317	.	C	A	335	PASS	DP=13	1	SB=0	DP4=0,0,5,8	ANN=A	synonymous_variant	LOW	cds-VP2	GENE_cds-VP2	transcript	TRANSCRIPT_cds-VP2	protein_coding	2026-01-01	c.687C>A	p.Val229Val	687/1062	687/1062	229/353		,A	synonymous_variant	LOW	cds-VP3	GENE_cds-VP3	transcript	TRANSCRIPT_cds-VP3	protein_coding	2026-01-01	c.330C>A	p.Val110Val	330/705	330/705	110/234		,A	upstream_gene_variant	MODIFIER	cds-VP1	GENE_cds-VP1	transcript	TRANSCRIPT_cds-VP1	protein_coding
6	MafaPyV2	1320	.	A	G	323	PASS	DP=13	1	SB=0	DP4=0,0,5,8	ANN=G	synonymous_variant	LOW	cds-VP2	GENE_cds-VP2	transcript	TRANSCRIPT_cds-VP2	protein_coding	2026-01-01	c.690A>G	p.Arg230Arg	690/1062	690/1062	230/353		,G	synonymous_variant	LOW	cds-VP3	GENE_cds-VP3	transcript	TRANSCRIPT_cds-VP3	protein_coding	2026-01-01	c.333A>G	p.Arg111Arg	333/705	333/705	111/234		,G	upstream_gene_variant	MODIFIER	cds-VP1	GENE_cds-VP1	transcript	TRANSCRIPT_cds-VP1	protein_coding
6	MafaPyV2	1344	.	A	C	322	PASS	DP=13	1	SB=0	DP4=0,0,5,8	ANN=C	synonymous_variant	LOW	cds-VP2	GENE_cds-VP2	transcript	TRANSCRIPT_cds-VP2	protein_coding	2026-01-01	c.714A>C	p.Thr238Thr	714/1062	714/1062	238/353		,C	synonymous_variant	LOW	cds-VP3	GENE_cds-VP3	transcript	TRANSCRIPT_cds-VP3	protein_coding	2026-01-01	c.357A>C	p.Thr119Thr	357/705	357/705	119/234		,C	upstream_gene_variant	MODIFIER	cds-VP1	GENE_cds-VP1	transcript	TRANSCRIPT_cds-VP1	protein_coding
6	MafaPyV2	2026	.	T	C	382	PASS	DP=13	1	SB=0	DP4=0,0,5,8	ANN=C	synonymous_variant	LOW	cds-VP1	GENE_cds-VP1	transcript	TRANSCRIPT_cds-VP1	protein_coding	2026-01-01	c.456T>C	p.Phe152Phe	456/1095	456/1095	152/364		,C	downstream_gene_variant	MODIFIER	cds-agno	GENE_cds-agno	transcript	TRANSCRIPT_cds-agno	protein_coding		c.*1432T>C					1432	,C	downstream_gene_variant	MODIFIER	cds-VP2	GENE_cds-VP2	transcript	TRANSCRIPT_cds-VP2	protein_coding
6	MafaPyV2	2194	.	G	A	520	PASS	DP=18	0.944444	SB=0	DP4=0,0,7,10	ANN=A	synonymous_variant	LOW	cds-VP1	GENE_cds-VP1	transcript	TRANSCRIPT_cds-VP1	protein_coding	2026-01-01	c.624G>A	p.Val208Val	624/1095	624/1095	208/364		,A	downstream_gene_variant	MODIFIER	cds-agno	GENE_cds-agno	transcript	TRANSCRIPT_cds-agno	protein_coding		c.*1600G>A					1600	,A	downstream_gene_variant	MODIFIER	cds-VP2	GENE_cds-VP2	transcript	TRANSCRIPT_cds-VP2	protein_coding
6	MafaPyV2	2287	.	T	C	485	PASS	DP=15	1	SB=0	DP4=0,0,7,8	ANN=C	synonymous_variant	LOW	cds-VP1	GENE_cds-VP1	transcript	TRANSCRIPT_cds-VP1	protein_coding	2026-01-01	c.717T>C	p.Val239Val	717/1095	717/1095	239/364		,C	downstream_gene_variant	MODIFIER	cds-agno	GENE_cds-agno	transcript	TRANSCRIPT_cds-agno	protein_coding		c.*1693T>C					1693	,C	downstream_gene_variant	MODIFIER	cds-VP2	GENE_cds-VP2	transcript	TRANSCRIPT_cds-VP2	protein_coding
6	MafaPyV2	2401	.	A	G	360	PASS	DP=15	1	SB=0	DP4=0,0,5,10	ANN=G	synonymous_variant	LOW	cds-VP1	GENE_cds-VP1	transcript	TRANSCRIPT_cds-VP1	protein_coding	2026-01-01	c.831A>G	p.Ser277Ser	831/1095	831/1095	277/364		,G	downstream_gene_variant	MODIFIER	cds-agno	GENE_cds-agno	transcript	TRANSCRIPT_cds-agno	protein_coding		c.*1807A>G					1807	,G	downstream_gene_variant	MODIFIER	cds-VP2	GENE_cds-VP2	transcript	TRANSCRIPT_cds-VP2	protein_coding
6	MafaPyV2	2404	.	G	A	354	PASS	DP=14	1	SB=0	DP4=0,0,5,9	ANN=A	synonymous_variant	LOW	cds-VP1	GENE_cds-VP1	transcript	TRANSCRIPT_cds-VP1	protein_coding	2026-01-01	c.834G>A	p.Gly278Gly	834/1095	834/1095	278/364		,A	downstream_gene_variant	MODIFIER	cds-agno	GENE_cds-agno	transcript	TRANSCRIPT_cds-agno	protein_coding		c.*1810G>A					1810	,A	downstream_gene_variant	MODIFIER	cds-VP2	GENE_cds-VP2	transcript	TRANSCRIPT_cds-VP2	protein_coding
6	MafaPyV2	2428	.	T	G	251	PASS	DP=10	1	SB=0	DP4=0,0,3,7	ANN=G	synonymous_variant	LOW	cds-VP1	GENE_cds-VP1	transcript	TRANSCRIPT_cds-VP1	protein_coding	2026-01-01	c.858T>G	p.Pro286Pro	858/1095	858/1095	286/364		,G	downstream_gene_variant	MODIFIER	cds-agno	GENE_cds-agno	transcript	TRANSCRIPT_cds-agno	protein_coding		c.*1834T>G					1834	,G	downstream_gene_variant	MODIFIER	cds-VP2	GENE_cds-VP2	transcript	TRANSCRIPT_cds-VP2	protein_coding
6	MafaPyV2	2479	.	T	C	265	PASS	DP=11	1	SB=0	DP4=0,0,4,7	ANN=C	synonymous_variant	LOW	cds-VP1	GENE_cds-VP1	transcript	TRANSCRIPT_cds-VP1	protein_coding	2026-01-01	c.909T>C	p.Pro303Pro	909/1095	909/1095	303/364		,C	downstream_gene_variant	MODIFIER	cds-agno	GENE_cds-agno	transcript	TRANSCRIPT_cds-agno	protein_coding		c.*1885T>C					1885	,C	downstream_gene_variant	MODIFIER	cds-VP2	GENE_cds-VP2	transcript	TRANSCRIPT_cds-VP2	protein_coding
6	MafaPyV2	2799	.	T	G	301	PASS	DP=10	1	SB=0	DP4=0,0,4,6	ANN=G	synonymous_variant	LOW	cds-LT	GENE_cds-LT	transcript	TRANSCRIPT_cds-LT	protein_coding	2026-02-02	c.1977A>C	p.Gly659Gly	1977/2070	1977/2070	659/689		,G	downstream_gene_variant	MODIFIER	cds-agno	GENE_cds-agno	transcript	TRANSCRIPT_cds-agno	protein_coding		c.*2205T>G					2205	,G	downstream_gene_variant	MODIFIER	cds-VP2	GENE_cds-VP2	transcript	TRANSCRIPT_cds-VP2	protein_coding
6	MafaPyV2	3951	.	T	C	365	PASS	DP=12	1	SB=0	DP4=0,0,5,7	ANN=C	synonymous_variant	LOW	cds-LT	GENE_cds-LT	transcript	TRANSCRIPT_cds-LT	protein_coding	2026-02-02	c.825A>G	p.Leu275Leu	825/2070	825/2070	275/689		,C	downstream_gene_variant	MODIFIER	cds-agno	GENE_cds-agno	transcript	TRANSCRIPT_cds-agno	protein_coding		c.*3357T>C					3357	,C	downstream_gene_variant	MODIFIER	cds-VP2	GENE_cds-VP2	transcript	TRANSCRIPT_cds-VP2	protein_coding
6	MafaPyV2	3957	.	G	A	364	PASS	DP=12	1	SB=0	DP4=0,0,5,7	ANN=A	synonymous_variant	LOW	cds-LT	GENE_cds-LT	transcript	TRANSCRIPT_cds-LT	protein_coding	2026-02-02	c.819C>T	p.Val273Val	819/2070	819/2070	273/689		,A	downstream_gene_variant	MODIFIER	cds-agno	GENE_cds-agno	transcript	TRANSCRIPT_cds-agno	protein_coding		c.*3363G>A					3363	,A	downstream_gene_variant	MODIFIER	cds-VP2	GENE_cds-VP2	transcript	TRANSCRIPT_cds-VP2	protein_coding
6	MafaPyV2	4994	.	A	G	314	PASS	DP=12	1	SB=0	DP4=0,0,4,8	ANN=G	synonymous_variant	LOW	cds-LT	GENE_cds-LT	transcript	TRANSCRIPT_cds-LT	protein_coding	2026-01-02	c.172T>C	p.Leu58Leu	172/2070	172/2070	58/689		,G	synonymous_variant	LOW	cds-smallT	GENE_cds-smallT	transcript	TRANSCRIPT_cds-smallT	protein_coding	2026-01-01	c.172T>C	p.Leu58Leu	172/519	172/519	58/172		,G	downstream_gene_variant	MODIFIER	cds-agno	GENE_cds-agno	transcript	TRANSCRIPT_cds-agno	protein_coding
12	MafaPyV2	4837	.	GA	G	74	PASS	DP=53	0.056604	SB=0	DP4=17,33,1,2	INDEL	frameshift_variant	HIGH	cds-smallT	GENE_cds-smallT	transcript	TRANSCRIPT_cds-smallT	protein_coding	2026-01-01	c.328delT	p.Ser110fs	328/519	328/519	110/172		,G	downstream_gene_variant	MODIFIER	cds-agno	GENE_cds-agno	transcript	TRANSCRIPT_cds-agno	protein_coding		c.*4244delA					4244	,G	downstream_gene_variant	MODIFIER	cds-VP2	GENE_cds-VP2	transcript	TRANSCRIPT_cds-VP2	protein_coding
14	MafaPyV2	1258	.	T	G	106	PASS	DP=11	1	SB=0	DP4=0,0,4,7	ANN=G	missense_variant	MODERATE	cds-VP2	GENE_cds-VP2	transcript	TRANSCRIPT_cds-VP2	protein_coding	2026-01-01	c.628T>G	p.Leu210Val	628/1062	628/1062	210/353		,G	missense_variant	MODERATE	cds-VP3	GENE_cds-VP3	transcript	TRANSCRIPT_cds-VP3	protein_coding	2026-01-01	c.271T>G	p.Leu91Val	271/705	271/705	91/234		,G	upstream_gene_variant	MODIFIER	cds-VP1	GENE_cds-VP1	transcript	TRANSCRIPT_cds-VP1	protein_coding
14	MafaPyV2	2036	.	G	T	471	PASS	DP=15	1	SB=0	DP4=0,0,6,9	ANN=T	missense_variant	MODERATE	cds-VP1	GENE_cds-VP1	transcript	TRANSCRIPT_cds-VP1	protein_coding	2026-01-01	c.466G>T	p.Ala156Ser	466/1095	466/1095	156/364		,T	downstream_gene_variant	MODIFIER	cds-agno	GENE_cds-agno	transcript	TRANSCRIPT_cds-agno	protein_coding		c.*1442G>T					1442	,T	downstream_gene_variant	MODIFIER	cds-VP2	GENE_cds-VP2	transcript	TRANSCRIPT_cds-VP2	protein_coding
14	MafaPyV2	2134	.	A	C	333	PASS	DP=10	1	SB=0	DP4=0,0,4,6	ANN=C	missense_variant	MODERATE	cds-VP1	GENE_cds-VP1	transcript	TRANSCRIPT_cds-VP1	protein_coding	2026-01-01	c.564A>C	p.Glu188Asp	564/1095	564/1095	188/364		,C	downstream_gene_variant	MODIFIER	cds-agno	GENE_cds-agno	transcript	TRANSCRIPT_cds-agno	protein_coding		c.*1540A>C					1540	,C	downstream_gene_variant	MODIFIER	cds-VP2	GENE_cds-VP2	transcript	TRANSCRIPT_cds-VP2	protein_coding
14	MafaPyV2	3031	.	C	G	249	PASS	DP=10	1	SB=0	DP4=0,0,4,6	ANN=G	missense_variant	MODERATE	cds-LT	GENE_cds-LT	transcript	TRANSCRIPT_cds-LT	protein_coding	2026-02-02	c.1745G>C	p.Ser582Thr	1745/2070	1745/2070	582/689		,G	downstream_gene_variant	MODIFIER	cds-agno	GENE_cds-agno	transcript	TRANSCRIPT_cds-agno	protein_coding		c.*2437C>G					2437	,G	downstream_gene_variant	MODIFIER	cds-VP2	GENE_cds-VP2	transcript	TRANSCRIPT_cds-VP2	protein_coding
14	MafaPyV2	3032	.	T	C	233	PASS	DP=10	1	SB=0	DP4=0,0,4,6	ANN=C	missense_variant	MODERATE	cds-LT	GENE_cds-LT	transcript	TRANSCRIPT_cds-LT	protein_coding	2026-02-02	c.1744A>G	p.Ser582Gly	1744/2070	1744/2070	582/689		,C	downstream_gene_variant	MODIFIER	cds-agno	GENE_cds-agno	transcript	TRANSCRIPT_cds-agno	protein_coding		c.*2438T>C					2438	,C	downstream_gene_variant	MODIFIER	cds-VP2	GENE_cds-VP2	transcript	TRANSCRIPT_cds-VP2	protein_coding
14	MafaPyV2	924	.	T	A	361	PASS	DP=12	1	SB=0	DP4=0,0,4,8	ANN=A	synonymous_variant	LOW	cds-VP2	GENE_cds-VP2	transcript	TRANSCRIPT_cds-VP2	protein_coding	2026-01-01	c.294T>A	p.Gly98Gly	294/1062	294/1062	98/353		,A	upstream_gene_variant	MODIFIER	cds-VP3	GENE_cds-VP3	transcript	TRANSCRIPT_cds-VP3	protein_coding		c.-64T>A					64	,A	upstream_gene_variant	MODIFIER	cds-VP1	GENE_cds-VP1	transcript	TRANSCRIPT_cds-VP1	protein_coding
14	MafaPyV2	1069	.	T	C	317	PASS	DP=10	1	SB=0	DP4=0,0,4,6	ANN=C	synonymous_variant	LOW	cds-VP2	GENE_cds-VP2	transcript	TRANSCRIPT_cds-VP2	protein_coding	2026-01-01	c.439T>C	p.Leu147Leu	439/1062	439/1062	147/353		,C	synonymous_variant	LOW	cds-VP3	GENE_cds-VP3	transcript	TRANSCRIPT_cds-VP3	protein_coding	2026-01-01	c.82T>C	p.Leu28Leu	82/705	82/705	28/234		,C	upstream_gene_variant	MODIFIER	cds-VP1	GENE_cds-VP1	transcript	TRANSCRIPT_cds-VP1	protein_coding
14	MafaPyV2	1122	.	T	C	325	PASS	DP=10	1	SB=0	DP4=0,0,4,6	ANN=C	synonymous_variant	LOW	cds-VP2	GENE_cds-VP2	transcript	TRANSCRIPT_cds-VP2	protein_coding	2026-01-01	c.492T>C	p.Phe164Phe	492/1062	492/1062	164/353		,C	synonymous_variant	LOW	cds-VP3	GENE_cds-VP3	transcript	TRANSCRIPT_cds-VP3	protein_coding	2026-01-01	c.135T>C	p.Phe45Phe	135/705	135/705	45/234		,C	upstream_gene_variant	MODIFIER	cds-VP1	GENE_cds-VP1	transcript	TRANSCRIPT_cds-VP1	protein_coding
14	MafaPyV2	1269	.	T	A	92	PASS	DP=10	1	SB=0	DP4=0,0,4,6	ANN=A	synonymous_variant	LOW	cds-VP2	GENE_cds-VP2	transcript	TRANSCRIPT_cds-VP2	protein_coding	2026-01-01	c.639T>A	p.Ser213Ser	639/1062	639/1062	213/353		,A	synonymous_variant	LOW	cds-VP3	GENE_cds-VP3	transcript	TRANSCRIPT_cds-VP3	protein_coding	2026-01-01	c.282T>A	p.Ser94Ser	282/705	282/705	94/234		,A	upstream_gene_variant	MODIFIER	cds-VP1	GENE_cds-VP1	transcript	TRANSCRIPT_cds-VP1	protein_coding
14	MafaPyV2	1275	.	A	G	94	PASS	DP=10	1	SB=0	DP4=0,0,4,6	ANN=G	synonymous_variant	LOW	cds-VP2	GENE_cds-VP2	transcript	TRANSCRIPT_cds-VP2	protein_coding	2026-01-01	c.645A>G	p.Gln215Gln	645/1062	645/1062	215/353		,G	synonymous_variant	LOW	cds-VP3	GENE_cds-VP3	transcript	TRANSCRIPT_cds-VP3	protein_coding	2026-01-01	c.288A>G	p.Gln96Gln	288/705	288/705	96/234		,G	upstream_gene_variant	MODIFIER	cds-VP1	GENE_cds-VP1	transcript	TRANSCRIPT_cds-VP1	protein_coding
14	MafaPyV2	2026	.	T	C	464	PASS	DP=15	1	SB=0	DP4=0,0,6,9	ANN=C	synonymous_variant	LOW	cds-VP1	GENE_cds-VP1	transcript	TRANSCRIPT_cds-VP1	protein_coding	2026-01-01	c.456T>C	p.Phe152Phe	456/1095	456/1095	152/364		,C	downstream_gene_variant	MODIFIER	cds-agno	GENE_cds-agno	transcript	TRANSCRIPT_cds-agno	protein_coding		c.*1432T>C					1432	,C	downstream_gene_variant	MODIFIER	cds-VP2	GENE_cds-VP2	transcript	TRANSCRIPT_cds-VP2	protein_coding
14	MafaPyV2	2194	.	G	A	332	PASS	DP=10	1	SB=0	DP4=0,0,4,6	ANN=A	synonymous_variant	LOW	cds-VP1	GENE_cds-VP1	transcript	TRANSCRIPT_cds-VP1	protein_coding	2026-01-01	c.624G>A	p.Val208Val	624/1095	624/1095	208/364		,A	downstream_gene_variant	MODIFIER	cds-agno	GENE_cds-agno	transcript	TRANSCRIPT_cds-agno	protein_coding		c.*1600G>A					1600	,A	downstream_gene_variant	MODIFIER	cds-VP2	GENE_cds-VP2	transcript	TRANSCRIPT_cds-VP2	protein_coding
14	MafaPyV2	2287	.	T	C	558	PASS	DP=17	1	SB=0	DP4=0,0,6,11	ANN=C	synonymous_variant	LOW	cds-VP1	GENE_cds-VP1	transcript	TRANSCRIPT_cds-VP1	protein_coding	2026-01-01	c.717T>C	p.Val239Val	717/1095	717/1095	239/364		,C	downstream_gene_variant	MODIFIER	cds-agno	GENE_cds-agno	transcript	TRANSCRIPT_cds-agno	protein_coding		c.*1693T>C					1693	,C	downstream_gene_variant	MODIFIER	cds-VP2	GENE_cds-VP2	transcript	TRANSCRIPT_cds-VP2	protein_coding
14	MafaPyV2	2401	.	A	G	463	PASS	DP=19	1	SB=0	DP4=0,0,8,11	ANN=G	synonymous_variant	LOW	cds-VP1	GENE_cds-VP1	transcript	TRANSCRIPT_cds-VP1	protein_coding	2026-01-01	c.831A>G	p.Ser277Ser	831/1095	831/1095	277/364		,G	downstream_gene_variant	MODIFIER	cds-agno	GENE_cds-agno	transcript	TRANSCRIPT_cds-agno	protein_coding		c.*1807A>G					1807	,G	downstream_gene_variant	MODIFIER	cds-VP2	GENE_cds-VP2	transcript	TRANSCRIPT_cds-VP2	protein_coding
14	MafaPyV2	2404	.	G	A	420	PASS	DP=20	0.95	SB=0	DP4=0,1,8,11	ANN=A	synonymous_variant	LOW	cds-VP1	GENE_cds-VP1	transcript	TRANSCRIPT_cds-VP1	protein_coding	2026-01-01	c.834G>A	p.Gly278Gly	834/1095	834/1095	278/364		,A	downstream_gene_variant	MODIFIER	cds-agno	GENE_cds-agno	transcript	TRANSCRIPT_cds-agno	protein_coding		c.*1810G>A					1810	,A	downstream_gene_variant	MODIFIER	cds-VP2	GENE_cds-VP2	transcript	TRANSCRIPT_cds-VP2	protein_coding
14	MafaPyV2	2479	.	T	C	444	PASS	DP=14	1	SB=0	DP4=0,0,5,9	ANN=C	synonymous_variant	LOW	cds-VP1	GENE_cds-VP1	transcript	TRANSCRIPT_cds-VP1	protein_coding	2026-01-01	c.909T>C	p.Pro303Pro	909/1095	909/1095	303/364		,C	downstream_gene_variant	MODIFIER	cds-agno	GENE_cds-agno	transcript	TRANSCRIPT_cds-agno	protein_coding		c.*1885T>C					1885	,C	downstream_gene_variant	MODIFIER	cds-VP2	GENE_cds-VP2	transcript	TRANSCRIPT_cds-VP2	protein_coding
14	MafaPyV2	2488	.	C	T	444	PASS	DP=14	1	SB=0	DP4=0,0,5,9	ANN=T	synonymous_variant	LOW	cds-VP1	GENE_cds-VP1	transcript	TRANSCRIPT_cds-VP1	protein_coding	2026-01-01	c.918C>T	p.Phe306Phe	918/1095	918/1095	306/364		,T	downstream_gene_variant	MODIFIER	cds-agno	GENE_cds-agno	transcript	TRANSCRIPT_cds-agno	protein_coding		c.*1894C>T					1894	,T	downstream_gene_variant	MODIFIER	cds-VP2	GENE_cds-VP2	transcript	TRANSCRIPT_cds-VP2	protein_coding
14	MafaPyV2	3549	.	G	A	415	PASS	DP=14	1	SB=0	DP4=0,0,5,9	ANN=A	synonymous_variant	LOW	cds-LT	GENE_cds-LT	transcript	TRANSCRIPT_cds-LT	protein_coding	2026-02-02	c.1227C>T	p.Tyr409Tyr	1227/2070	1227/2070	409/689		,A	downstream_gene_variant	MODIFIER	cds-agno	GENE_cds-agno	transcript	TRANSCRIPT_cds-agno	protein_coding		c.*2955G>A					2955	,A	downstream_gene_variant	MODIFIER	cds-VP2	GENE_cds-VP2	transcript	TRANSCRIPT_cds-VP2	protein_coding
14	MafaPyV2	4752	.	A	G	593	PASS	DP=21	1	SB=0	DP4=0,0,8,13	ANN=G	synonymous_variant	LOW	cds-smallT	GENE_cds-smallT	transcript	TRANSCRIPT_cds-smallT	protein_coding	2026-01-01	c.414T>C	p.Cys138Cys	414/519	414/519	138/172		,G	downstream_gene_variant	MODIFIER	cds-agno	GENE_cds-agno	transcript	TRANSCRIPT_cds-agno	protein_coding		c.*4158A>G					4158	,G	downstream_gene_variant	MODIFIER	cds-VP2	GENE_cds-VP2	transcript	TRANSCRIPT_cds-VP2	protein_coding
14	MafaPyV2	4758	.	A	G	670	PASS	DP=21	1	SB=0	DP4=0,0,8,13	ANN=G	synonymous_variant	LOW	cds-smallT	GENE_cds-smallT	transcript	TRANSCRIPT_cds-smallT	protein_coding	2026-01-01	c.408T>C	p.Cys136Cys	408/519	408/519	136/172		,G	downstream_gene_variant	MODIFIER	cds-agno	GENE_cds-agno	transcript	TRANSCRIPT_cds-agno	protein_coding		c.*4164A>G					4164	,G	downstream_gene_variant	MODIFIER	cds-VP2	GENE_cds-VP2	transcript	TRANSCRIPT_cds-VP2	protein_coding
14	MafaPyV2	4814	.	G	A	955	PASS	DP=29	1	SB=0	DP4=0,0,10,19	ANN=A	synonymous_variant	LOW	cds-smallT	GENE_cds-smallT	transcript	TRANSCRIPT_cds-smallT	protein_coding	2026-01-01	c.352C>T	p.Leu118Leu	352/519	352/519	118/172		,A	downstream_gene_variant	MODIFIER	cds-agno	GENE_cds-agno	transcript	TRANSCRIPT_cds-agno	protein_coding		c.*4220G>A					4220	,A	downstream_gene_variant	MODIFIER	cds-VP2	GENE_cds-VP2	transcript	TRANSCRIPT_cds-VP2	protein_coding
22	MafaPyV2	1211	.	G	A	332	PASS	DP=13	1	SB=0	DP4=0,0,6,7	ANN=A	missense_variant	MODERATE	cds-VP2	GENE_cds-VP2	transcript	TRANSCRIPT_cds-VP2	protein_coding	2026-01-01	c.581G>A	p.Arg194Lys	581/1062	581/1062	194/353		,A	missense_variant	MODERATE	cds-VP3	GENE_cds-VP3	transcript	TRANSCRIPT_cds-VP3	protein_coding	2026-01-01	c.224G>A	p.Arg75Lys	224/705	224/705	75/234		,A	upstream_gene_variant	MODIFIER	cds-VP1	GENE_cds-VP1	transcript	TRANSCRIPT_cds-VP1	protein_coding
22	MafaPyV2	1254	.	A	G	318	PASS	DP=17	1	SB=0	DP4=0,0,7,10	ANN=G	missense_variant	MODERATE	cds-VP2	GENE_cds-VP2	transcript	TRANSCRIPT_cds-VP2	protein_coding	2026-01-01	c.624A>G	p.Ile208Met	624/1062	624/1062	208/353		,G	missense_variant	MODERATE	cds-VP3	GENE_cds-VP3	transcript	TRANSCRIPT_cds-VP3	protein_coding	2026-01-01	c.267A>G	p.Ile89Met	267/705	267/705	89/234		,G	upstream_gene_variant	MODIFIER	cds-VP1	GENE_cds-VP1	transcript	TRANSCRIPT_cds-VP1	protein_coding
22	MafaPyV2	1258	.	T	G	313	PASS	DP=16	1	SB=0	DP4=0,0,7,9	ANN=G	missense_variant	MODERATE	cds-VP2	GENE_cds-VP2	transcript	TRANSCRIPT_cds-VP2	protein_coding	2026-01-01	c.628T>G	p.Leu210Val	628/1062	628/1062	210/353		,G	missense_variant	MODERATE	cds-VP3	GENE_cds-VP3	transcript	TRANSCRIPT_cds-VP3	protein_coding	2026-01-01	c.271T>G	p.Leu91Val	271/705	271/705	91/234		,G	upstream_gene_variant	MODIFIER	cds-VP1	GENE_cds-VP1	transcript	TRANSCRIPT_cds-VP1	protein_coding
22	MafaPyV2	1426	.	A	C	433	PASS	DP=13	1	SB=0	DP4=0,0,5,8	ANN=C	missense_variant	MODERATE	cds-VP2	GENE_cds-VP2	transcript	TRANSCRIPT_cds-VP2	protein_coding	2026-01-01	c.796A>C	p.Lys266Gln	796/1062	796/1062	266/353		,C	missense_variant	MODERATE	cds-VP3	GENE_cds-VP3	transcript	TRANSCRIPT_cds-VP3	protein_coding	2026-01-01	c.439A>C	p.Lys147Gln	439/705	439/705	147/234		,C	upstream_gene_variant	MODIFIER	cds-VP1	GENE_cds-VP1	transcript	TRANSCRIPT_cds-VP1	protein_coding
22	MafaPyV2	1762	.	G	T	230	PASS	DP=10	1	SB=0	DP4=0,0,4,6	ANN=T	missense_variant	MODERATE	cds-VP1	GENE_cds-VP1	transcript	TRANSCRIPT_cds-VP1	protein_coding	2026-01-01	c.192G>T	p.Glu64Asp	192/1095	192/1095	64/364		,T	downstream_gene_variant	MODIFIER	cds-agno	GENE_cds-agno	transcript	TRANSCRIPT_cds-agno	protein_coding		c.*1168G>T					1168	,T	downstream_gene_variant	MODIFIER	cds-VP2	GENE_cds-VP2	transcript	TRANSCRIPT_cds-VP2	protein_coding
22	MafaPyV2	2036	.	G	T	577	PASS	DP=18	1	SB=0	DP4=0,0,8,10	ANN=T	missense_variant	MODERATE	cds-VP1	GENE_cds-VP1	transcript	TRANSCRIPT_cds-VP1	protein_coding	2026-01-01	c.466G>T	p.Ala156Ser	466/1095	466/1095	156/364		,T	downstream_gene_variant	MODIFIER	cds-agno	GENE_cds-agno	transcript	TRANSCRIPT_cds-agno	protein_coding		c.*1442G>T					1442	,T	downstream_gene_variant	MODIFIER	cds-VP2	GENE_cds-VP2	transcript	TRANSCRIPT_cds-VP2	protein_coding
22	MafaPyV2	2134	.	A	C	811	PASS	DP=26	1	SB=0	DP4=0,0,10,16	ANN=C	missense_variant	MODERATE	cds-VP1	GENE_cds-VP1	transcript	TRANSCRIPT_cds-VP1	protein_coding	2026-01-01	c.564A>C	p.Glu188Asp	564/1095	564/1095	188/364		,C	downstream_gene_variant	MODIFIER	cds-agno	GENE_cds-agno	transcript	TRANSCRIPT_cds-agno	protein_coding		c.*1540A>C					1540	,C	downstream_gene_variant	MODIFIER	cds-VP2	GENE_cds-VP2	transcript	TRANSCRIPT_cds-VP2	protein_coding
22	MafaPyV2	2822	.	G	C	229	PASS	DP=10	1	SB=0	DP4=0,0,4,6	ANN=C	missense_variant	MODERATE	cds-LT	GENE_cds-LT	transcript	TRANSCRIPT_cds-LT	protein_coding	2026-02-02	c.1954C>G	p.Leu652Val	1954/2070	1954/2070	652/689		,C	downstream_gene_variant	MODIFIER	cds-agno	GENE_cds-agno	transcript	TRANSCRIPT_cds-agno	protein_coding		c.*2228G>C					2228	,C	downstream_gene_variant	MODIFIER	cds-VP2	GENE_cds-VP2	transcript	TRANSCRIPT_cds-VP2	protein_coding
22	MafaPyV2	4382	.	G	A	491	PASS	DP=16	1	SB=0	DP4=0,0,6,10	ANN=A	missense_variant	MODERATE	cds-LT	GENE_cds-LT	transcript	TRANSCRIPT_cds-LT	protein_coding	2026-02-02	c.394C>T	p.Pro132Ser	394/2070	394/2070	132/689		,A	downstream_gene_variant	MODIFIER	cds-agno	GENE_cds-agno	transcript	TRANSCRIPT_cds-agno	protein_coding		c.*3788G>A					3788	,A	downstream_gene_variant	MODIFIER	cds-VP2	GENE_cds-VP2	transcript	TRANSCRIPT_cds-VP2	protein_coding
22	MafaPyV2	669	.	C	T	463	PASS	DP=15	1	SB=0	DP4=0,0,6,9	ANN=T	synonymous_variant	LOW	cds-VP2	GENE_cds-VP2	transcript	TRANSCRIPT_cds-VP2	protein_coding	2026-01-01	c.39C>T	p.Ala13Ala	39/1062	39/1062	13/353		,T	upstream_gene_variant	MODIFIER	cds-VP3	GENE_cds-VP3	transcript	TRANSCRIPT_cds-VP3	protein_coding		c.-319C>T					319	,T	upstream_gene_variant	MODIFIER	cds-VP1	GENE_cds-VP1	transcript	TRANSCRIPT_cds-VP1	protein_coding
22	MafaPyV2	924	.	T	A	702	PASS	DP=27	1	SB=0	DP4=0,0,10,17	ANN=A	synonymous_variant	LOW	cds-VP2	GENE_cds-VP2	transcript	TRANSCRIPT_cds-VP2	protein_coding	2026-01-01	c.294T>A	p.Gly98Gly	294/1062	294/1062	98/353		,A	upstream_gene_variant	MODIFIER	cds-VP3	GENE_cds-VP3	transcript	TRANSCRIPT_cds-VP3	protein_coding		c.-64T>A					64	,A	upstream_gene_variant	MODIFIER	cds-VP1	GENE_cds-VP1	transcript	TRANSCRIPT_cds-VP1	protein_coding
22	MafaPyV2	975	.	T	C	330	PASS	DP=13	1	SB=0	DP4=0,0,5,8	ANN=C	synonymous_variant	LOW	cds-VP2	GENE_cds-VP2	transcript	TRANSCRIPT_cds-VP2	protein_coding	2026-01-01	c.345T>C	p.Tyr115Tyr	345/1062	345/1062	115/353		,C	upstream_gene_variant	MODIFIER	cds-VP3	GENE_cds-VP3	transcript	TRANSCRIPT_cds-VP3	protein_coding		c.-13T>C					13	,C	upstream_gene_variant	MODIFIER	cds-VP1	GENE_cds-VP1	transcript	TRANSCRIPT_cds-VP1	protein_coding
22	MafaPyV2	984	.	A	G	306	PASS	DP=11	1	SB=0	DP4=0,0,4,7	ANN=G	synonymous_variant	LOW	cds-VP2	GENE_cds-VP2	transcript	TRANSCRIPT_cds-VP2	protein_coding	2026-01-01	c.354A>G	p.Gln118Gln	354/1062	354/1062	118/353		,G	upstream_gene_variant	MODIFIER	cds-VP3	GENE_cds-VP3	transcript	TRANSCRIPT_cds-VP3	protein_coding		c.-4A>G					4	,G	upstream_gene_variant	MODIFIER	cds-VP1	GENE_cds-VP1	transcript	TRANSCRIPT_cds-VP1	protein_coding
22	MafaPyV2	1122	.	T	C	358	PASS	DP=11	1	SB=0	DP4=0,0,4,7	ANN=C	synonymous_variant	LOW	cds-VP2	GENE_cds-VP2	transcript	TRANSCRIPT_cds-VP2	protein_coding	2026-01-01	c.492T>C	p.Phe164Phe	492/1062	492/1062	164/353		,C	synonymous_variant	LOW	cds-VP3	GENE_cds-VP3	transcript	TRANSCRIPT_cds-VP3	protein_coding	2026-01-01	c.135T>C	p.Phe45Phe	135/705	135/705	45/234		,C	upstream_gene_variant	MODIFIER	cds-VP1	GENE_cds-VP1	transcript	TRANSCRIPT_cds-VP1	protein_coding
22	MafaPyV2	1203	.	T	C	279	PASS	DP=13	1	SB=0	DP4=0,0,6,7	ANN=C	synonymous_variant	LOW	cds-VP2	GENE_cds-VP2	transcript	TRANSCRIPT_cds-VP2	protein_coding	2026-01-01	c.573T>C	p.Ser191Ser	573/1062	573/1062	191/353		,C	synonymous_variant	LOW	cds-VP3	GENE_cds-VP3	transcript	TRANSCRIPT_cds-VP3	protein_coding	2026-01-01	c.216T>C	p.Ser72Ser	216/705	216/705	72/234		,C	upstream_gene_variant	MODIFIER	cds-VP1	GENE_cds-VP1	transcript	TRANSCRIPT_cds-VP1	protein_coding
22	MafaPyV2	1236	.	C	A	340	PASS	DP=14	1	SB=0	DP4=0,0,6,8	ANN=A	synonymous_variant	LOW	cds-VP2	GENE_cds-VP2	transcript	TRANSCRIPT_cds-VP2	protein_coding	2026-01-01	c.606C>A	p.Thr202Thr	606/1062	606/1062	202/353		,A	synonymous_variant	LOW	cds-VP3	GENE_cds-VP3	transcript	TRANSCRIPT_cds-VP3	protein_coding	2026-01-01	c.249C>A	p.Thr83Thr	249/705	249/705	83/234		,A	upstream_gene_variant	MODIFIER	cds-VP1	GENE_cds-VP1	transcript	TRANSCRIPT_cds-VP1	protein_coding
22	MafaPyV2	1269	.	T	A	328	PASS	DP=18	1	SB=0	DP4=0,0,8,10	ANN=A	synonymous_variant	LOW	cds-VP2	GENE_cds-VP2	transcript	TRANSCRIPT_cds-VP2	protein_coding	2026-01-01	c.639T>A	p.Ser213Ser	639/1062	639/1062	213/353		,A	synonymous_variant	LOW	cds-VP3	GENE_cds-VP3	transcript	TRANSCRIPT_cds-VP3	protein_coding	2026-01-01	c.282T>A	p.Ser94Ser	282/705	282/705	94/234		,A	upstream_gene_variant	MODIFIER	cds-VP1	GENE_cds-VP1	transcript	TRANSCRIPT_cds-VP1	protein_coding
22	MafaPyV2	1275	.	A	G	438	PASS	DP=21	1	SB=0	DP4=0,0,9,12	ANN=G	synonymous_variant	LOW	cds-VP2	GENE_cds-VP2	transcript	TRANSCRIPT_cds-VP2	protein_coding	2026-01-01	c.645A>G	p.Gln215Gln	645/1062	645/1062	215/353		,G	synonymous_variant	LOW	cds-VP3	GENE_cds-VP3	transcript	TRANSCRIPT_cds-VP3	protein_coding	2026-01-01	c.288A>G	p.Gln96Gln	288/705	288/705	96/234		,G	upstream_gene_variant	MODIFIER	cds-VP1	GENE_cds-VP1	transcript	TRANSCRIPT_cds-VP1	protein_coding
22	MafaPyV2	1317	.	C	A	725	PASS	DP=30	1	SB=0	DP4=0,0,11,19	ANN=A	synonymous_variant	LOW	cds-VP2	GENE_cds-VP2	transcript	TRANSCRIPT_cds-VP2	protein_coding	2026-01-01	c.687C>A	p.Val229Val	687/1062	687/1062	229/353		,A	synonymous_variant	LOW	cds-VP3	GENE_cds-VP3	transcript	TRANSCRIPT_cds-VP3	protein_coding	2026-01-01	c.330C>A	p.Val110Val	330/705	330/705	110/234		,A	upstream_gene_variant	MODIFIER	cds-VP1	GENE_cds-VP1	transcript	TRANSCRIPT_cds-VP1	protein_coding
22	MafaPyV2	1320	.	A	G	756	PASS	DP=30	1	SB=0	DP4=0,0,11,19	ANN=G	synonymous_variant	LOW	cds-VP2	GENE_cds-VP2	transcript	TRANSCRIPT_cds-VP2	protein_coding	2026-01-01	c.690A>G	p.Arg230Arg	690/1062	690/1062	230/353		,G	synonymous_variant	LOW	cds-VP3	GENE_cds-VP3	transcript	TRANSCRIPT_cds-VP3	protein_coding	2026-01-01	c.333A>G	p.Arg111Arg	333/705	333/705	111/234		,G	upstream_gene_variant	MODIFIER	cds-VP1	GENE_cds-VP1	transcript	TRANSCRIPT_cds-VP1	protein_coding
22	MafaPyV2	1344	.	A	C	623	PASS	DP=23	1	SB=0	DP4=0,0,8,15	ANN=C	synonymous_variant	LOW	cds-VP2	GENE_cds-VP2	transcript	TRANSCRIPT_cds-VP2	protein_coding	2026-01-01	c.714A>C	p.Thr238Thr	714/1062	714/1062	238/353		,C	synonymous_variant	LOW	cds-VP3	GENE_cds-VP3	transcript	TRANSCRIPT_cds-VP3	protein_coding	2026-01-01	c.357A>C	p.Thr119Thr	357/705	357/705	119/234		,C	upstream_gene_variant	MODIFIER	cds-VP1	GENE_cds-VP1	transcript	TRANSCRIPT_cds-VP1	protein_coding
22	MafaPyV2	1473	.	T	C	503	PASS	DP=16	1	SB=0	DP4=0,0,6,10	ANN=C	synonymous_variant	LOW	cds-VP2	GENE_cds-VP2	transcript	TRANSCRIPT_cds-VP2	protein_coding	2026-01-01	c.843T>C	p.Thr281Thr	843/1062	843/1062	281/353		,C	synonymous_variant	LOW	cds-VP3	GENE_cds-VP3	transcript	TRANSCRIPT_cds-VP3	protein_coding	2026-01-01	c.486T>C	p.Thr162Thr	486/705	486/705	162/234		,C	upstream_gene_variant	MODIFIER	cds-VP1	GENE_cds-VP1	transcript	TRANSCRIPT_cds-VP1	protein_coding
22	MafaPyV2	1807	.	A	C	478	PASS	DP=16	1	SB=0	DP4=0,0,7,9	ANN=C	synonymous_variant	LOW	cds-VP1	GENE_cds-VP1	transcript	TRANSCRIPT_cds-VP1	protein_coding	2026-01-01	c.237A>C	p.Thr79Thr	237/1095	237/1095	79/364		,C	downstream_gene_variant	MODIFIER	cds-agno	GENE_cds-agno	transcript	TRANSCRIPT_cds-agno	protein_coding		c.*1213A>C					1213	,C	downstream_gene_variant	MODIFIER	cds-VP2	GENE_cds-VP2	transcript	TRANSCRIPT_cds-VP2	protein_coding
22	MafaPyV2	1903	.	A	G	408	PASS	DP=15	1	SB=0	DP4=0,0,5,10	ANN=G	synonymous_variant	LOW	cds-VP1	GENE_cds-VP1	transcript	TRANSCRIPT_cds-VP1	protein_coding	2026-01-01	c.333A>G	p.Leu111Leu	333/1095	333/1095	111/364		,G	downstream_gene_variant	MODIFIER	cds-agno	GENE_cds-agno	transcript	TRANSCRIPT_cds-agno	protein_coding		c.*1309A>G					1309	,G	downstream_gene_variant	MODIFIER	cds-VP2	GENE_cds-VP2	transcript	TRANSCRIPT_cds-VP2	protein_coding
22	MafaPyV2	1942	.	G	A	487	PASS	DP=16	1	SB=0	DP4=0,0,7,9	ANN=A	synonymous_variant	LOW	cds-VP1	GENE_cds-VP1	transcript	TRANSCRIPT_cds-VP1	protein_coding	2026-01-01	c.372G>A	p.Gly124Gly	372/1095	372/1095	124/364		,A	downstream_gene_variant	MODIFIER	cds-agno	GENE_cds-agno	transcript	TRANSCRIPT_cds-agno	protein_coding		c.*1348G>A					1348	,A	downstream_gene_variant	MODIFIER	cds-VP2	GENE_cds-VP2	transcript	TRANSCRIPT_cds-VP2	protein_coding
22	MafaPyV2	2026	.	T	C	565	PASS	DP=17	1	SB=0	DP4=0,0,8,9	ANN=C	synonymous_variant	LOW	cds-VP1	GENE_cds-VP1	transcript	TRANSCRIPT_cds-VP1	protein_coding	2026-01-01	c.456T>C	p.Phe152Phe	456/1095	456/1095	152/364		,C	downstream_gene_variant	MODIFIER	cds-agno	GENE_cds-agno	transcript	TRANSCRIPT_cds-agno	protein_coding		c.*1432T>C					1432	,C	downstream_gene_variant	MODIFIER	cds-VP2	GENE_cds-VP2	transcript	TRANSCRIPT_cds-VP2	protein_coding
22	MafaPyV2	2194	.	G	A	447	PASS	DP=14	1	SB=0	DP4=0,0,6,8	ANN=A	synonymous_variant	LOW	cds-VP1	GENE_cds-VP1	transcript	TRANSCRIPT_cds-VP1	protein_coding	2026-01-01	c.624G>A	p.Val208Val	624/1095	624/1095	208/364		,A	downstream_gene_variant	MODIFIER	cds-agno	GENE_cds-agno	transcript	TRANSCRIPT_cds-agno	protein_coding		c.*1600G>A					1600	,A	downstream_gene_variant	MODIFIER	cds-VP2	GENE_cds-VP2	transcript	TRANSCRIPT_cds-VP2	protein_coding
22	MafaPyV2	2287	.	T	C	633	PASS	DP=19	1	SB=0	DP4=0,0,8,11	ANN=C	synonymous_variant	LOW	cds-VP1	GENE_cds-VP1	transcript	TRANSCRIPT_cds-VP1	protein_coding	2026-01-01	c.717T>C	p.Val239Val	717/1095	717/1095	239/364		,C	downstream_gene_variant	MODIFIER	cds-agno	GENE_cds-agno	transcript	TRANSCRIPT_cds-agno	protein_coding		c.*1693T>C					1693	,C	downstream_gene_variant	MODIFIER	cds-VP2	GENE_cds-VP2	transcript	TRANSCRIPT_cds-VP2	protein_coding
22	MafaPyV2	2401	.	A	G	457	PASS	DP=16	1	SB=0	DP4=0,0,5,11	ANN=G	synonymous_variant	LOW	cds-VP1	GENE_cds-VP1	transcript	TRANSCRIPT_cds-VP1	protein_coding	2026-01-01	c.831A>G	p.Ser277Ser	831/1095	831/1095	277/364		,G	downstream_gene_variant	MODIFIER	cds-agno	GENE_cds-agno	transcript	TRANSCRIPT_cds-agno	protein_coding		c.*1807A>G					1807	,G	downstream_gene_variant	MODIFIER	cds-VP2	GENE_cds-VP2	transcript	TRANSCRIPT_cds-VP2	protein_coding
22	MafaPyV2	2404	.	G	A	457	PASS	DP=16	1	SB=0	DP4=0,0,5,11	ANN=A	synonymous_variant	LOW	cds-VP1	GENE_cds-VP1	transcript	TRANSCRIPT_cds-VP1	protein_coding	2026-01-01	c.834G>A	p.Gly278Gly	834/1095	834/1095	278/364		,A	downstream_gene_variant	MODIFIER	cds-agno	GENE_cds-agno	transcript	TRANSCRIPT_cds-agno	protein_coding		c.*1810G>A					1810	,A	downstream_gene_variant	MODIFIER	cds-VP2	GENE_cds-VP2	transcript	TRANSCRIPT_cds-VP2	protein_coding
22	MafaPyV2	2428	.	T	G	258	PASS	DP=10	1	SB=0	DP4=0,0,3,7	ANN=G	synonymous_variant	LOW	cds-VP1	GENE_cds-VP1	transcript	TRANSCRIPT_cds-VP1	protein_coding	2026-01-01	c.858T>G	p.Pro286Pro	858/1095	858/1095	286/364		,G	downstream_gene_variant	MODIFIER	cds-agno	GENE_cds-agno	transcript	TRANSCRIPT_cds-agno	protein_coding		c.*1834T>G					1834	,G	downstream_gene_variant	MODIFIER	cds-VP2	GENE_cds-VP2	transcript	TRANSCRIPT_cds-VP2	protein_coding
22	MafaPyV2	2479	.	T	C	396	PASS	DP=15	1	SB=0	DP4=0,0,5,10	ANN=C	synonymous_variant	LOW	cds-VP1	GENE_cds-VP1	transcript	TRANSCRIPT_cds-VP1	protein_coding	2026-01-01	c.909T>C	p.Pro303Pro	909/1095	909/1095	303/364		,C	downstream_gene_variant	MODIFIER	cds-agno	GENE_cds-agno	transcript	TRANSCRIPT_cds-agno	protein_coding		c.*1885T>C					1885	,C	downstream_gene_variant	MODIFIER	cds-VP2	GENE_cds-VP2	transcript	TRANSCRIPT_cds-VP2	protein_coding
22	MafaPyV2	2488	.	C	T	434	PASS	DP=15	1	SB=0	DP4=0,0,5,10	ANN=T	synonymous_variant	LOW	cds-VP1	GENE_cds-VP1	transcript	TRANSCRIPT_cds-VP1	protein_coding	2026-01-01	c.918C>T	p.Phe306Phe	918/1095	918/1095	306/364		,T	downstream_gene_variant	MODIFIER	cds-agno	GENE_cds-agno	transcript	TRANSCRIPT_cds-agno	protein_coding		c.*1894C>T					1894	,T	downstream_gene_variant	MODIFIER	cds-VP2	GENE_cds-VP2	transcript	TRANSCRIPT_cds-VP2	protein_coding
22	MafaPyV2	2766	.	C	G	407	PASS	DP=13	1	SB=0	DP4=0,0,5,8	ANN=G	synonymous_variant	LOW	cds-LT	GENE_cds-LT	transcript	TRANSCRIPT_cds-LT	protein_coding	2026-02-02	c.2010G>C	p.Pro670Pro	2010/2070	2010/2070	670/689		,G	downstream_gene_variant	MODIFIER	cds-agno	GENE_cds-agno	transcript	TRANSCRIPT_cds-agno	protein_coding		c.*2172C>G					2172	,G	downstream_gene_variant	MODIFIER	cds-VP2	GENE_cds-VP2	transcript	TRANSCRIPT_cds-VP2	protein_coding
22	MafaPyV2	2799	.	T	G	311	PASS	DP=11	1	SB=0	DP4=0,0,4,7	ANN=G	synonymous_variant	LOW	cds-LT	GENE_cds-LT	transcript	TRANSCRIPT_cds-LT	protein_coding	2026-02-02	c.1977A>C	p.Gly659Gly	1977/2070	1977/2070	659/689		,G	downstream_gene_variant	MODIFIER	cds-agno	GENE_cds-agno	transcript	TRANSCRIPT_cds-agno	protein_coding		c.*2205T>G					2205	,G	downstream_gene_variant	MODIFIER	cds-VP2	GENE_cds-VP2	transcript	TRANSCRIPT_cds-VP2	protein_coding
22	MafaPyV2	3549	.	G	A	352	PASS	DP=13	1	SB=0	DP4=0,0,5,8	ANN=A	synonymous_variant	LOW	cds-LT	GENE_cds-LT	transcript	TRANSCRIPT_cds-LT	protein_coding	2026-02-02	c.1227C>T	p.Tyr409Tyr	1227/2070	1227/2070	409/689		,A	downstream_gene_variant	MODIFIER	cds-agno	GENE_cds-agno	transcript	TRANSCRIPT_cds-agno	protein_coding		c.*2955G>A					2955	,A	downstream_gene_variant	MODIFIER	cds-VP2	GENE_cds-VP2	transcript	TRANSCRIPT_cds-VP2	protein_coding
22	MafaPyV2	4440	.	T	G	497	PASS	DP=18	1	SB=0	DP4=0,0,7,11	ANN=G	synonymous_variant	LOW	cds-LT	GENE_cds-LT	transcript	TRANSCRIPT_cds-LT	protein_coding	2026-02-02	c.336A>C	p.Thr112Thr	336/2070	336/2070	112/689		,G	downstream_gene_variant	MODIFIER	cds-agno	GENE_cds-agno	transcript	TRANSCRIPT_cds-agno	protein_coding		c.*3846T>G					3846	,G	downstream_gene_variant	MODIFIER	cds-VP2	GENE_cds-VP2	transcript	TRANSCRIPT_cds-VP2	protein_coding
22	MafaPyV2	4488	.	A	G	415	PASS	DP=14	1	SB=0	DP4=0,0,5,9	ANN=G	synonymous_variant	LOW	cds-LT	GENE_cds-LT	transcript	TRANSCRIPT_cds-LT	protein_coding	2026-02-02	c.288T>C	p.Asp96Asp	288/2070	288/2070	96/689		,G	downstream_gene_variant	MODIFIER	cds-agno	GENE_cds-agno	transcript	TRANSCRIPT_cds-agno	protein_coding		c.*3894A>G					3894	,G	downstream_gene_variant	MODIFIER	cds-VP2	GENE_cds-VP2	transcript	TRANSCRIPT_cds-VP2	protein_coding
22	MafaPyV2	4752	.	A	G	579	PASS	DP=22	0.909091	SB=0	DP4=0,0,8,12	ANN=G	synonymous_variant	LOW	cds-smallT	GENE_cds-smallT	transcript	TRANSCRIPT_cds-smallT	protein_coding	2026-01-01	c.414T>C	p.Cys138Cys	414/519	414/519	138/172		,G	downstream_gene_variant	MODIFIER	cds-agno	GENE_cds-agno	transcript	TRANSCRIPT_cds-agno	protein_coding		c.*4158A>G					4158	,G	downstream_gene_variant	MODIFIER	cds-VP2	GENE_cds-VP2	transcript	TRANSCRIPT_cds-VP2	protein_coding
22	MafaPyV2	4758	.	A	G	694	PASS	DP=25	0.96	SB=0	DP4=0,0,8,16	ANN=G	synonymous_variant	LOW	cds-smallT	GENE_cds-smallT	transcript	TRANSCRIPT_cds-smallT	protein_coding	2026-01-01	c.408T>C	p.Cys136Cys	408/519	408/519	136/172		,G	downstream_gene_variant	MODIFIER	cds-agno	GENE_cds-agno	transcript	TRANSCRIPT_cds-agno	protein_coding		c.*4164A>G					4164	,G	downstream_gene_variant	MODIFIER	cds-VP2	GENE_cds-VP2	transcript	TRANSCRIPT_cds-VP2	protein_coding
22	MafaPyV2	4814	.	G	A	677	PASS	DP=22	1	SB=0	DP4=0,0,8,14	ANN=A	synonymous_variant	LOW	cds-smallT	GENE_cds-smallT	transcript	TRANSCRIPT_cds-smallT	protein_coding	2026-01-01	c.352C>T	p.Leu118Leu	352/519	352/519	118/172		,A	downstream_gene_variant	MODIFIER	cds-agno	GENE_cds-agno	transcript	TRANSCRIPT_cds-agno	protein_coding		c.*4220G>A					4220	,A	downstream_gene_variant	MODIFIER	cds-VP2	GENE_cds-VP2	transcript	TRANSCRIPT_cds-VP2	protein_coding
28	MafaPyV2	3805	.	ATG	A	78	PASS	DP=25	0.12	SB=0	DP4=10,15,1,2	INDEL	frameshift_variant	HIGH	cds-LT	GENE_cds-LT	transcript	TRANSCRIPT_cds-LT	protein_coding	2026-02-02	c.969_970delCA	p.Ile324fs	970/2070	969/2070	323/689		,A	downstream_gene_variant	MODIFIER	cds-agno	GENE_cds-agno	transcript	TRANSCRIPT_cds-agno	protein_coding		c.*3212_*3213delTG					3212	,A	downstream_gene_variant	MODIFIER	cds-VP2	GENE_cds-VP2	transcript	TRANSCRIPT_cds-VP2	protein_coding
30	MafaPyV2	1426	.	A	C	483	PASS	DP=15	1	SB=0	DP4=0,0,6,9	ANN=C	missense_variant	MODERATE	cds-VP2	GENE_cds-VP2	transcript	TRANSCRIPT_cds-VP2	protein_coding	2026-01-01	c.796A>C	p.Lys266Gln	796/1062	796/1062	266/353		,C	missense_variant	MODERATE	cds-VP3	GENE_cds-VP3	transcript	TRANSCRIPT_cds-VP3	protein_coding	2026-01-01	c.439A>C	p.Lys147Gln	439/705	439/705	147/234		,C	upstream_gene_variant	MODIFIER	cds-VP1	GENE_cds-VP1	transcript	TRANSCRIPT_cds-VP1	protein_coding
30	MafaPyV2	2036	.	G	T	373	PASS	DP=12	1	SB=0	DP4=0,0,4,8	ANN=T	missense_variant	MODERATE	cds-VP1	GENE_cds-VP1	transcript	TRANSCRIPT_cds-VP1	protein_coding	2026-01-01	c.466G>T	p.Ala156Ser	466/1095	466/1095	156/364		,T	downstream_gene_variant	MODIFIER	cds-agno	GENE_cds-agno	transcript	TRANSCRIPT_cds-agno	protein_coding		c.*1442G>T					1442	,T	downstream_gene_variant	MODIFIER	cds-VP2	GENE_cds-VP2	transcript	TRANSCRIPT_cds-VP2	protein_coding
30	MafaPyV2	2134	.	A	C	420	PASS	DP=13	1	SB=0	DP4=0,0,5,8	ANN=C	missense_variant	MODERATE	cds-VP1	GENE_cds-VP1	transcript	TRANSCRIPT_cds-VP1	protein_coding	2026-01-01	c.564A>C	p.Glu188Asp	564/1095	564/1095	188/364		,C	downstream_gene_variant	MODIFIER	cds-agno	GENE_cds-agno	transcript	TRANSCRIPT_cds-agno	protein_coding		c.*1540A>C					1540	,C	downstream_gene_variant	MODIFIER	cds-VP2	GENE_cds-VP2	transcript	TRANSCRIPT_cds-VP2	protein_coding
30	MafaPyV2	3963	.	A	T	237	PASS	DP=10	1	SB=0	DP4=0,0,5,5	ANN=T	missense_variant	MODERATE	cds-LT	GENE_cds-LT	transcript	TRANSCRIPT_cds-LT	protein_coding	2026-02-02	c.813T>A	p.Asp271Glu	813/2070	813/2070	271/689		,T	downstream_gene_variant	MODIFIER	cds-agno	GENE_cds-agno	transcript	TRANSCRIPT_cds-agno	protein_coding		c.*3369A>T					3369	,T	downstream_gene_variant	MODIFIER	cds-VP2	GENE_cds-VP2	transcript	TRANSCRIPT_cds-VP2	protein_coding
30	MafaPyV2	924	.	T	A	589	PASS	DP=22	1	SB=0	DP4=0,0,8,14	ANN=A	synonymous_variant	LOW	cds-VP2	GENE_cds-VP2	transcript	TRANSCRIPT_cds-VP2	protein_coding	2026-01-01	c.294T>A	p.Gly98Gly	294/1062	294/1062	98/353		,A	upstream_gene_variant	MODIFIER	cds-VP3	GENE_cds-VP3	transcript	TRANSCRIPT_cds-VP3	protein_coding		c.-64T>A					64	,A	upstream_gene_variant	MODIFIER	cds-VP1	GENE_cds-VP1	transcript	TRANSCRIPT_cds-VP1	protein_coding
30	MafaPyV2	1069	.	T	C	430	PASS	DP=14	1	SB=0	DP4=0,0,5,9	ANN=C	synonymous_variant	LOW	cds-VP2	GENE_cds-VP2	transcript	TRANSCRIPT_cds-VP2	protein_coding	2026-01-01	c.439T>C	p.Leu147Leu	439/1062	439/1062	147/353		,C	synonymous_variant	LOW	cds-VP3	GENE_cds-VP3	transcript	TRANSCRIPT_cds-VP3	protein_coding	2026-01-01	c.82T>C	p.Leu28Leu	82/705	82/705	28/234		,C	upstream_gene_variant	MODIFIER	cds-VP1	GENE_cds-VP1	transcript	TRANSCRIPT_cds-VP1	protein_coding
30	MafaPyV2	1122	.	T	C	359	PASS	DP=12	1	SB=0	DP4=0,0,5,7	ANN=C	synonymous_variant	LOW	cds-VP2	GENE_cds-VP2	transcript	TRANSCRIPT_cds-VP2	protein_coding	2026-01-01	c.492T>C	p.Phe164Phe	492/1062	492/1062	164/353		,C	synonymous_variant	LOW	cds-VP3	GENE_cds-VP3	transcript	TRANSCRIPT_cds-VP3	protein_coding	2026-01-01	c.135T>C	p.Phe45Phe	135/705	135/705	45/234		,C	upstream_gene_variant	MODIFIER	cds-VP1	GENE_cds-VP1	transcript	TRANSCRIPT_cds-VP1	protein_coding
30	MafaPyV2	1269	.	T	A	218	PASS	DP=14	1	SB=0	DP4=0,0,5,9	ANN=A	synonymous_variant	LOW	cds-VP2	GENE_cds-VP2	transcript	TRANSCRIPT_cds-VP2	protein_coding	2026-01-01	c.639T>A	p.Ser213Ser	639/1062	639/1062	213/353		,A	synonymous_variant	LOW	cds-VP3	GENE_cds-VP3	transcript	TRANSCRIPT_cds-VP3	protein_coding	2026-01-01	c.282T>A	p.Ser94Ser	282/705	282/705	94/234		,A	upstream_gene_variant	MODIFIER	cds-VP1	GENE_cds-VP1	transcript	TRANSCRIPT_cds-VP1	protein_coding
30	MafaPyV2	1275	.	A	G	235	PASS	DP=14	1	SB=0	DP4=0,0,5,9	ANN=G	synonymous_variant	LOW	cds-VP2	GENE_cds-VP2	transcript	TRANSCRIPT_cds-VP2	protein_coding	2026-01-01	c.645A>G	p.Gln215Gln	645/1062	645/1062	215/353		,G	synonymous_variant	LOW	cds-VP3	GENE_cds-VP3	transcript	TRANSCRIPT_cds-VP3	protein_coding	2026-01-01	c.288A>G	p.Gln96Gln	288/705	288/705	96/234		,G	upstream_gene_variant	MODIFIER	cds-VP1	GENE_cds-VP1	transcript	TRANSCRIPT_cds-VP1	protein_coding
30	MafaPyV2	1317	.	C	A	486	PASS	DP=21	1	SB=0	DP4=0,0,10,11	ANN=A	synonymous_variant	LOW	cds-VP2	GENE_cds-VP2	transcript	TRANSCRIPT_cds-VP2	protein_coding	2026-01-01	c.687C>A	p.Val229Val	687/1062	687/1062	229/353		,A	synonymous_variant	LOW	cds-VP3	GENE_cds-VP3	transcript	TRANSCRIPT_cds-VP3	protein_coding	2026-01-01	c.330C>A	p.Val110Val	330/705	330/705	110/234		,A	upstream_gene_variant	MODIFIER	cds-VP1	GENE_cds-VP1	transcript	TRANSCRIPT_cds-VP1	protein_coding
30	MafaPyV2	1320	.	A	G	486	PASS	DP=21	1	SB=0	DP4=0,0,10,11	ANN=G	synonymous_variant	LOW	cds-VP2	GENE_cds-VP2	transcript	TRANSCRIPT_cds-VP2	protein_coding	2026-01-01	c.690A>G	p.Arg230Arg	690/1062	690/1062	230/353		,G	synonymous_variant	LOW	cds-VP3	GENE_cds-VP3	transcript	TRANSCRIPT_cds-VP3	protein_coding	2026-01-01	c.333A>G	p.Arg111Arg	333/705	333/705	111/234		,G	upstream_gene_variant	MODIFIER	cds-VP1	GENE_cds-VP1	transcript	TRANSCRIPT_cds-VP1	protein_coding
30	MafaPyV2	1344	.	A	C	436	PASS	DP=19	1	SB=0	DP4=0,0,9,10	ANN=C	synonymous_variant	LOW	cds-VP2	GENE_cds-VP2	transcript	TRANSCRIPT_cds-VP2	protein_coding	2026-01-01	c.714A>C	p.Thr238Thr	714/1062	714/1062	238/353		,C	synonymous_variant	LOW	cds-VP3	GENE_cds-VP3	transcript	TRANSCRIPT_cds-VP3	protein_coding	2026-01-01	c.357A>C	p.Thr119Thr	357/705	357/705	119/234		,C	upstream_gene_variant	MODIFIER	cds-VP1	GENE_cds-VP1	transcript	TRANSCRIPT_cds-VP1	protein_coding
30	MafaPyV2	1473	.	T	C	490	PASS	DP=16	1	SB=0	DP4=0,0,6,10	ANN=C	synonymous_variant	LOW	cds-VP2	GENE_cds-VP2	transcript	TRANSCRIPT_cds-VP2	protein_coding	2026-01-01	c.843T>C	p.Thr281Thr	843/1062	843/1062	281/353		,C	synonymous_variant	LOW	cds-VP3	GENE_cds-VP3	transcript	TRANSCRIPT_cds-VP3	protein_coding	2026-01-01	c.486T>C	p.Thr162Thr	486/705	486/705	162/234		,C	upstream_gene_variant	MODIFIER	cds-VP1	GENE_cds-VP1	transcript	TRANSCRIPT_cds-VP1	protein_coding
30	MafaPyV2	1942	.	G	A	433	PASS	DP=13	1	SB=0	DP4=0,0,6,7	ANN=A	synonymous_variant	LOW	cds-VP1	GENE_cds-VP1	transcript	TRANSCRIPT_cds-VP1	protein_coding	2026-01-01	c.372G>A	p.Gly124Gly	372/1095	372/1095	124/364		,A	downstream_gene_variant	MODIFIER	cds-agno	GENE_cds-agno	transcript	TRANSCRIPT_cds-agno	protein_coding		c.*1348G>A					1348	,A	downstream_gene_variant	MODIFIER	cds-VP2	GENE_cds-VP2	transcript	TRANSCRIPT_cds-VP2	protein_coding
30	MafaPyV2	2026	.	T	C	373	PASS	DP=12	1	SB=0	DP4=0,0,4,8	ANN=C	synonymous_variant	LOW	cds-VP1	GENE_cds-VP1	transcript	TRANSCRIPT_cds-VP1	protein_coding	2026-01-01	c.456T>C	p.Phe152Phe	456/1095	456/1095	152/364		,C	downstream_gene_variant	MODIFIER	cds-agno	GENE_cds-agno	transcript	TRANSCRIPT_cds-agno	protein_coding		c.*1432T>C					1432	,C	downstream_gene_variant	MODIFIER	cds-VP2	GENE_cds-VP2	transcript	TRANSCRIPT_cds-VP2	protein_coding
30	MafaPyV2	2194	.	G	A	420	PASS	DP=17	1	SB=0	DP4=0,0,8,9	ANN=A	synonymous_variant	LOW	cds-VP1	GENE_cds-VP1	transcript	TRANSCRIPT_cds-VP1	protein_coding	2026-01-01	c.624G>A	p.Val208Val	624/1095	624/1095	208/364		,A	downstream_gene_variant	MODIFIER	cds-agno	GENE_cds-agno	transcript	TRANSCRIPT_cds-agno	protein_coding		c.*1600G>A					1600	,A	downstream_gene_variant	MODIFIER	cds-VP2	GENE_cds-VP2	transcript	TRANSCRIPT_cds-VP2	protein_coding
30	MafaPyV2	2287	.	T	C	332	PASS	DP=10	1	SB=0	DP4=0,0,4,6	ANN=C	synonymous_variant	LOW	cds-VP1	GENE_cds-VP1	transcript	TRANSCRIPT_cds-VP1	protein_coding	2026-01-01	c.717T>C	p.Val239Val	717/1095	717/1095	239/364		,C	downstream_gene_variant	MODIFIER	cds-agno	GENE_cds-agno	transcript	TRANSCRIPT_cds-agno	protein_coding		c.*1693T>C					1693	,C	downstream_gene_variant	MODIFIER	cds-VP2	GENE_cds-VP2	transcript	TRANSCRIPT_cds-VP2	protein_coding
30	MafaPyV2	2428	.	T	G	378	PASS	DP=12	1	SB=0	DP4=0,0,5,7	ANN=G	synonymous_variant	LOW	cds-VP1	GENE_cds-VP1	transcript	TRANSCRIPT_cds-VP1	protein_coding	2026-01-01	c.858T>G	p.Pro286Pro	858/1095	858/1095	286/364		,G	downstream_gene_variant	MODIFIER	cds-agno	GENE_cds-agno	transcript	TRANSCRIPT_cds-agno	protein_coding		c.*1834T>G					1834	,G	downstream_gene_variant	MODIFIER	cds-VP2	GENE_cds-VP2	transcript	TRANSCRIPT_cds-VP2	protein_coding
30	MafaPyV2	2479	.	T	C	335	PASS	DP=11	1	SB=0	DP4=0,0,5,6	ANN=C	synonymous_variant	LOW	cds-VP1	GENE_cds-VP1	transcript	TRANSCRIPT_cds-VP1	protein_coding	2026-01-01	c.909T>C	p.Pro303Pro	909/1095	909/1095	303/364		,C	downstream_gene_variant	MODIFIER	cds-agno	GENE_cds-agno	transcript	TRANSCRIPT_cds-agno	protein_coding		c.*1885T>C					1885	,C	downstream_gene_variant	MODIFIER	cds-VP2	GENE_cds-VP2	transcript	TRANSCRIPT_cds-VP2	protein_coding
30	MafaPyV2	2488	.	C	T	334	PASS	DP=11	1	SB=0	DP4=0,0,5,6	ANN=T	synonymous_variant	LOW	cds-VP1	GENE_cds-VP1	transcript	TRANSCRIPT_cds-VP1	protein_coding	2026-01-01	c.918C>T	p.Phe306Phe	918/1095	918/1095	306/364		,T	downstream_gene_variant	MODIFIER	cds-agno	GENE_cds-agno	transcript	TRANSCRIPT_cds-agno	protein_coding		c.*1894C>T					1894	,T	downstream_gene_variant	MODIFIER	cds-VP2	GENE_cds-VP2	transcript	TRANSCRIPT_cds-VP2	protein_coding
30	MafaPyV2	3981	.	T	G	288	PASS	DP=13	1	SB=0	DP4=0,0,6,7	ANN=G	synonymous_variant	LOW	cds-LT	GENE_cds-LT	transcript	TRANSCRIPT_cds-LT	protein_coding	2026-02-02	c.795A>C	p.Ala265Ala	795/2070	795/2070	265/689		,G	downstream_gene_variant	MODIFIER	cds-agno	GENE_cds-agno	transcript	TRANSCRIPT_cds-agno	protein_coding		c.*3387T>G					3387	,G	downstream_gene_variant	MODIFIER	cds-VP2	GENE_cds-VP2	transcript	TRANSCRIPT_cds-VP2	protein_coding
30	MafaPyV2	4752	.	A	G	476	PASS	DP=15	1	SB=0	DP4=0,0,6,9	ANN=G	synonymous_variant	LOW	cds-smallT	GENE_cds-smallT	transcript	TRANSCRIPT_cds-smallT	protein_coding	2026-01-01	c.414T>C	p.Cys138Cys	414/519	414/519	138/172		,G	downstream_gene_variant	MODIFIER	cds-agno	GENE_cds-agno	transcript	TRANSCRIPT_cds-agno	protein_coding		c.*4158A>G					4158	,G	downstream_gene_variant	MODIFIER	cds-VP2	GENE_cds-VP2	transcript	TRANSCRIPT_cds-VP2	protein_coding
30	MafaPyV2	4758	.	A	G	405	PASS	DP=15	1	SB=0	DP4=0,0,6,9	ANN=G	synonymous_variant	LOW	cds-smallT	GENE_cds-smallT	transcript	TRANSCRIPT_cds-smallT	protein_coding	2026-01-01	c.408T>C	p.Cys136Cys	408/519	408/519	136/172		,G	downstream_gene_variant	MODIFIER	cds-agno	GENE_cds-agno	transcript	TRANSCRIPT_cds-agno	protein_coding		c.*4164A>G					4164	,G	downstream_gene_variant	MODIFIER	cds-VP2	GENE_cds-VP2	transcript	TRANSCRIPT_cds-VP2	protein_coding
30	MafaPyV2	4814	.	G	A	377	PASS	DP=12	1	SB=0	DP4=0,0,6,6	ANN=A	synonymous_variant	LOW	cds-smallT	GENE_cds-smallT	transcript	TRANSCRIPT_cds-smallT	protein_coding	2026-01-01	c.352C>T	p.Leu118Leu	352/519	352/519	118/172		,A	downstream_gene_variant	MODIFIER	cds-agno	GENE_cds-agno	transcript	TRANSCRIPT_cds-agno	protein_coding		c.*4220G>A					4220	,A	downstream_gene_variant	MODIFIER	cds-VP2	GENE_cds-VP2	transcript	TRANSCRIPT_cds-VP2	protein_coding
30	MafaPyV2	4994	.	A	G	695	PASS	DP=21	1	SB=0	DP4=0,0,7,14	ANN=G	synonymous_variant	LOW	cds-LT	GENE_cds-LT	transcript	TRANSCRIPT_cds-LT	protein_coding	2026-01-02	c.172T>C	p.Leu58Leu	172/2070	172/2070	58/689		,G	synonymous_variant	LOW	cds-smallT	GENE_cds-smallT	transcript	TRANSCRIPT_cds-smallT	protein_coding	2026-01-01	c.172T>C	p.Leu58Leu	172/519	172/519	58/172		,G	downstream_gene_variant	MODIFIER	cds-agno	GENE_cds-agno	transcript	TRANSCRIPT_cds-agno	protein_coding
35	MafaPyV2	3477	.	G	GC	57	PASS	DP=15	0.133333	SB=0	DP4=6,7,1,1	INDEL	frameshift_variant	HIGH	cds-LT	GENE_cds-LT	transcript	TRANSCRIPT_cds-LT	protein_coding	2026-02-02	c.1298dupG	p.Lys434fs	1298/2070	1298/2070	433/689		,GC	downstream_gene_variant	MODIFIER	cds-agno	GENE_cds-agno	transcript	TRANSCRIPT_cds-agno	protein_coding		c.*2883_*2884insC					2884	,GC	downstream_gene_variant	MODIFIER	cds-VP2	GENE_cds-VP2	transcript	TRANSCRIPT_cds-VP2	protein_coding
38	MafaPyV2	2822	.	G	C	349	PASS	DP=12	1	SB=0	DP4=0,0,4,8	ANN=C	missense_variant	MODERATE	cds-LT	GENE_cds-LT	transcript	TRANSCRIPT_cds-LT	protein_coding	2026-02-02	c.1954C>G	p.Leu652Val	1954/2070	1954/2070	652/689		,C	downstream_gene_variant	MODIFIER	cds-agno	GENE_cds-agno	transcript	TRANSCRIPT_cds-agno	protein_coding		c.*2228G>C					2228	,C	downstream_gene_variant	MODIFIER	cds-VP2	GENE_cds-VP2	transcript	TRANSCRIPT_cds-VP2	protein_coding
38	MafaPyV2	3963	.	A	T	404	PASS	DP=14	1	SB=0	DP4=0,0,5,9	ANN=T	missense_variant	MODERATE	cds-LT	GENE_cds-LT	transcript	TRANSCRIPT_cds-LT	protein_coding	2026-02-02	c.813T>A	p.Asp271Glu	813/2070	813/2070	271/689		,T	downstream_gene_variant	MODIFIER	cds-agno	GENE_cds-agno	transcript	TRANSCRIPT_cds-agno	protein_coding		c.*3369A>T					3369	,T	downstream_gene_variant	MODIFIER	cds-VP2	GENE_cds-VP2	transcript	TRANSCRIPT_cds-VP2	protein_coding
38	MafaPyV2	4382	.	G	A	618	PASS	DP=19	1	SB=0	DP4=0,0,8,11	ANN=A	missense_variant	MODERATE	cds-LT	GENE_cds-LT	transcript	TRANSCRIPT_cds-LT	protein_coding	2026-02-02	c.394C>T	p.Pro132Ser	394/2070	394/2070	132/689		,A	downstream_gene_variant	MODIFIER	cds-agno	GENE_cds-agno	transcript	TRANSCRIPT_cds-agno	protein_coding		c.*3788G>A					3788	,A	downstream_gene_variant	MODIFIER	cds-VP2	GENE_cds-VP2	transcript	TRANSCRIPT_cds-VP2	protein_coding
38	MafaPyV2	924	.	T	A	306	PASS	DP=10	1	SB=0	DP4=0,0,4,6	ANN=A	synonymous_variant	LOW	cds-VP2	GENE_cds-VP2	transcript	TRANSCRIPT_cds-VP2	protein_coding	2026-01-01	c.294T>A	p.Gly98Gly	294/1062	294/1062	98/353		,A	upstream_gene_variant	MODIFIER	cds-VP3	GENE_cds-VP3	transcript	TRANSCRIPT_cds-VP3	protein_coding		c.-64T>A					64	,A	upstream_gene_variant	MODIFIER	cds-VP1	GENE_cds-VP1	transcript	TRANSCRIPT_cds-VP1	protein_coding
38	MafaPyV2	975	.	T	C	479	PASS	DP=17	1	SB=0	DP4=0,0,6,11	ANN=C	synonymous_variant	LOW	cds-VP2	GENE_cds-VP2	transcript	TRANSCRIPT_cds-VP2	protein_coding	2026-01-01	c.345T>C	p.Tyr115Tyr	345/1062	345/1062	115/353		,C	upstream_gene_variant	MODIFIER	cds-VP3	GENE_cds-VP3	transcript	TRANSCRIPT_cds-VP3	protein_coding		c.-13T>C					13	,C	upstream_gene_variant	MODIFIER	cds-VP1	GENE_cds-VP1	transcript	TRANSCRIPT_cds-VP1	protein_coding
38	MafaPyV2	984	.	A	G	468	PASS	DP=17	1	SB=0	DP4=0,0,6,11	ANN=G	synonymous_variant	LOW	cds-VP2	GENE_cds-VP2	transcript	TRANSCRIPT_cds-VP2	protein_coding	2026-01-01	c.354A>G	p.Gln118Gln	354/1062	354/1062	118/353		,G	upstream_gene_variant	MODIFIER	cds-VP3	GENE_cds-VP3	transcript	TRANSCRIPT_cds-VP3	protein_coding		c.-4A>G					4	,G	upstream_gene_variant	MODIFIER	cds-VP1	GENE_cds-VP1	transcript	TRANSCRIPT_cds-VP1	protein_coding
38	MafaPyV2	1014	.	G	A	368	PASS	DP=12	1	SB=0	DP4=0,0,4,8	ANN=A	synonymous_variant	LOW	cds-VP2	GENE_cds-VP2	transcript	TRANSCRIPT_cds-VP2	protein_coding	2026-01-01	c.384G>A	p.Glu128Glu	384/1062	384/1062	128/353		,A	synonymous_variant	LOW	cds-VP3	GENE_cds-VP3	transcript	TRANSCRIPT_cds-VP3	protein_coding	2026-01-01	c.27G>A	p.Glu9Glu	27/705	27/705	9/234		,A	upstream_gene_variant	MODIFIER	cds-VP1	GENE_cds-VP1	transcript	TRANSCRIPT_cds-VP1	protein_coding
38	MafaPyV2	1317	.	C	A	204	PASS	DP=10	1	SB=0	DP4=0,0,3,7	ANN=A	synonymous_variant	LOW	cds-VP2	GENE_cds-VP2	transcript	TRANSCRIPT_cds-VP2	protein_coding	2026-01-01	c.687C>A	p.Val229Val	687/1062	687/1062	229/353		,A	synonymous_variant	LOW	cds-VP3	GENE_cds-VP3	transcript	TRANSCRIPT_cds-VP3	protein_coding	2026-01-01	c.330C>A	p.Val110Val	330/705	330/705	110/234		,A	upstream_gene_variant	MODIFIER	cds-VP1	GENE_cds-VP1	transcript	TRANSCRIPT_cds-VP1	protein_coding
38	MafaPyV2	1320	.	A	G	282	PASS	DP=13	1	SB=0	DP4=0,0,4,9	ANN=G	synonymous_variant	LOW	cds-VP2	GENE_cds-VP2	transcript	TRANSCRIPT_cds-VP2	protein_coding	2026-01-01	c.690A>G	p.Arg230Arg	690/1062	690/1062	230/353		,G	synonymous_variant	LOW	cds-VP3	GENE_cds-VP3	transcript	TRANSCRIPT_cds-VP3	protein_coding	2026-01-01	c.333A>G	p.Arg111Arg	333/705	333/705	111/234		,G	upstream_gene_variant	MODIFIER	cds-VP1	GENE_cds-VP1	transcript	TRANSCRIPT_cds-VP1	protein_coding
38	MafaPyV2	1344	.	A	C	410	PASS	DP=15	1	SB=0	DP4=0,0,5,10	ANN=C	synonymous_variant	LOW	cds-VP2	GENE_cds-VP2	transcript	TRANSCRIPT_cds-VP2	protein_coding	2026-01-01	c.714A>C	p.Thr238Thr	714/1062	714/1062	238/353		,C	synonymous_variant	LOW	cds-VP3	GENE_cds-VP3	transcript	TRANSCRIPT_cds-VP3	protein_coding	2026-01-01	c.357A>C	p.Thr119Thr	357/705	357/705	119/234		,C	upstream_gene_variant	MODIFIER	cds-VP1	GENE_cds-VP1	transcript	TRANSCRIPT_cds-VP1	protein_coding
38	MafaPyV2	1786	.	G	A	307	PASS	DP=11	1	SB=0	DP4=0,0,4,7	ANN=A	synonymous_variant	LOW	cds-VP1	GENE_cds-VP1	transcript	TRANSCRIPT_cds-VP1	protein_coding	2026-01-01	c.216G>A	p.Val72Val	216/1095	216/1095	72/364		,A	downstream_gene_variant	MODIFIER	cds-agno	GENE_cds-agno	transcript	TRANSCRIPT_cds-agno	protein_coding		c.*1192G>A					1192	,A	downstream_gene_variant	MODIFIER	cds-VP2	GENE_cds-VP2	transcript	TRANSCRIPT_cds-VP2	protein_coding
38	MafaPyV2	1807	.	A	C	498	PASS	DP=17	1	SB=0	DP4=0,0,7,10	ANN=C	synonymous_variant	LOW	cds-VP1	GENE_cds-VP1	transcript	TRANSCRIPT_cds-VP1	protein_coding	2026-01-01	c.237A>C	p.Thr79Thr	237/1095	237/1095	79/364		,C	downstream_gene_variant	MODIFIER	cds-agno	GENE_cds-agno	transcript	TRANSCRIPT_cds-agno	protein_coding		c.*1213A>C					1213	,C	downstream_gene_variant	MODIFIER	cds-VP2	GENE_cds-VP2	transcript	TRANSCRIPT_cds-VP2	protein_coding
38	MafaPyV2	1903	.	A	G	419	PASS	DP=14	1	SB=0	DP4=0,0,5,9	ANN=G	synonymous_variant	LOW	cds-VP1	GENE_cds-VP1	transcript	TRANSCRIPT_cds-VP1	protein_coding	2026-01-01	c.333A>G	p.Leu111Leu	333/1095	333/1095	111/364		,G	downstream_gene_variant	MODIFIER	cds-agno	GENE_cds-agno	transcript	TRANSCRIPT_cds-agno	protein_coding		c.*1309A>G					1309	,G	downstream_gene_variant	MODIFIER	cds-VP2	GENE_cds-VP2	transcript	TRANSCRIPT_cds-VP2	protein_coding
38	MafaPyV2	2194	.	G	A	530	PASS	DP=17	1	SB=0	DP4=0,0,7,10	ANN=A	synonymous_variant	LOW	cds-VP1	GENE_cds-VP1	transcript	TRANSCRIPT_cds-VP1	protein_coding	2026-01-01	c.624G>A	p.Val208Val	624/1095	624/1095	208/364		,A	downstream_gene_variant	MODIFIER	cds-agno	GENE_cds-agno	transcript	TRANSCRIPT_cds-agno	protein_coding		c.*1600G>A					1600	,A	downstream_gene_variant	MODIFIER	cds-VP2	GENE_cds-VP2	transcript	TRANSCRIPT_cds-VP2	protein_coding
38	MafaPyV2	2287	.	T	C	565	PASS	DP=18	1	SB=0	DP4=0,0,7,11	ANN=C	synonymous_variant	LOW	cds-VP1	GENE_cds-VP1	transcript	TRANSCRIPT_cds-VP1	protein_coding	2026-01-01	c.717T>C	p.Val239Val	717/1095	717/1095	239/364		,C	downstream_gene_variant	MODIFIER	cds-agno	GENE_cds-agno	transcript	TRANSCRIPT_cds-agno	protein_coding		c.*1693T>C					1693	,C	downstream_gene_variant	MODIFIER	cds-VP2	GENE_cds-VP2	transcript	TRANSCRIPT_cds-VP2	protein_coding
38	MafaPyV2	2401	.	A	G	295	PASS	DP=13	0.923077	SB=0	DP4=0,0,4,8	ANN=G	synonymous_variant	LOW	cds-VP1	GENE_cds-VP1	transcript	TRANSCRIPT_cds-VP1	protein_coding	2026-01-01	c.831A>G	p.Ser277Ser	831/1095	831/1095	277/364		,G	downstream_gene_variant	MODIFIER	cds-agno	GENE_cds-agno	transcript	TRANSCRIPT_cds-agno	protein_coding		c.*1807A>G					1807	,G	downstream_gene_variant	MODIFIER	cds-VP2	GENE_cds-VP2	transcript	TRANSCRIPT_cds-VP2	protein_coding
38	MafaPyV2	2404	.	G	A	350	PASS	DP=13	1	SB=0	DP4=0,0,5,8	ANN=A	synonymous_variant	LOW	cds-VP1	GENE_cds-VP1	transcript	TRANSCRIPT_cds-VP1	protein_coding	2026-01-01	c.834G>A	p.Gly278Gly	834/1095	834/1095	278/364		,A	downstream_gene_variant	MODIFIER	cds-agno	GENE_cds-agno	transcript	TRANSCRIPT_cds-agno	protein_coding		c.*1810G>A					1810	,A	downstream_gene_variant	MODIFIER	cds-VP2	GENE_cds-VP2	transcript	TRANSCRIPT_cds-VP2	protein_coding
38	MafaPyV2	2428	.	T	G	410	PASS	DP=13	1	SB=0	DP4=0,0,5,8	ANN=G	synonymous_variant	LOW	cds-VP1	GENE_cds-VP1	transcript	TRANSCRIPT_cds-VP1	protein_coding	2026-01-01	c.858T>G	p.Pro286Pro	858/1095	858/1095	286/364		,G	downstream_gene_variant	MODIFIER	cds-agno	GENE_cds-agno	transcript	TRANSCRIPT_cds-agno	protein_coding		c.*1834T>G					1834	,G	downstream_gene_variant	MODIFIER	cds-VP2	GENE_cds-VP2	transcript	TRANSCRIPT_cds-VP2	protein_coding
38	MafaPyV2	2479	.	T	C	483	PASS	DP=16	1	SB=0	DP4=0,0,6,10	ANN=C	synonymous_variant	LOW	cds-VP1	GENE_cds-VP1	transcript	TRANSCRIPT_cds-VP1	protein_coding	2026-01-01	c.909T>C	p.Pro303Pro	909/1095	909/1095	303/364		,C	downstream_gene_variant	MODIFIER	cds-agno	GENE_cds-agno	transcript	TRANSCRIPT_cds-agno	protein_coding		c.*1885T>C					1885	,C	downstream_gene_variant	MODIFIER	cds-VP2	GENE_cds-VP2	transcript	TRANSCRIPT_cds-VP2	protein_coding
38	MafaPyV2	2488	.	C	T	471	PASS	DP=16	1	SB=0	DP4=0,0,6,10	ANN=T	synonymous_variant	LOW	cds-VP1	GENE_cds-VP1	transcript	TRANSCRIPT_cds-VP1	protein_coding	2026-01-01	c.918C>T	p.Phe306Phe	918/1095	918/1095	306/364		,T	downstream_gene_variant	MODIFIER	cds-agno	GENE_cds-agno	transcript	TRANSCRIPT_cds-agno	protein_coding		c.*1894C>T					1894	,T	downstream_gene_variant	MODIFIER	cds-VP2	GENE_cds-VP2	transcript	TRANSCRIPT_cds-VP2	protein_coding
38	MafaPyV2	2766	.	C	G	465	PASS	DP=16	1	SB=0	DP4=0,0,6,10	ANN=G	synonymous_variant	LOW	cds-LT	GENE_cds-LT	transcript	TRANSCRIPT_cds-LT	protein_coding	2026-02-02	c.2010G>C	p.Pro670Pro	2010/2070	2010/2070	670/689		,G	downstream_gene_variant	MODIFIER	cds-agno	GENE_cds-agno	transcript	TRANSCRIPT_cds-agno	protein_coding		c.*2172C>G					2172	,G	downstream_gene_variant	MODIFIER	cds-VP2	GENE_cds-VP2	transcript	TRANSCRIPT_cds-VP2	protein_coding
38	MafaPyV2	2799	.	T	G	455	PASS	DP=15	1	SB=0	DP4=0,0,5,10	ANN=G	synonymous_variant	LOW	cds-LT	GENE_cds-LT	transcript	TRANSCRIPT_cds-LT	protein_coding	2026-02-02	c.1977A>C	p.Gly659Gly	1977/2070	1977/2070	659/689		,G	downstream_gene_variant	MODIFIER	cds-agno	GENE_cds-agno	transcript	TRANSCRIPT_cds-agno	protein_coding		c.*2205T>G					2205	,G	downstream_gene_variant	MODIFIER	cds-VP2	GENE_cds-VP2	transcript	TRANSCRIPT_cds-VP2	protein_coding
38	MafaPyV2	3663	.	T	C	336	PASS	DP=11	1	SB=0	DP4=0,0,4,7	ANN=C	synonymous_variant	LOW	cds-LT	GENE_cds-LT	transcript	TRANSCRIPT_cds-LT	protein_coding	2026-02-02	c.1113A>G	p.Val371Val	1113/2070	1113/2070	371/689		,C	downstream_gene_variant	MODIFIER	cds-agno	GENE_cds-agno	transcript	TRANSCRIPT_cds-agno	protein_coding		c.*3069T>C					3069	,C	downstream_gene_variant	MODIFIER	cds-VP2	GENE_cds-VP2	transcript	TRANSCRIPT_cds-VP2	protein_coding
38	MafaPyV2	4440	.	T	G	492	PASS	DP=17	1	SB=0	DP4=0,0,7,10	ANN=G	synonymous_variant	LOW	cds-LT	GENE_cds-LT	transcript	TRANSCRIPT_cds-LT	protein_coding	2026-02-02	c.336A>C	p.Thr112Thr	336/2070	336/2070	112/689		,G	downstream_gene_variant	MODIFIER	cds-agno	GENE_cds-agno	transcript	TRANSCRIPT_cds-agno	protein_coding		c.*3846T>G					3846	,G	downstream_gene_variant	MODIFIER	cds-VP2	GENE_cds-VP2	transcript	TRANSCRIPT_cds-VP2	protein_coding
38	MafaPyV2	4488	.	A	G	366	PASS	DP=13	1	SB=0	DP4=0,0,5,8	ANN=G	synonymous_variant	LOW	cds-LT	GENE_cds-LT	transcript	TRANSCRIPT_cds-LT	protein_coding	2026-02-02	c.288T>C	p.Asp96Asp	288/2070	288/2070	96/689		,G	downstream_gene_variant	MODIFIER	cds-agno	GENE_cds-agno	transcript	TRANSCRIPT_cds-agno	protein_coding		c.*3894A>G					3894	,G	downstream_gene_variant	MODIFIER	cds-VP2	GENE_cds-VP2	transcript	TRANSCRIPT_cds-VP2	protein_coding
38	MafaPyV2	4497	.	A	G	277	PASS	DP=11	1	SB=0	DP4=0,0,4,7	ANN=G	synonymous_variant	LOW	cds-LT	GENE_cds-LT	transcript	TRANSCRIPT_cds-LT	protein_coding	2026-02-02	c.279T>C	p.Cys93Cys	279/2070	279/2070	93/689		,G	downstream_gene_variant	MODIFIER	cds-agno	GENE_cds-agno	transcript	TRANSCRIPT_cds-agno	protein_coding		c.*3903A>G					3903	,G	downstream_gene_variant	MODIFIER	cds-VP2	GENE_cds-VP2	transcript	TRANSCRIPT_cds-VP2	protein_coding
38	MafaPyV2	4814	.	G	A	459	PASS	DP=14	1	SB=0	DP4=0,0,5,9	ANN=A	synonymous_variant	LOW	cds-smallT	GENE_cds-smallT	transcript	TRANSCRIPT_cds-smallT	protein_coding	2026-01-01	c.352C>T	p.Leu118Leu	352/519	352/519	118/172		,A	downstream_gene_variant	MODIFIER	cds-agno	GENE_cds-agno	transcript	TRANSCRIPT_cds-agno	protein_coding		c.*4220G>A					4220	,A	downstream_gene_variant	MODIFIER	cds-VP2	GENE_cds-VP2	transcript	TRANSCRIPT_cds-VP2	protein_coding
44	MafaPyV2	4059	.	TC	T	69	PASS	DP=68	0.044118	SB=0	DP4=22,43,1,2	INDEL	frameshift_variant	HIGH	cds-LT	GENE_cds-LT	transcript	TRANSCRIPT_cds-LT	protein_coding	2026-02-02	c.716delG	p.Gly239fs	716/2070	716/2070	239/689		,T	downstream_gene_variant	MODIFIER	cds-agno	GENE_cds-agno	transcript	TRANSCRIPT_cds-agno	protein_coding		c.*3466delC					3466	,T	downstream_gene_variant	MODIFIER	cds-VP2	GENE_cds-VP2	transcript	TRANSCRIPT_cds-VP2	protein_coding
46	MafaPyV2	2254	.	A	AG	58	PASS	DP=13	0.153846	SB=0	DP4=4,7,1,1	INDEL	frameshift_variant	HIGH	cds-VP1	GENE_cds-VP1	transcript	TRANSCRIPT_cds-VP1	protein_coding	2026-01-01	c.689dupG	p.Glu231fs	690/1095	690/1095	230/364		INFO_REALIGN_3_PRIME,AG	downstream_gene_variant	MODIFIER	cds-agno	GENE_cds-agno	transcript	TRANSCRIPT_cds-agno	protein_coding		c.*1660_*1661insG					1661	,AG	downstream_gene_variant	MODIFIER	cds-VP2	GENE_cds-VP2	transcript	TRANSCRIPT_cds-VP2	protein_coding
46	MafaPyV2	2822	.	G	C	300	PASS	DP=10	1	SB=0	DP4=0,0,4,6	ANN=C	missense_variant	MODERATE	cds-LT	GENE_cds-LT	transcript	TRANSCRIPT_cds-LT	protein_coding	2026-02-02	c.1954C>G	p.Leu652Val	1954/2070	1954/2070	652/689		,C	downstream_gene_variant	MODIFIER	cds-agno	GENE_cds-agno	transcript	TRANSCRIPT_cds-agno	protein_coding		c.*2228G>C					2228	,C	downstream_gene_variant	MODIFIER	cds-VP2	GENE_cds-VP2	transcript	TRANSCRIPT_cds-VP2	protein_coding
46	MafaPyV2	3161	.	A	C	449	PASS	DP=15	1	SB=0	DP4=0,0,5,10	ANN=C	missense_variant	MODERATE	cds-LT	GENE_cds-LT	transcript	TRANSCRIPT_cds-LT	protein_coding	2026-02-02	c.1615T>G	p.Leu539Val	1615/2070	1615/2070	539/689		,C	downstream_gene_variant	MODIFIER	cds-agno	GENE_cds-agno	transcript	TRANSCRIPT_cds-agno	protein_coding		c.*2567A>C					2567	,C	downstream_gene_variant	MODIFIER	cds-VP2	GENE_cds-VP2	transcript	TRANSCRIPT_cds-VP2	protein_coding
46	MafaPyV2	924	.	T	A	692	PASS	DP=24	1	SB=0	DP4=0,0,8,16	ANN=A	synonymous_variant	LOW	cds-VP2	GENE_cds-VP2	transcript	TRANSCRIPT_cds-VP2	protein_coding	2026-01-01	c.294T>A	p.Gly98Gly	294/1062	294/1062	98/353		,A	upstream_gene_variant	MODIFIER	cds-VP3	GENE_cds-VP3	transcript	TRANSCRIPT_cds-VP3	protein_coding		c.-64T>A					64	,A	upstream_gene_variant	MODIFIER	cds-VP1	GENE_cds-VP1	transcript	TRANSCRIPT_cds-VP1	protein_coding
46	MafaPyV2	975	.	T	C	396	PASS	DP=15	1	SB=0	DP4=0,0,5,10	ANN=C	synonymous_variant	LOW	cds-VP2	GENE_cds-VP2	transcript	TRANSCRIPT_cds-VP2	protein_coding	2026-01-01	c.345T>C	p.Tyr115Tyr	345/1062	345/1062	115/353		,C	upstream_gene_variant	MODIFIER	cds-VP3	GENE_cds-VP3	transcript	TRANSCRIPT_cds-VP3	protein_coding		c.-13T>C					13	,C	upstream_gene_variant	MODIFIER	cds-VP1	GENE_cds-VP1	transcript	TRANSCRIPT_cds-VP1	protein_coding
46	MafaPyV2	984	.	A	G	412	PASS	DP=15	1	SB=0	DP4=0,0,5,10	ANN=G	synonymous_variant	LOW	cds-VP2	GENE_cds-VP2	transcript	TRANSCRIPT_cds-VP2	protein_coding	2026-01-01	c.354A>G	p.Gln118Gln	354/1062	354/1062	118/353		,G	upstream_gene_variant	MODIFIER	cds-VP3	GENE_cds-VP3	transcript	TRANSCRIPT_cds-VP3	protein_coding		c.-4A>G					4	,G	upstream_gene_variant	MODIFIER	cds-VP1	GENE_cds-VP1	transcript	TRANSCRIPT_cds-VP1	protein_coding
46	MafaPyV2	1014	.	G	A	469	PASS	DP=18	1	SB=0	DP4=0,0,6,12	ANN=A	synonymous_variant	LOW	cds-VP2	GENE_cds-VP2	transcript	TRANSCRIPT_cds-VP2	protein_coding	2026-01-01	c.384G>A	p.Glu128Glu	384/1062	384/1062	128/353		,A	synonymous_variant	LOW	cds-VP3	GENE_cds-VP3	transcript	TRANSCRIPT_cds-VP3	protein_coding	2026-01-01	c.27G>A	p.Glu9Glu	27/705	27/705	9/234		,A	upstream_gene_variant	MODIFIER	cds-VP1	GENE_cds-VP1	transcript	TRANSCRIPT_cds-VP1	protein_coding
46	MafaPyV2	1122	.	T	C	354	PASS	DP=12	1	SB=0	DP4=0,0,4,8	ANN=C	synonymous_variant	LOW	cds-VP2	GENE_cds-VP2	transcript	TRANSCRIPT_cds-VP2	protein_coding	2026-01-01	c.492T>C	p.Phe164Phe	492/1062	492/1062	164/353		,C	synonymous_variant	LOW	cds-VP3	GENE_cds-VP3	transcript	TRANSCRIPT_cds-VP3	protein_coding	2026-01-01	c.135T>C	p.Phe45Phe	135/705	135/705	45/234		,C	upstream_gene_variant	MODIFIER	cds-VP1	GENE_cds-VP1	transcript	TRANSCRIPT_cds-VP1	protein_coding
46	MafaPyV2	1317	.	C	A	297	PASS	DP=12	1	SB=0	DP4=0,0,4,8	ANN=A	synonymous_variant	LOW	cds-VP2	GENE_cds-VP2	transcript	TRANSCRIPT_cds-VP2	protein_coding	2026-01-01	c.687C>A	p.Val229Val	687/1062	687/1062	229/353		,A	synonymous_variant	LOW	cds-VP3	GENE_cds-VP3	transcript	TRANSCRIPT_cds-VP3	protein_coding	2026-01-01	c.330C>A	p.Val110Val	330/705	330/705	110/234		,A	upstream_gene_variant	MODIFIER	cds-VP1	GENE_cds-VP1	transcript	TRANSCRIPT_cds-VP1	protein_coding
46	MafaPyV2	1320	.	A	G	297	PASS	DP=12	1	SB=0	DP4=0,0,4,8	ANN=G	synonymous_variant	LOW	cds-VP2	GENE_cds-VP2	transcript	TRANSCRIPT_cds-VP2	protein_coding	2026-01-01	c.690A>G	p.Arg230Arg	690/1062	690/1062	230/353		,G	synonymous_variant	LOW	cds-VP3	GENE_cds-VP3	transcript	TRANSCRIPT_cds-VP3	protein_coding	2026-01-01	c.333A>G	p.Arg111Arg	333/705	333/705	111/234		,G	upstream_gene_variant	MODIFIER	cds-VP1	GENE_cds-VP1	transcript	TRANSCRIPT_cds-VP1	protein_coding
46	MafaPyV2	1807	.	A	C	470	PASS	DP=17	1	SB=0	DP4=0,0,6,11	ANN=C	synonymous_variant	LOW	cds-VP1	GENE_cds-VP1	transcript	TRANSCRIPT_cds-VP1	protein_coding	2026-01-01	c.237A>C	p.Thr79Thr	237/1095	237/1095	79/364		,C	downstream_gene_variant	MODIFIER	cds-agno	GENE_cds-agno	transcript	TRANSCRIPT_cds-agno	protein_coding		c.*1213A>C					1213	,C	downstream_gene_variant	MODIFIER	cds-VP2	GENE_cds-VP2	transcript	TRANSCRIPT_cds-VP2	protein_coding
46	MafaPyV2	1903	.	A	G	727	PASS	DP=23	1	SB=0	DP4=0,0,8,15	ANN=G	synonymous_variant	LOW	cds-VP1	GENE_cds-VP1	transcript	TRANSCRIPT_cds-VP1	protein_coding	2026-01-01	c.333A>G	p.Leu111Leu	333/1095	333/1095	111/364		,G	downstream_gene_variant	MODIFIER	cds-agno	GENE_cds-agno	transcript	TRANSCRIPT_cds-agno	protein_coding		c.*1309A>G					1309	,G	downstream_gene_variant	MODIFIER	cds-VP2	GENE_cds-VP2	transcript	TRANSCRIPT_cds-VP2	protein_coding
46	MafaPyV2	1942	.	G	A	667	PASS	DP=20	1	SB=0	DP4=0,0,7,13	ANN=A	synonymous_variant	LOW	cds-VP1	GENE_cds-VP1	transcript	TRANSCRIPT_cds-VP1	protein_coding	2026-01-01	c.372G>A	p.Gly124Gly	372/1095	372/1095	124/364		,A	downstream_gene_variant	MODIFIER	cds-agno	GENE_cds-agno	transcript	TRANSCRIPT_cds-agno	protein_coding		c.*1348G>A					1348	,A	downstream_gene_variant	MODIFIER	cds-VP2	GENE_cds-VP2	transcript	TRANSCRIPT_cds-VP2	protein_coding
46	MafaPyV2	2194	.	G	A	418	PASS	DP=17	1	SB=0	DP4=0,0,6,11	ANN=A	synonymous_variant	LOW	cds-VP1	GENE_cds-VP1	transcript	TRANSCRIPT_cds-VP1	protein_coding	2026-01-01	c.624G>A	p.Val208Val	624/1095	624/1095	208/364		,A	downstream_gene_variant	MODIFIER	cds-agno	GENE_cds-agno	transcript	TRANSCRIPT_cds-agno	protein_coding		c.*1600G>A					1600	,A	downstream_gene_variant	MODIFIER	cds-VP2	GENE_cds-VP2	transcript	TRANSCRIPT_cds-VP2	protein_coding
46	MafaPyV2	2287	.	T	C	333	PASS	DP=10	1	SB=0	DP4=0,0,4,6	ANN=C	synonymous_variant	LOW	cds-VP1	GENE_cds-VP1	transcript	TRANSCRIPT_cds-VP1	protein_coding	2026-01-01	c.717T>C	p.Val239Val	717/1095	717/1095	239/364		,C	downstream_gene_variant	MODIFIER	cds-agno	GENE_cds-agno	transcript	TRANSCRIPT_cds-agno	protein_coding		c.*1693T>C					1693	,C	downstream_gene_variant	MODIFIER	cds-VP2	GENE_cds-VP2	transcript	TRANSCRIPT_cds-VP2	protein_coding
46	MafaPyV2	2401	.	A	G	306	PASS	DP=11	1	SB=0	DP4=0,0,4,7	ANN=G	synonymous_variant	LOW	cds-VP1	GENE_cds-VP1	transcript	TRANSCRIPT_cds-VP1	protein_coding	2026-01-01	c.831A>G	p.Ser277Ser	831/1095	831/1095	277/364		,G	downstream_gene_variant	MODIFIER	cds-agno	GENE_cds-agno	transcript	TRANSCRIPT_cds-agno	protein_coding		c.*1807A>G					1807	,G	downstream_gene_variant	MODIFIER	cds-VP2	GENE_cds-VP2	transcript	TRANSCRIPT_cds-VP2	protein_coding
46	MafaPyV2	2404	.	G	A	280	PASS	DP=11	1	SB=0	DP4=0,0,4,7	ANN=A	synonymous_variant	LOW	cds-VP1	GENE_cds-VP1	transcript	TRANSCRIPT_cds-VP1	protein_coding	2026-01-01	c.834G>A	p.Gly278Gly	834/1095	834/1095	278/364		,A	downstream_gene_variant	MODIFIER	cds-agno	GENE_cds-agno	transcript	TRANSCRIPT_cds-agno	protein_coding		c.*1810G>A					1810	,A	downstream_gene_variant	MODIFIER	cds-VP2	GENE_cds-VP2	transcript	TRANSCRIPT_cds-VP2	protein_coding
46	MafaPyV2	2428	.	T	G	395	PASS	DP=14	1	SB=0	DP4=0,0,5,9	ANN=G	synonymous_variant	LOW	cds-VP1	GENE_cds-VP1	transcript	TRANSCRIPT_cds-VP1	protein_coding	2026-01-01	c.858T>G	p.Pro286Pro	858/1095	858/1095	286/364		,G	downstream_gene_variant	MODIFIER	cds-agno	GENE_cds-agno	transcript	TRANSCRIPT_cds-agno	protein_coding		c.*1834T>G					1834	,G	downstream_gene_variant	MODIFIER	cds-VP2	GENE_cds-VP2	transcript	TRANSCRIPT_cds-VP2	protein_coding
46	MafaPyV2	2479	.	T	C	433	PASS	DP=15	1	SB=0	DP4=0,0,5,10	ANN=C	synonymous_variant	LOW	cds-VP1	GENE_cds-VP1	transcript	TRANSCRIPT_cds-VP1	protein_coding	2026-01-01	c.909T>C	p.Pro303Pro	909/1095	909/1095	303/364		,C	downstream_gene_variant	MODIFIER	cds-agno	GENE_cds-agno	transcript	TRANSCRIPT_cds-agno	protein_coding		c.*1885T>C					1885	,C	downstream_gene_variant	MODIFIER	cds-VP2	GENE_cds-VP2	transcript	TRANSCRIPT_cds-VP2	protein_coding
46	MafaPyV2	2488	.	C	T	420	PASS	DP=15	1	SB=0	DP4=0,0,5,10	ANN=T	synonymous_variant	LOW	cds-VP1	GENE_cds-VP1	transcript	TRANSCRIPT_cds-VP1	protein_coding	2026-01-01	c.918C>T	p.Phe306Phe	918/1095	918/1095	306/364		,T	downstream_gene_variant	MODIFIER	cds-agno	GENE_cds-agno	transcript	TRANSCRIPT_cds-agno	protein_coding		c.*1894C>T					1894	,T	downstream_gene_variant	MODIFIER	cds-VP2	GENE_cds-VP2	transcript	TRANSCRIPT_cds-VP2	protein_coding
46	MafaPyV2	2766	.	C	G	355	PASS	DP=14	1	SB=0	DP4=0,0,5,9	ANN=G	synonymous_variant	LOW	cds-LT	GENE_cds-LT	transcript	TRANSCRIPT_cds-LT	protein_coding	2026-02-02	c.2010G>C	p.Pro670Pro	2010/2070	2010/2070	670/689		,G	downstream_gene_variant	MODIFIER	cds-agno	GENE_cds-agno	transcript	TRANSCRIPT_cds-agno	protein_coding		c.*2172C>G					2172	,G	downstream_gene_variant	MODIFIER	cds-VP2	GENE_cds-VP2	transcript	TRANSCRIPT_cds-VP2	protein_coding
46	MafaPyV2	2799	.	T	G	344	PASS	DP=14	1	SB=0	DP4=0,0,5,9	ANN=G	synonymous_variant	LOW	cds-LT	GENE_cds-LT	transcript	TRANSCRIPT_cds-LT	protein_coding	2026-02-02	c.1977A>C	p.Gly659Gly	1977/2070	1977/2070	659/689		,G	downstream_gene_variant	MODIFIER	cds-agno	GENE_cds-agno	transcript	TRANSCRIPT_cds-agno	protein_coding		c.*2205T>G					2205	,G	downstream_gene_variant	MODIFIER	cds-VP2	GENE_cds-VP2	transcript	TRANSCRIPT_cds-VP2	protein_coding
46	MafaPyV2	2946	.	T	C	631	PASS	DP=19	1	SB=0	DP4=0,0,7,12	ANN=C	synonymous_variant	LOW	cds-LT	GENE_cds-LT	transcript	TRANSCRIPT_cds-LT	protein_coding	2026-02-02	c.1830A>G	p.Gly610Gly	1830/2070	1830/2070	610/689		,C	downstream_gene_variant	MODIFIER	cds-agno	GENE_cds-agno	transcript	TRANSCRIPT_cds-agno	protein_coding		c.*2352T>C					2352	,C	downstream_gene_variant	MODIFIER	cds-VP2	GENE_cds-VP2	transcript	TRANSCRIPT_cds-VP2	protein_coding
46	MafaPyV2	3582	.	G	A	318	PASS	DP=10	1	SB=0	DP4=0,0,4,6	ANN=A	synonymous_variant	LOW	cds-LT	GENE_cds-LT	transcript	TRANSCRIPT_cds-LT	protein_coding	2026-02-02	c.1194C>T	p.Asn398Asn	1194/2070	1194/2070	398/689		,A	downstream_gene_variant	MODIFIER	cds-agno	GENE_cds-agno	transcript	TRANSCRIPT_cds-agno	protein_coding		c.*2988G>A					2988	,A	downstream_gene_variant	MODIFIER	cds-VP2	GENE_cds-VP2	transcript	TRANSCRIPT_cds-VP2	protein_coding
46	MafaPyV2	3699	.	T	C	315	PASS	DP=11	1	SB=0	DP4=0,0,4,7	ANN=C	synonymous_variant	LOW	cds-LT	GENE_cds-LT	transcript	TRANSCRIPT_cds-LT	protein_coding	2026-02-02	c.1077A>G	p.Lys359Lys	1077/2070	1077/2070	359/689		,C	downstream_gene_variant	MODIFIER	cds-agno	GENE_cds-agno	transcript	TRANSCRIPT_cds-agno	protein_coding		c.*3105T>C					3105	,C	downstream_gene_variant	MODIFIER	cds-VP2	GENE_cds-VP2	transcript	TRANSCRIPT_cds-VP2	protein_coding
46	MafaPyV2	4236	.	A	G	306	PASS	DP=14	0.928571	SB=0	DP4=0,0,4,9	ANN=G	synonymous_variant	LOW	cds-LT	GENE_cds-LT	transcript	TRANSCRIPT_cds-LT	protein_coding	2026-02-02	c.540T>C	p.His180His	540/2070	540/2070	180/689		,G	downstream_gene_variant	MODIFIER	cds-agno	GENE_cds-agno	transcript	TRANSCRIPT_cds-agno	protein_coding		c.*3642A>G					3642	,G	downstream_gene_variant	MODIFIER	cds-VP2	GENE_cds-VP2	transcript	TRANSCRIPT_cds-VP2	protein_coding
46	MafaPyV2	4440	.	T	G	443	PASS	DP=14	1	SB=0	DP4=0,0,6,8	ANN=G	synonymous_variant	LOW	cds-LT	GENE_cds-LT	transcript	TRANSCRIPT_cds-LT	protein_coding	2026-02-02	c.336A>C	p.Thr112Thr	336/2070	336/2070	112/689		,G	downstream_gene_variant	MODIFIER	cds-agno	GENE_cds-agno	transcript	TRANSCRIPT_cds-agno	protein_coding		c.*3846T>G					3846	,G	downstream_gene_variant	MODIFIER	cds-VP2	GENE_cds-VP2	transcript	TRANSCRIPT_cds-VP2	protein_coding
46	MafaPyV2	4752	.	A	G	290	PASS	DP=10	1	SB=0	DP4=0,0,4,6	ANN=G	synonymous_variant	LOW	cds-smallT	GENE_cds-smallT	transcript	TRANSCRIPT_cds-smallT	protein_coding	2026-01-01	c.414T>C	p.Cys138Cys	414/519	414/519	138/172		,G	downstream_gene_variant	MODIFIER	cds-agno	GENE_cds-agno	transcript	TRANSCRIPT_cds-agno	protein_coding		c.*4158A>G					4158	,G	downstream_gene_variant	MODIFIER	cds-VP2	GENE_cds-VP2	transcript	TRANSCRIPT_cds-VP2	protein_coding
46	MafaPyV2	4758	.	A	G	333	PASS	DP=10	1	SB=0	DP4=0,0,4,6	ANN=G	synonymous_variant	LOW	cds-smallT	GENE_cds-smallT	transcript	TRANSCRIPT_cds-smallT	protein_coding	2026-01-01	c.408T>C	p.Cys136Cys	408/519	408/519	136/172		,G	downstream_gene_variant	MODIFIER	cds-agno	GENE_cds-agno	transcript	TRANSCRIPT_cds-agno	protein_coding		c.*4164A>G					4164	,G	downstream_gene_variant	MODIFIER	cds-VP2	GENE_cds-VP2	transcript	TRANSCRIPT_cds-VP2	protein_coding
46	MafaPyV2	4814	.	G	A	345	PASS	DP=11	1	SB=0	DP4=0,0,4,7	ANN=A	synonymous_variant	LOW	cds-smallT	GENE_cds-smallT	transcript	TRANSCRIPT_cds-smallT	protein_coding	2026-01-01	c.352C>T	p.Leu118Leu	352/519	352/519	118/172		,A	downstream_gene_variant	MODIFIER	cds-agno	GENE_cds-agno	transcript	TRANSCRIPT_cds-agno	protein_coding		c.*4220G>A					4220	,A	downstream_gene_variant	MODIFIER	cds-VP2	GENE_cds-VP2	transcript	TRANSCRIPT_cds-VP2	protein_coding
46	MafaPyV2	271	.	C	G	366	PASS	DP=11	1	SB=0	DP4=0,0,4,7	ANN=G	upstream_gene_variant	MODIFIER	cds-agno	GENE_cds-agno	transcript	TRANSCRIPT_cds-agno	protein_coding		c.-114C>G					114	,G	upstream_gene_variant	MODIFIER	cds-VP2	GENE_cds-VP2	transcript	TRANSCRIPT_cds-VP2	protein_coding		c.-360C>G					360	,G	upstream_gene_variant	MODIFIER	cds-VP3	GENE_cds-VP3	transcript	TRANSCRIPT_cds-VP3	protein_coding
52	MafaPyV2	1119	.	CT	C	91	PASS	DP=12	0.25	SB=0	DP4=3,6,1,2	INDEL	frameshift_variant	HIGH	cds-VP2	GENE_cds-VP2	transcript	TRANSCRIPT_cds-VP2	protein_coding	2026-01-01	c.493delT	p.Trp165fs	493/1062	493/1062	165/353		INFO_REALIGN_3_PRIME,C	frameshift_variant	HIGH	cds-VP3	GENE_cds-VP3	transcript	TRANSCRIPT_cds-VP3	protein_coding	2026-01-01	c.136delT	p.Trp46fs	136/705	136/705	46/234		INFO_REALIGN_3_PRIME,C	upstream_gene_variant	MODIFIER	cds-VP1	GENE_cds-VP1	transcript	TRANSCRIPT_cds-VP1	protein_coding
52	MafaPyV2	3845	.	T	TG	77	PASS	DP=46	0.065217	SB=0	DP4=15,28,1,2	INDEL	frameshift_variant	HIGH	cds-LT	GENE_cds-LT	transcript	TRANSCRIPT_cds-LT	protein_coding	2026-02-02	c.930dupC	p.Asn311fs	930/2070	930/2070	310/689		,TG	downstream_gene_variant	MODIFIER	cds-agno	GENE_cds-agno	transcript	TRANSCRIPT_cds-agno	protein_coding		c.*3251_*3252insG					3252	,TG	downstream_gene_variant	MODIFIER	cds-VP2	GENE_cds-VP2	transcript	TRANSCRIPT_cds-VP2	protein_coding
54	MafaPyV2	1426	.	A	C	632	PASS	DP=19	1	SB=0	DP4=0,0,8,11	ANN=C	missense_variant	MODERATE	cds-VP2	GENE_cds-VP2	transcript	TRANSCRIPT_cds-VP2	protein_coding	2026-01-01	c.796A>C	p.Lys266Gln	796/1062	796/1062	266/353		,C	missense_variant	MODERATE	cds-VP3	GENE_cds-VP3	transcript	TRANSCRIPT_cds-VP3	protein_coding	2026-01-01	c.439A>C	p.Lys147Gln	439/705	439/705	147/234		,C	upstream_gene_variant	MODIFIER	cds-VP1	GENE_cds-VP1	transcript	TRANSCRIPT_cds-VP1	protein_coding
54	MafaPyV2	1762	.	G	T	307	PASS	DP=11	1	SB=0	DP4=0,0,5,6	ANN=T	missense_variant	MODERATE	cds-VP1	GENE_cds-VP1	transcript	TRANSCRIPT_cds-VP1	protein_coding	2026-01-01	c.192G>T	p.Glu64Asp	192/1095	192/1095	64/364		,T	downstream_gene_variant	MODIFIER	cds-agno	GENE_cds-agno	transcript	TRANSCRIPT_cds-agno	protein_coding		c.*1168G>T					1168	,T	downstream_gene_variant	MODIFIER	cds-VP2	GENE_cds-VP2	transcript	TRANSCRIPT_cds-VP2	protein_coding
54	MafaPyV2	2036	.	G	T	371	PASS	DP=12	1	SB=0	DP4=0,0,5,7	ANN=T	missense_variant	MODERATE	cds-VP1	GENE_cds-VP1	transcript	TRANSCRIPT_cds-VP1	protein_coding	2026-01-01	c.466G>T	p.Ala156Ser	466/1095	466/1095	156/364		,T	downstream_gene_variant	MODIFIER	cds-agno	GENE_cds-agno	transcript	TRANSCRIPT_cds-agno	protein_coding		c.*1442G>T					1442	,T	downstream_gene_variant	MODIFIER	cds-VP2	GENE_cds-VP2	transcript	TRANSCRIPT_cds-VP2	protein_coding
54	MafaPyV2	2134	.	A	C	959	PASS	DP=32	1	SB=0	DP4=0,0,12,20	ANN=C	missense_variant	MODERATE	cds-VP1	GENE_cds-VP1	transcript	TRANSCRIPT_cds-VP1	protein_coding	2026-01-01	c.564A>C	p.Glu188Asp	564/1095	564/1095	188/364		,C	downstream_gene_variant	MODIFIER	cds-agno	GENE_cds-agno	transcript	TRANSCRIPT_cds-agno	protein_coding		c.*1540A>C					1540	,C	downstream_gene_variant	MODIFIER	cds-VP2	GENE_cds-VP2	transcript	TRANSCRIPT_cds-VP2	protein_coding
54	MafaPyV2	2822	.	G	C	626	PASS	DP=22	1	SB=0	DP4=0,0,8,14	ANN=C	missense_variant	MODERATE	cds-LT	GENE_cds-LT	transcript	TRANSCRIPT_cds-LT	protein_coding	2026-02-02	c.1954C>G	p.Leu652Val	1954/2070	1954/2070	652/689		,C	downstream_gene_variant	MODIFIER	cds-agno	GENE_cds-agno	transcript	TRANSCRIPT_cds-agno	protein_coding		c.*2228G>C					2228	,C	downstream_gene_variant	MODIFIER	cds-VP2	GENE_cds-VP2	transcript	TRANSCRIPT_cds-VP2	protein_coding
54	MafaPyV2	3161	.	A	C	335	PASS	DP=12	1	SB=0	DP4=0,0,4,8	ANN=C	missense_variant	MODERATE	cds-LT	GENE_cds-LT	transcript	TRANSCRIPT_cds-LT	protein_coding	2026-02-02	c.1615T>G	p.Leu539Val	1615/2070	1615/2070	539/689		,C	downstream_gene_variant	MODIFIER	cds-agno	GENE_cds-agno	transcript	TRANSCRIPT_cds-agno	protein_coding		c.*2567A>C					2567	,C	downstream_gene_variant	MODIFIER	cds-VP2	GENE_cds-VP2	transcript	TRANSCRIPT_cds-VP2	protein_coding
54	MafaPyV2	4382	.	G	A	433	PASS	DP=13	1	SB=0	DP4=0,0,5,8	ANN=A	missense_variant	MODERATE	cds-LT	GENE_cds-LT	transcript	TRANSCRIPT_cds-LT	protein_coding	2026-02-02	c.394C>T	p.Pro132Ser	394/2070	394/2070	132/689		,A	downstream_gene_variant	MODIFIER	cds-agno	GENE_cds-agno	transcript	TRANSCRIPT_cds-agno	protein_coding		c.*3788G>A					3788	,A	downstream_gene_variant	MODIFIER	cds-VP2	GENE_cds-VP2	transcript	TRANSCRIPT_cds-VP2	protein_coding
54	MafaPyV2	924	.	T	A	492	PASS	DP=16	1	SB=0	DP4=0,0,6,10	ANN=A	synonymous_variant	LOW	cds-VP2	GENE_cds-VP2	transcript	TRANSCRIPT_cds-VP2	protein_coding	2026-01-01	c.294T>A	p.Gly98Gly	294/1062	294/1062	98/353		,A	upstream_gene_variant	MODIFIER	cds-VP3	GENE_cds-VP3	transcript	TRANSCRIPT_cds-VP3	protein_coding		c.-64T>A					64	,A	upstream_gene_variant	MODIFIER	cds-VP1	GENE_cds-VP1	transcript	TRANSCRIPT_cds-VP1	protein_coding
54	MafaPyV2	1122	.	T	C	371	PASS	DP=12	1	SB=0	DP4=0,0,4,8	ANN=C	synonymous_variant	LOW	cds-VP2	GENE_cds-VP2	transcript	TRANSCRIPT_cds-VP2	protein_coding	2026-01-01	c.492T>C	p.Phe164Phe	492/1062	492/1062	164/353		,C	synonymous_variant	LOW	cds-VP3	GENE_cds-VP3	transcript	TRANSCRIPT_cds-VP3	protein_coding	2026-01-01	c.135T>C	p.Phe45Phe	135/705	135/705	45/234		,C	upstream_gene_variant	MODIFIER	cds-VP1	GENE_cds-VP1	transcript	TRANSCRIPT_cds-VP1	protein_coding
54	MafaPyV2	1317	.	C	A	262	PASS	DP=10	1	SB=0	DP4=0,0,5,5	ANN=A	synonymous_variant	LOW	cds-VP2	GENE_cds-VP2	transcript	TRANSCRIPT_cds-VP2	protein_coding	2026-01-01	c.687C>A	p.Val229Val	687/1062	687/1062	229/353		,A	synonymous_variant	LOW	cds-VP3	GENE_cds-VP3	transcript	TRANSCRIPT_cds-VP3	protein_coding	2026-01-01	c.330C>A	p.Val110Val	330/705	330/705	110/234		,A	upstream_gene_variant	MODIFIER	cds-VP1	GENE_cds-VP1	transcript	TRANSCRIPT_cds-VP1	protein_coding
54	MafaPyV2	1320	.	A	G	283	PASS	DP=10	1	SB=0	DP4=0,0,5,5	ANN=G	synonymous_variant	LOW	cds-VP2	GENE_cds-VP2	transcript	TRANSCRIPT_cds-VP2	protein_coding	2026-01-01	c.690A>G	p.Arg230Arg	690/1062	690/1062	230/353		,G	synonymous_variant	LOW	cds-VP3	GENE_cds-VP3	transcript	TRANSCRIPT_cds-VP3	protein_coding	2026-01-01	c.333A>G	p.Arg111Arg	333/705	333/705	111/234		,G	upstream_gene_variant	MODIFIER	cds-VP1	GENE_cds-VP1	transcript	TRANSCRIPT_cds-VP1	protein_coding
54	MafaPyV2	1344	.	A	C	383	PASS	DP=13	1	SB=0	DP4=0,0,6,7	ANN=C	synonymous_variant	LOW	cds-VP2	GENE_cds-VP2	transcript	TRANSCRIPT_cds-VP2	protein_coding	2026-01-01	c.714A>C	p.Thr238Thr	714/1062	714/1062	238/353		,C	synonymous_variant	LOW	cds-VP3	GENE_cds-VP3	transcript	TRANSCRIPT_cds-VP3	protein_coding	2026-01-01	c.357A>C	p.Thr119Thr	357/705	357/705	119/234		,C	upstream_gene_variant	MODIFIER	cds-VP1	GENE_cds-VP1	transcript	TRANSCRIPT_cds-VP1	protein_coding
54	MafaPyV2	1473	.	T	C	464	PASS	DP=16	1	SB=0	DP4=0,0,6,10	ANN=C	synonymous_variant	LOW	cds-VP2	GENE_cds-VP2	transcript	TRANSCRIPT_cds-VP2	protein_coding	2026-01-01	c.843T>C	p.Thr281Thr	843/1062	843/1062	281/353		,C	synonymous_variant	LOW	cds-VP3	GENE_cds-VP3	transcript	TRANSCRIPT_cds-VP3	protein_coding	2026-01-01	c.486T>C	p.Thr162Thr	486/705	486/705	162/234		,C	upstream_gene_variant	MODIFIER	cds-VP1	GENE_cds-VP1	transcript	TRANSCRIPT_cds-VP1	protein_coding
54	MafaPyV2	1774	.	T	C	312	PASS	DP=10	1	SB=0	DP4=0,0,4,6	ANN=C	synonymous_variant	LOW	cds-VP1	GENE_cds-VP1	transcript	TRANSCRIPT_cds-VP1	protein_coding	2026-01-01	c.204T>C	p.Phe68Phe	204/1095	204/1095	68/364		,C	downstream_gene_variant	MODIFIER	cds-agno	GENE_cds-agno	transcript	TRANSCRIPT_cds-agno	protein_coding		c.*1180T>C					1180	,C	downstream_gene_variant	MODIFIER	cds-VP2	GENE_cds-VP2	transcript	TRANSCRIPT_cds-VP2	protein_coding
54	MafaPyV2	1807	.	A	C	331	PASS	DP=10	1	SB=0	DP4=0,0,4,6	ANN=C	synonymous_variant	LOW	cds-VP1	GENE_cds-VP1	transcript	TRANSCRIPT_cds-VP1	protein_coding	2026-01-01	c.237A>C	p.Thr79Thr	237/1095	237/1095	79/364		,C	downstream_gene_variant	MODIFIER	cds-agno	GENE_cds-agno	transcript	TRANSCRIPT_cds-agno	protein_coding		c.*1213A>C					1213	,C	downstream_gene_variant	MODIFIER	cds-VP2	GENE_cds-VP2	transcript	TRANSCRIPT_cds-VP2	protein_coding
54	MafaPyV2	1903	.	A	G	485	PASS	DP=15	1	SB=0	DP4=0,0,6,9	ANN=G	synonymous_variant	LOW	cds-VP1	GENE_cds-VP1	transcript	TRANSCRIPT_cds-VP1	protein_coding	2026-01-01	c.333A>G	p.Leu111Leu	333/1095	333/1095	111/364		,G	downstream_gene_variant	MODIFIER	cds-agno	GENE_cds-agno	transcript	TRANSCRIPT_cds-agno	protein_coding		c.*1309A>G					1309	,G	downstream_gene_variant	MODIFIER	cds-VP2	GENE_cds-VP2	transcript	TRANSCRIPT_cds-VP2	protein_coding
54	MafaPyV2	1942	.	G	A	532	PASS	DP=16	1	SB=0	DP4=0,0,6,10	ANN=A	synonymous_variant	LOW	cds-VP1	GENE_cds-VP1	transcript	TRANSCRIPT_cds-VP1	protein_coding	2026-01-01	c.372G>A	p.Gly124Gly	372/1095	372/1095	124/364		,A	downstream_gene_variant	MODIFIER	cds-agno	GENE_cds-agno	transcript	TRANSCRIPT_cds-agno	protein_coding		c.*1348G>A					1348	,A	downstream_gene_variant	MODIFIER	cds-VP2	GENE_cds-VP2	transcript	TRANSCRIPT_cds-VP2	protein_coding
54	MafaPyV2	2026	.	T	C	371	PASS	DP=12	1	SB=0	DP4=0,0,5,7	ANN=C	synonymous_variant	LOW	cds-VP1	GENE_cds-VP1	transcript	TRANSCRIPT_cds-VP1	protein_coding	2026-01-01	c.456T>C	p.Phe152Phe	456/1095	456/1095	152/364		,C	downstream_gene_variant	MODIFIER	cds-agno	GENE_cds-agno	transcript	TRANSCRIPT_cds-agno	protein_coding		c.*1432T>C					1432	,C	downstream_gene_variant	MODIFIER	cds-VP2	GENE_cds-VP2	transcript	TRANSCRIPT_cds-VP2	protein_coding
54	MafaPyV2	2194	.	G	A	780	PASS	DP=26	1	SB=0	DP4=0,0,10,16	ANN=A	synonymous_variant	LOW	cds-VP1	GENE_cds-VP1	transcript	TRANSCRIPT_cds-VP1	protein_coding	2026-01-01	c.624G>A	p.Val208Val	624/1095	624/1095	208/364		,A	downstream_gene_variant	MODIFIER	cds-agno	GENE_cds-agno	transcript	TRANSCRIPT_cds-agno	protein_coding		c.*1600G>A					1600	,A	downstream_gene_variant	MODIFIER	cds-VP2	GENE_cds-VP2	transcript	TRANSCRIPT_cds-VP2	protein_coding
54	MafaPyV2	2287	.	T	C	333	PASS	DP=10	1	SB=0	DP4=0,0,4,6	ANN=C	synonymous_variant	LOW	cds-VP1	GENE_cds-VP1	transcript	TRANSCRIPT_cds-VP1	protein_coding	2026-01-01	c.717T>C	p.Val239Val	717/1095	717/1095	239/364		,C	downstream_gene_variant	MODIFIER	cds-agno	GENE_cds-agno	transcript	TRANSCRIPT_cds-agno	protein_coding		c.*1693T>C					1693	,C	downstream_gene_variant	MODIFIER	cds-VP2	GENE_cds-VP2	transcript	TRANSCRIPT_cds-VP2	protein_coding
54	MafaPyV2	2401	.	A	G	312	PASS	DP=10	1	SB=0	DP4=0,0,4,6	ANN=G	synonymous_variant	LOW	cds-VP1	GENE_cds-VP1	transcript	TRANSCRIPT_cds-VP1	protein_coding	2026-01-01	c.831A>G	p.Ser277Ser	831/1095	831/1095	277/364		,G	downstream_gene_variant	MODIFIER	cds-agno	GENE_cds-agno	transcript	TRANSCRIPT_cds-agno	protein_coding		c.*1807A>G					1807	,G	downstream_gene_variant	MODIFIER	cds-VP2	GENE_cds-VP2	transcript	TRANSCRIPT_cds-VP2	protein_coding
54	MafaPyV2	2404	.	G	A	312	PASS	DP=10	1	SB=0	DP4=0,0,4,6	ANN=A	synonymous_variant	LOW	cds-VP1	GENE_cds-VP1	transcript	TRANSCRIPT_cds-VP1	protein_coding	2026-01-01	c.834G>A	p.Gly278Gly	834/1095	834/1095	278/364		,A	downstream_gene_variant	MODIFIER	cds-agno	GENE_cds-agno	transcript	TRANSCRIPT_cds-agno	protein_coding		c.*1810G>A					1810	,A	downstream_gene_variant	MODIFIER	cds-VP2	GENE_cds-VP2	transcript	TRANSCRIPT_cds-VP2	protein_coding
54	MafaPyV2	2799	.	T	G	544	PASS	DP=19	1	SB=0	DP4=0,0,7,12	ANN=G	synonymous_variant	LOW	cds-LT	GENE_cds-LT	transcript	TRANSCRIPT_cds-LT	protein_coding	2026-02-02	c.1977A>C	p.Gly659Gly	1977/2070	1977/2070	659/689		,G	downstream_gene_variant	MODIFIER	cds-agno	GENE_cds-agno	transcript	TRANSCRIPT_cds-agno	protein_coding		c.*2205T>G					2205	,G	downstream_gene_variant	MODIFIER	cds-VP2	GENE_cds-VP2	transcript	TRANSCRIPT_cds-VP2	protein_coding
54	MafaPyV2	2946	.	T	C	238	PASS	DP=11	1	SB=0	DP4=0,0,4,7	ANN=C	synonymous_variant	LOW	cds-LT	GENE_cds-LT	transcript	TRANSCRIPT_cds-LT	protein_coding	2026-02-02	c.1830A>G	p.Gly610Gly	1830/2070	1830/2070	610/689		,C	downstream_gene_variant	MODIFIER	cds-agno	GENE_cds-agno	transcript	TRANSCRIPT_cds-agno	protein_coding		c.*2352T>C					2352	,C	downstream_gene_variant	MODIFIER	cds-VP2	GENE_cds-VP2	transcript	TRANSCRIPT_cds-VP2	protein_coding
54	MafaPyV2	3393	.	T	C	357	PASS	DP=11	1	SB=0	DP4=0,0,5,6	ANN=C	synonymous_variant	LOW	cds-LT	GENE_cds-LT	transcript	TRANSCRIPT_cds-LT	protein_coding	2026-02-02	c.1383A>G	p.Glu461Glu	1383/2070	1383/2070	461/689		,C	downstream_gene_variant	MODIFIER	cds-agno	GENE_cds-agno	transcript	TRANSCRIPT_cds-agno	protein_coding		c.*2799T>C					2799	,C	downstream_gene_variant	MODIFIER	cds-VP2	GENE_cds-VP2	transcript	TRANSCRIPT_cds-VP2	protein_coding
54	MafaPyV2	4814	.	G	A	436	PASS	DP=15	1	SB=0	DP4=0,0,6,9	ANN=A	synonymous_variant	LOW	cds-smallT	GENE_cds-smallT	transcript	TRANSCRIPT_cds-smallT	protein_coding	2026-01-01	c.352C>T	p.Leu118Leu	352/519	352/519	118/172		,A	downstream_gene_variant	MODIFIER	cds-agno	GENE_cds-agno	transcript	TRANSCRIPT_cds-agno	protein_coding		c.*4220G>A					4220	,A	downstream_gene_variant	MODIFIER	cds-VP2	GENE_cds-VP2	transcript	TRANSCRIPT_cds-VP2	protein_coding
60	MafaPyV2	3637	.	GCTACT	G	79	PASS	DP=36	0.083333	SB=0	DP4=12,21,1,2	INDEL	frameshift_variant	HIGH	cds-LT	GENE_cds-LT	transcript	TRANSCRIPT_cds-LT	protein_coding	2026-02-02	c.1134_1138delAGTAG	p.Val379fs	1138/2070	1134/2070	378/689		,G	downstream_gene_variant	MODIFIER	cds-agno	GENE_cds-agno	transcript	TRANSCRIPT_cds-agno	protein_coding		c.*3044_*3048delCTACT					3044	,G	downstream_gene_variant	MODIFIER	cds-VP2	GENE_cds-VP2	transcript	TRANSCRIPT_cds-VP2	protein_coding
60	MafaPyV2	137	.	T	TA	105	PASS	DP=22	0.272727	SB=0	DP4=6,10,2,4	INDEL	upstream_gene_variant	MODIFIER	cds-agno	GENE_cds-agno	transcript	TRANSCRIPT_cds-agno	protein_coding		c.-248_-247insA					247	,TA	upstream_gene_variant	MODIFIER	cds-VP2	GENE_cds-VP2	transcript	TRANSCRIPT_cds-VP2	protein_coding		c.-494_-493insA					493	,TA	upstream_gene_variant	MODIFIER	cds-VP3	GENE_cds-VP3	transcript	TRANSCRIPT_cds-VP3	protein_coding
62	MafaPyV2	1426	.	A	C	307	PASS	DP=10	1	SB=0	DP4=0,0,5,5	ANN=C	missense_variant	MODERATE	cds-VP2	GENE_cds-VP2	transcript	TRANSCRIPT_cds-VP2	protein_coding	2026-01-01	c.796A>C	p.Lys266Gln	796/1062	796/1062	266/353		,C	missense_variant	MODERATE	cds-VP3	GENE_cds-VP3	transcript	TRANSCRIPT_cds-VP3	protein_coding	2026-01-01	c.439A>C	p.Lys147Gln	439/705	439/705	147/234		,C	upstream_gene_variant	MODIFIER	cds-VP1	GENE_cds-VP1	transcript	TRANSCRIPT_cds-VP1	protein_coding
62	MafaPyV2	1762	.	G	T	653	PASS	DP=21	1	SB=0	DP4=0,0,9,12	ANN=T	missense_variant	MODERATE	cds-VP1	GENE_cds-VP1	transcript	TRANSCRIPT_cds-VP1	protein_coding	2026-01-01	c.192G>T	p.Glu64Asp	192/1095	192/1095	64/364		,T	downstream_gene_variant	MODIFIER	cds-agno	GENE_cds-agno	transcript	TRANSCRIPT_cds-agno	protein_coding		c.*1168G>T					1168	,T	downstream_gene_variant	MODIFIER	cds-VP2	GENE_cds-VP2	transcript	TRANSCRIPT_cds-VP2	protein_coding
62	MafaPyV2	2036	.	G	T	536	PASS	DP=19	0.947368	SB=0	DP4=0,0,7,11	ANN=T	missense_variant	MODERATE	cds-VP1	GENE_cds-VP1	transcript	TRANSCRIPT_cds-VP1	protein_coding	2026-01-01	c.466G>T	p.Ala156Ser	466/1095	466/1095	156/364		,T	downstream_gene_variant	MODIFIER	cds-agno	GENE_cds-agno	transcript	TRANSCRIPT_cds-agno	protein_coding		c.*1442G>T					1442	,T	downstream_gene_variant	MODIFIER	cds-VP2	GENE_cds-VP2	transcript	TRANSCRIPT_cds-VP2	protein_coding
62	MafaPyV2	2134	.	A	C	379	PASS	DP=13	1	SB=0	DP4=0,0,4,9	ANN=C	missense_variant	MODERATE	cds-VP1	GENE_cds-VP1	transcript	TRANSCRIPT_cds-VP1	protein_coding	2026-01-01	c.564A>C	p.Glu188Asp	564/1095	564/1095	188/364		,C	downstream_gene_variant	MODIFIER	cds-agno	GENE_cds-agno	transcript	TRANSCRIPT_cds-agno	protein_coding		c.*1540A>C					1540	,C	downstream_gene_variant	MODIFIER	cds-VP2	GENE_cds-VP2	transcript	TRANSCRIPT_cds-VP2	protein_coding
62	MafaPyV2	3031	.	C	G	575	PASS	DP=21	1	SB=0	DP4=0,0,8,13	ANN=G	missense_variant	MODERATE	cds-LT	GENE_cds-LT	transcript	TRANSCRIPT_cds-LT	protein_coding	2026-02-02	c.1745G>C	p.Ser582Thr	1745/2070	1745/2070	582/689		,G	downstream_gene_variant	MODIFIER	cds-agno	GENE_cds-agno	transcript	TRANSCRIPT_cds-agno	protein_coding		c.*2437C>G					2437	,G	downstream_gene_variant	MODIFIER	cds-VP2	GENE_cds-VP2	transcript	TRANSCRIPT_cds-VP2	protein_coding
62	MafaPyV2	3032	.	T	C	596	PASS	DP=21	1	SB=0	DP4=0,0,8,13	ANN=C	missense_variant	MODERATE	cds-LT	GENE_cds-LT	transcript	TRANSCRIPT_cds-LT	protein_coding	2026-02-02	c.1744A>G	p.Ser582Gly	1744/2070	1744/2070	582/689		,C	downstream_gene_variant	MODIFIER	cds-agno	GENE_cds-agno	transcript	TRANSCRIPT_cds-agno	protein_coding		c.*2438T>C					2438	,C	downstream_gene_variant	MODIFIER	cds-VP2	GENE_cds-VP2	transcript	TRANSCRIPT_cds-VP2	protein_coding
62	MafaPyV2	3161	.	A	C	320	PASS	DP=10	1	SB=0	DP4=0,0,4,6	ANN=C	missense_variant	MODERATE	cds-LT	GENE_cds-LT	transcript	TRANSCRIPT_cds-LT	protein_coding	2026-02-02	c.1615T>G	p.Leu539Val	1615/2070	1615/2070	539/689		,C	downstream_gene_variant	MODIFIER	cds-agno	GENE_cds-agno	transcript	TRANSCRIPT_cds-agno	protein_coding		c.*2567A>C					2567	,C	downstream_gene_variant	MODIFIER	cds-VP2	GENE_cds-VP2	transcript	TRANSCRIPT_cds-VP2	protein_coding
62	MafaPyV2	3963	.	A	T	419	PASS	DP=16	1	SB=0	DP4=0,0,6,10	ANN=T	missense_variant	MODERATE	cds-LT	GENE_cds-LT	transcript	TRANSCRIPT_cds-LT	protein_coding	2026-02-02	c.813T>A	p.Asp271Glu	813/2070	813/2070	271/689		,T	downstream_gene_variant	MODIFIER	cds-agno	GENE_cds-agno	transcript	TRANSCRIPT_cds-agno	protein_coding		c.*3369A>T					3369	,T	downstream_gene_variant	MODIFIER	cds-VP2	GENE_cds-VP2	transcript	TRANSCRIPT_cds-VP2	protein_coding
62	MafaPyV2	4382	.	G	A	470	PASS	DP=16	1	SB=0	DP4=0,0,7,9	ANN=A	missense_variant	MODERATE	cds-LT	GENE_cds-LT	transcript	TRANSCRIPT_cds-LT	protein_coding	2026-02-02	c.394C>T	p.Pro132Ser	394/2070	394/2070	132/689		,A	downstream_gene_variant	MODIFIER	cds-agno	GENE_cds-agno	transcript	TRANSCRIPT_cds-agno	protein_coding		c.*3788G>A					3788	,A	downstream_gene_variant	MODIFIER	cds-VP2	GENE_cds-VP2	transcript	TRANSCRIPT_cds-VP2	protein_coding
62	MafaPyV2	669	.	C	T	371	PASS	DP=13	1	SB=0	DP4=0,0,5,8	ANN=T	synonymous_variant	LOW	cds-VP2	GENE_cds-VP2	transcript	TRANSCRIPT_cds-VP2	protein_coding	2026-01-01	c.39C>T	p.Ala13Ala	39/1062	39/1062	13/353		,T	upstream_gene_variant	MODIFIER	cds-VP3	GENE_cds-VP3	transcript	TRANSCRIPT_cds-VP3	protein_coding		c.-319C>T					319	,T	upstream_gene_variant	MODIFIER	cds-VP1	GENE_cds-VP1	transcript	TRANSCRIPT_cds-VP1	protein_coding
62	MafaPyV2	924	.	T	A	501	PASS	DP=19	1	SB=0	DP4=0,0,7,12	ANN=A	synonymous_variant	LOW	cds-VP2	GENE_cds-VP2	transcript	TRANSCRIPT_cds-VP2	protein_coding	2026-01-01	c.294T>A	p.Gly98Gly	294/1062	294/1062	98/353		,A	upstream_gene_variant	MODIFIER	cds-VP3	GENE_cds-VP3	transcript	TRANSCRIPT_cds-VP3	protein_coding		c.-64T>A					64	,A	upstream_gene_variant	MODIFIER	cds-VP1	GENE_cds-VP1	transcript	TRANSCRIPT_cds-VP1	protein_coding
62	MafaPyV2	975	.	T	C	308	PASS	DP=12	1	SB=0	DP4=0,0,4,8	ANN=C	synonymous_variant	LOW	cds-VP2	GENE_cds-VP2	transcript	TRANSCRIPT_cds-VP2	protein_coding	2026-01-01	c.345T>C	p.Tyr115Tyr	345/1062	345/1062	115/353		,C	upstream_gene_variant	MODIFIER	cds-VP3	GENE_cds-VP3	transcript	TRANSCRIPT_cds-VP3	protein_coding		c.-13T>C					13	,C	upstream_gene_variant	MODIFIER	cds-VP1	GENE_cds-VP1	transcript	TRANSCRIPT_cds-VP1	protein_coding
62	MafaPyV2	984	.	A	G	308	PASS	DP=12	1	SB=0	DP4=0,0,4,8	ANN=G	synonymous_variant	LOW	cds-VP2	GENE_cds-VP2	transcript	TRANSCRIPT_cds-VP2	protein_coding	2026-01-01	c.354A>G	p.Gln118Gln	354/1062	354/1062	118/353		,G	upstream_gene_variant	MODIFIER	cds-VP3	GENE_cds-VP3	transcript	TRANSCRIPT_cds-VP3	protein_coding		c.-4A>G					4	,G	upstream_gene_variant	MODIFIER	cds-VP1	GENE_cds-VP1	transcript	TRANSCRIPT_cds-VP1	protein_coding
62	MafaPyV2	1014	.	G	A	452	PASS	DP=17	1	SB=0	DP4=0,0,6,11	ANN=A	synonymous_variant	LOW	cds-VP2	GENE_cds-VP2	transcript	TRANSCRIPT_cds-VP2	protein_coding	2026-01-01	c.384G>A	p.Glu128Glu	384/1062	384/1062	128/353		,A	synonymous_variant	LOW	cds-VP3	GENE_cds-VP3	transcript	TRANSCRIPT_cds-VP3	protein_coding	2026-01-01	c.27G>A	p.Glu9Glu	27/705	27/705	9/234		,A	upstream_gene_variant	MODIFIER	cds-VP1	GENE_cds-VP1	transcript	TRANSCRIPT_cds-VP1	protein_coding
62	MafaPyV2	1122	.	T	C	464	PASS	DP=14	1	SB=0	DP4=0,0,6,8	ANN=C	synonymous_variant	LOW	cds-VP2	GENE_cds-VP2	transcript	TRANSCRIPT_cds-VP2	protein_coding	2026-01-01	c.492T>C	p.Phe164Phe	492/1062	492/1062	164/353		,C	synonymous_variant	LOW	cds-VP3	GENE_cds-VP3	transcript	TRANSCRIPT_cds-VP3	protein_coding	2026-01-01	c.135T>C	p.Phe45Phe	135/705	135/705	45/234		,C	upstream_gene_variant	MODIFIER	cds-VP1	GENE_cds-VP1	transcript	TRANSCRIPT_cds-VP1	protein_coding
62	MafaPyV2	1236	.	C	A	229	PASS	DP=10	1	SB=0	DP4=0,0,4,6	ANN=A	synonymous_variant	LOW	cds-VP2	GENE_cds-VP2	transcript	TRANSCRIPT_cds-VP2	protein_coding	2026-01-01	c.606C>A	p.Thr202Thr	606/1062	606/1062	202/353		,A	synonymous_variant	LOW	cds-VP3	GENE_cds-VP3	transcript	TRANSCRIPT_cds-VP3	protein_coding	2026-01-01	c.249C>A	p.Thr83Thr	249/705	249/705	83/234		,A	upstream_gene_variant	MODIFIER	cds-VP1	GENE_cds-VP1	transcript	TRANSCRIPT_cds-VP1	protein_coding
62	MafaPyV2	1269	.	T	A	330	PASS	DP=17	1	SB=0	DP4=0,0,7,10	ANN=A	synonymous_variant	LOW	cds-VP2	GENE_cds-VP2	transcript	TRANSCRIPT_cds-VP2	protein_coding	2026-01-01	c.639T>A	p.Ser213Ser	639/1062	639/1062	213/353		,A	synonymous_variant	LOW	cds-VP3	GENE_cds-VP3	transcript	TRANSCRIPT_cds-VP3	protein_coding	2026-01-01	c.282T>A	p.Ser94Ser	282/705	282/705	94/234		,A	upstream_gene_variant	MODIFIER	cds-VP1	GENE_cds-VP1	transcript	TRANSCRIPT_cds-VP1	protein_coding
62	MafaPyV2	1275	.	A	G	344	PASS	DP=17	1	SB=0	DP4=0,0,7,10	ANN=G	synonymous_variant	LOW	cds-VP2	GENE_cds-VP2	transcript	TRANSCRIPT_cds-VP2	protein_coding	2026-01-01	c.645A>G	p.Gln215Gln	645/1062	645/1062	215/353		,G	synonymous_variant	LOW	cds-VP3	GENE_cds-VP3	transcript	TRANSCRIPT_cds-VP3	protein_coding	2026-01-01	c.288A>G	p.Gln96Gln	288/705	288/705	96/234		,G	upstream_gene_variant	MODIFIER	cds-VP1	GENE_cds-VP1	transcript	TRANSCRIPT_cds-VP1	protein_coding
62	MafaPyV2	1317	.	C	A	725	PASS	DP=27	1	SB=0	DP4=0,0,10,17	ANN=A	synonymous_variant	LOW	cds-VP2	GENE_cds-VP2	transcript	TRANSCRIPT_cds-VP2	protein_coding	2026-01-01	c.687C>A	p.Val229Val	687/1062	687/1062	229/353		,A	synonymous_variant	LOW	cds-VP3	GENE_cds-VP3	transcript	TRANSCRIPT_cds-VP3	protein_coding	2026-01-01	c.330C>A	p.Val110Val	330/705	330/705	110/234		,A	upstream_gene_variant	MODIFIER	cds-VP1	GENE_cds-VP1	transcript	TRANSCRIPT_cds-VP1	protein_coding
62	MafaPyV2	1320	.	A	G	720	PASS	DP=27	1	SB=0	DP4=0,0,10,17	ANN=G	synonymous_variant	LOW	cds-VP2	GENE_cds-VP2	transcript	TRANSCRIPT_cds-VP2	protein_coding	2026-01-01	c.690A>G	p.Arg230Arg	690/1062	690/1062	230/353		,G	synonymous_variant	LOW	cds-VP3	GENE_cds-VP3	transcript	TRANSCRIPT_cds-VP3	protein_coding	2026-01-01	c.333A>G	p.Arg111Arg	333/705	333/705	111/234		,G	upstream_gene_variant	MODIFIER	cds-VP1	GENE_cds-VP1	transcript	TRANSCRIPT_cds-VP1	protein_coding
62	MafaPyV2	1344	.	A	C	925	PASS	DP=33	1	SB=0	DP4=0,0,13,20	ANN=C	synonymous_variant	LOW	cds-VP2	GENE_cds-VP2	transcript	TRANSCRIPT_cds-VP2	protein_coding	2026-01-01	c.714A>C	p.Thr238Thr	714/1062	714/1062	238/353		,C	synonymous_variant	LOW	cds-VP3	GENE_cds-VP3	transcript	TRANSCRIPT_cds-VP3	protein_coding	2026-01-01	c.357A>C	p.Thr119Thr	357/705	357/705	119/234		,C	upstream_gene_variant	MODIFIER	cds-VP1	GENE_cds-VP1	transcript	TRANSCRIPT_cds-VP1	protein_coding
62	MafaPyV2	1473	.	T	C	511	PASS	DP=16	1	SB=0	DP4=0,0,7,9	ANN=C	synonymous_variant	LOW	cds-VP2	GENE_cds-VP2	transcript	TRANSCRIPT_cds-VP2	protein_coding	2026-01-01	c.843T>C	p.Thr281Thr	843/1062	843/1062	281/353		,C	synonymous_variant	LOW	cds-VP3	GENE_cds-VP3	transcript	TRANSCRIPT_cds-VP3	protein_coding	2026-01-01	c.486T>C	p.Thr162Thr	486/705	486/705	162/234		,C	upstream_gene_variant	MODIFIER	cds-VP1	GENE_cds-VP1	transcript	TRANSCRIPT_cds-VP1	protein_coding
62	MafaPyV2	1774	.	T	C	552	PASS	DP=18	1	SB=0	DP4=0,0,8,10	ANN=C	synonymous_variant	LOW	cds-VP1	GENE_cds-VP1	transcript	TRANSCRIPT_cds-VP1	protein_coding	2026-01-01	c.204T>C	p.Phe68Phe	204/1095	204/1095	68/364		,C	downstream_gene_variant	MODIFIER	cds-agno	GENE_cds-agno	transcript	TRANSCRIPT_cds-agno	protein_coding		c.*1180T>C					1180	,C	downstream_gene_variant	MODIFIER	cds-VP2	GENE_cds-VP2	transcript	TRANSCRIPT_cds-VP2	protein_coding
62	MafaPyV2	1786	.	G	A	506	PASS	DP=16	1	SB=0	DP4=0,0,7,9	ANN=A	synonymous_variant	LOW	cds-VP1	GENE_cds-VP1	transcript	TRANSCRIPT_cds-VP1	protein_coding	2026-01-01	c.216G>A	p.Val72Val	216/1095	216/1095	72/364		,A	downstream_gene_variant	MODIFIER	cds-agno	GENE_cds-agno	transcript	TRANSCRIPT_cds-agno	protein_coding		c.*1192G>A					1192	,A	downstream_gene_variant	MODIFIER	cds-VP2	GENE_cds-VP2	transcript	TRANSCRIPT_cds-VP2	protein_coding
62	MafaPyV2	1807	.	A	C	506	PASS	DP=17	1	SB=0	DP4=0,0,8,9	ANN=C	synonymous_variant	LOW	cds-VP1	GENE_cds-VP1	transcript	TRANSCRIPT_cds-VP1	protein_coding	2026-01-01	c.237A>C	p.Thr79Thr	237/1095	237/1095	79/364		,C	downstream_gene_variant	MODIFIER	cds-agno	GENE_cds-agno	transcript	TRANSCRIPT_cds-agno	protein_coding		c.*1213A>C					1213	,C	downstream_gene_variant	MODIFIER	cds-VP2	GENE_cds-VP2	transcript	TRANSCRIPT_cds-VP2	protein_coding
62	MafaPyV2	1903	.	A	G	679	PASS	DP=23	1	SB=0	DP4=0,0,10,13	ANN=G	synonymous_variant	LOW	cds-VP1	GENE_cds-VP1	transcript	TRANSCRIPT_cds-VP1	protein_coding	2026-01-01	c.333A>G	p.Leu111Leu	333/1095	333/1095	111/364		,G	downstream_gene_variant	MODIFIER	cds-agno	GENE_cds-agno	transcript	TRANSCRIPT_cds-agno	protein_coding		c.*1309A>G					1309	,G	downstream_gene_variant	MODIFIER	cds-VP2	GENE_cds-VP2	transcript	TRANSCRIPT_cds-VP2	protein_coding
62	MafaPyV2	1942	.	G	A	720	PASS	DP=23	1	SB=0	DP4=0,0,9,14	ANN=A	synonymous_variant	LOW	cds-VP1	GENE_cds-VP1	transcript	TRANSCRIPT_cds-VP1	protein_coding	2026-01-01	c.372G>A	p.Gly124Gly	372/1095	372/1095	124/364		,A	downstream_gene_variant	MODIFIER	cds-agno	GENE_cds-agno	transcript	TRANSCRIPT_cds-agno	protein_coding		c.*1348G>A					1348	,A	downstream_gene_variant	MODIFIER	cds-VP2	GENE_cds-VP2	transcript	TRANSCRIPT_cds-VP2	protein_coding
62	MafaPyV2	2026	.	T	C	597	PASS	DP=18	1	SB=0	DP4=0,0,8,10	ANN=C	synonymous_variant	LOW	cds-VP1	GENE_cds-VP1	transcript	TRANSCRIPT_cds-VP1	protein_coding	2026-01-01	c.456T>C	p.Phe152Phe	456/1095	456/1095	152/364		,C	downstream_gene_variant	MODIFIER	cds-agno	GENE_cds-agno	transcript	TRANSCRIPT_cds-agno	protein_coding		c.*1432T>C					1432	,C	downstream_gene_variant	MODIFIER	cds-VP2	GENE_cds-VP2	transcript	TRANSCRIPT_cds-VP2	protein_coding
62	MafaPyV2	2194	.	G	A	675	PASS	DP=22	1	SB=0	DP4=0,0,8,14	ANN=A	synonymous_variant	LOW	cds-VP1	GENE_cds-VP1	transcript	TRANSCRIPT_cds-VP1	protein_coding	2026-01-01	c.624G>A	p.Val208Val	624/1095	624/1095	208/364		,A	downstream_gene_variant	MODIFIER	cds-agno	GENE_cds-agno	transcript	TRANSCRIPT_cds-agno	protein_coding		c.*1600G>A					1600	,A	downstream_gene_variant	MODIFIER	cds-VP2	GENE_cds-VP2	transcript	TRANSCRIPT_cds-VP2	protein_coding
62	MafaPyV2	2287	.	T	C	571	PASS	DP=18	1	SB=0	DP4=0,0,8,10	ANN=C	synonymous_variant	LOW	cds-VP1	GENE_cds-VP1	transcript	TRANSCRIPT_cds-VP1	protein_coding	2026-01-01	c.717T>C	p.Val239Val	717/1095	717/1095	239/364		,C	downstream_gene_variant	MODIFIER	cds-agno	GENE_cds-agno	transcript	TRANSCRIPT_cds-agno	protein_coding		c.*1693T>C					1693	,C	downstream_gene_variant	MODIFIER	cds-VP2	GENE_cds-VP2	transcript	TRANSCRIPT_cds-VP2	protein_coding
62	MafaPyV2	2479	.	T	C	397	PASS	DP=16	1	SB=0	DP4=0,0,6,10	ANN=C	synonymous_variant	LOW	cds-VP1	GENE_cds-VP1	transcript	TRANSCRIPT_cds-VP1	protein_coding	2026-01-01	c.909T>C	p.Pro303Pro	909/1095	909/1095	303/364		,C	downstream_gene_variant	MODIFIER	cds-agno	GENE_cds-agno	transcript	TRANSCRIPT_cds-agno	protein_coding		c.*1885T>C					1885	,C	downstream_gene_variant	MODIFIER	cds-VP2	GENE_cds-VP2	transcript	TRANSCRIPT_cds-VP2	protein_coding
62	MafaPyV2	2488	.	C	T	459	PASS	DP=16	1	SB=0	DP4=0,0,6,10	ANN=T	synonymous_variant	LOW	cds-VP1	GENE_cds-VP1	transcript	TRANSCRIPT_cds-VP1	protein_coding	2026-01-01	c.918C>T	p.Phe306Phe	918/1095	918/1095	306/364		,T	downstream_gene_variant	MODIFIER	cds-agno	GENE_cds-agno	transcript	TRANSCRIPT_cds-agno	protein_coding		c.*1894C>T					1894	,T	downstream_gene_variant	MODIFIER	cds-VP2	GENE_cds-VP2	transcript	TRANSCRIPT_cds-VP2	protein_coding
62	MafaPyV2	2766	.	C	G	381	PASS	DP=14	1	SB=0	DP4=0,0,7,7	ANN=G	synonymous_variant	LOW	cds-LT	GENE_cds-LT	transcript	TRANSCRIPT_cds-LT	protein_coding	2026-02-02	c.2010G>C	p.Pro670Pro	2010/2070	2010/2070	670/689		,G	downstream_gene_variant	MODIFIER	cds-agno	GENE_cds-agno	transcript	TRANSCRIPT_cds-agno	protein_coding		c.*2172C>G					2172	,G	downstream_gene_variant	MODIFIER	cds-VP2	GENE_cds-VP2	transcript	TRANSCRIPT_cds-VP2	protein_coding
62	MafaPyV2	2799	.	T	G	303	PASS	DP=10	1	SB=0	DP4=0,0,5,5	ANN=G	synonymous_variant	LOW	cds-LT	GENE_cds-LT	transcript	TRANSCRIPT_cds-LT	protein_coding	2026-02-02	c.1977A>C	p.Gly659Gly	1977/2070	1977/2070	659/689		,G	downstream_gene_variant	MODIFIER	cds-agno	GENE_cds-agno	transcript	TRANSCRIPT_cds-agno	protein_coding		c.*2205T>G					2205	,G	downstream_gene_variant	MODIFIER	cds-VP2	GENE_cds-VP2	transcript	TRANSCRIPT_cds-VP2	protein_coding
62	MafaPyV2	3003	.	C	A	503	PASS	DP=17	1	SB=0	DP4=0,0,6,11	ANN=A	synonymous_variant	LOW	cds-LT	GENE_cds-LT	transcript	TRANSCRIPT_cds-LT	protein_coding	2026-02-02	c.1773G>T	p.Leu591Leu	1773/2070	1773/2070	591/689		,A	downstream_gene_variant	MODIFIER	cds-agno	GENE_cds-agno	transcript	TRANSCRIPT_cds-agno	protein_coding		c.*2409C>A					2409	,A	downstream_gene_variant	MODIFIER	cds-VP2	GENE_cds-VP2	transcript	TRANSCRIPT_cds-VP2	protein_coding
62	MafaPyV2	3393	.	T	C	575	PASS	DP=20	1	SB=0	DP4=0,0,7,13	ANN=C	synonymous_variant	LOW	cds-LT	GENE_cds-LT	transcript	TRANSCRIPT_cds-LT	protein_coding	2026-02-02	c.1383A>G	p.Glu461Glu	1383/2070	1383/2070	461/689		,C	downstream_gene_variant	MODIFIER	cds-agno	GENE_cds-agno	transcript	TRANSCRIPT_cds-agno	protein_coding		c.*2799T>C					2799	,C	downstream_gene_variant	MODIFIER	cds-VP2	GENE_cds-VP2	transcript	TRANSCRIPT_cds-VP2	protein_coding
62	MafaPyV2	3951	.	T	C	433	PASS	DP=16	1	SB=0	DP4=0,0,6,10	ANN=C	synonymous_variant	LOW	cds-LT	GENE_cds-LT	transcript	TRANSCRIPT_cds-LT	protein_coding	2026-02-02	c.825A>G	p.Leu275Leu	825/2070	825/2070	275/689		,C	downstream_gene_variant	MODIFIER	cds-agno	GENE_cds-agno	transcript	TRANSCRIPT_cds-agno	protein_coding		c.*3357T>C					3357	,C	downstream_gene_variant	MODIFIER	cds-VP2	GENE_cds-VP2	transcript	TRANSCRIPT_cds-VP2	protein_coding
62	MafaPyV2	3957	.	G	A	440	PASS	DP=16	1	SB=0	DP4=0,0,6,10	ANN=A	synonymous_variant	LOW	cds-LT	GENE_cds-LT	transcript	TRANSCRIPT_cds-LT	protein_coding	2026-02-02	c.819C>T	p.Val273Val	819/2070	819/2070	273/689		,A	downstream_gene_variant	MODIFIER	cds-agno	GENE_cds-agno	transcript	TRANSCRIPT_cds-agno	protein_coding		c.*3363G>A					3363	,A	downstream_gene_variant	MODIFIER	cds-VP2	GENE_cds-VP2	transcript	TRANSCRIPT_cds-VP2	protein_coding
62	MafaPyV2	3981	.	T	G	476	PASS	DP=19	1	SB=0	DP4=0,0,8,11	ANN=G	synonymous_variant	LOW	cds-LT	GENE_cds-LT	transcript	TRANSCRIPT_cds-LT	protein_coding	2026-02-02	c.795A>C	p.Ala265Ala	795/2070	795/2070	265/689		,G	downstream_gene_variant	MODIFIER	cds-agno	GENE_cds-agno	transcript	TRANSCRIPT_cds-agno	protein_coding		c.*3387T>G					3387	,G	downstream_gene_variant	MODIFIER	cds-VP2	GENE_cds-VP2	transcript	TRANSCRIPT_cds-VP2	protein_coding
62	MafaPyV2	4440	.	T	G	392	PASS	DP=12	1	SB=0	DP4=0,0,6,6	ANN=G	synonymous_variant	LOW	cds-LT	GENE_cds-LT	transcript	TRANSCRIPT_cds-LT	protein_coding	2026-02-02	c.336A>C	p.Thr112Thr	336/2070	336/2070	112/689		,G	downstream_gene_variant	MODIFIER	cds-agno	GENE_cds-agno	transcript	TRANSCRIPT_cds-agno	protein_coding		c.*3846T>G					3846	,G	downstream_gene_variant	MODIFIER	cds-VP2	GENE_cds-VP2	transcript	TRANSCRIPT_cds-VP2	protein_coding
62	MafaPyV2	4488	.	A	G	400	PASS	DP=14	1	SB=0	DP4=0,0,6,8	ANN=G	synonymous_variant	LOW	cds-LT	GENE_cds-LT	transcript	TRANSCRIPT_cds-LT	protein_coding	2026-02-02	c.288T>C	p.Asp96Asp	288/2070	288/2070	96/689		,G	downstream_gene_variant	MODIFIER	cds-agno	GENE_cds-agno	transcript	TRANSCRIPT_cds-agno	protein_coding		c.*3894A>G					3894	,G	downstream_gene_variant	MODIFIER	cds-VP2	GENE_cds-VP2	transcript	TRANSCRIPT_cds-VP2	protein_coding
62	MafaPyV2	4497	.	A	G	314	PASS	DP=12	1	SB=0	DP4=0,0,5,7	ANN=G	synonymous_variant	LOW	cds-LT	GENE_cds-LT	transcript	TRANSCRIPT_cds-LT	protein_coding	2026-02-02	c.279T>C	p.Cys93Cys	279/2070	279/2070	93/689		,G	downstream_gene_variant	MODIFIER	cds-agno	GENE_cds-agno	transcript	TRANSCRIPT_cds-agno	protein_coding		c.*3903A>G					3903	,G	downstream_gene_variant	MODIFIER	cds-VP2	GENE_cds-VP2	transcript	TRANSCRIPT_cds-VP2	protein_coding
62	MafaPyV2	4752	.	A	G	445	PASS	DP=14	1	SB=0	DP4=0,0,6,8	ANN=G	synonymous_variant	LOW	cds-smallT	GENE_cds-smallT	transcript	TRANSCRIPT_cds-smallT	protein_coding	2026-01-01	c.414T>C	p.Cys138Cys	414/519	414/519	138/172		,G	downstream_gene_variant	MODIFIER	cds-agno	GENE_cds-agno	transcript	TRANSCRIPT_cds-agno	protein_coding		c.*4158A>G					4158	,G	downstream_gene_variant	MODIFIER	cds-VP2	GENE_cds-VP2	transcript	TRANSCRIPT_cds-VP2	protein_coding
62	MafaPyV2	4758	.	A	G	574	PASS	DP=19	1	SB=0	DP4=0,0,8,11	ANN=G	synonymous_variant	LOW	cds-smallT	GENE_cds-smallT	transcript	TRANSCRIPT_cds-smallT	protein_coding	2026-01-01	c.408T>C	p.Cys136Cys	408/519	408/519	136/172		,G	downstream_gene_variant	MODIFIER	cds-agno	GENE_cds-agno	transcript	TRANSCRIPT_cds-agno	protein_coding		c.*4164A>G					4164	,G	downstream_gene_variant	MODIFIER	cds-VP2	GENE_cds-VP2	transcript	TRANSCRIPT_cds-VP2	protein_coding
62	MafaPyV2	4814	.	G	A	778	PASS	DP=24	1	SB=0	DP4=0,0,10,14	ANN=A	synonymous_variant	LOW	cds-smallT	GENE_cds-smallT	transcript	TRANSCRIPT_cds-smallT	protein_coding	2026-01-01	c.352C>T	p.Leu118Leu	352/519	352/519	118/172		,A	downstream_gene_variant	MODIFIER	cds-agno	GENE_cds-agno	transcript	TRANSCRIPT_cds-agno	protein_coding		c.*4220G>A					4220	,A	downstream_gene_variant	MODIFIER	cds-VP2	GENE_cds-VP2	transcript	TRANSCRIPT_cds-VP2	protein_coding
65	MafaPyV2	2705	.	T	C	144	PASS	DP=60	0.15	SB=0	DP4=21,30,4,5	ANN=C	downstream_gene_variant	MODIFIER	cds-agno	GENE_cds-agno	transcript	TRANSCRIPT_cds-agno	protein_coding		c.*2111T>C					2111	,C	downstream_gene_variant	MODIFIER	cds-VP2	GENE_cds-VP2	transcript	TRANSCRIPT_cds-VP2	protein_coding		c.*1013T>C					1013	,C	downstream_gene_variant	MODIFIER	cds-VP3	GENE_cds-VP3	transcript	TRANSCRIPT_cds-VP3	protein_coding
65	MafaPyV2	3904	.	AAGCAT	A	77	PASS	DP=39	0.076923	SB=0	DP4=13,23,1,2	INDEL	frameshift_variant	HIGH	cds-LT	GENE_cds-LT	transcript	TRANSCRIPT_cds-LT	protein_coding	2026-02-02	c.867_871delATGCT	p.Glu289fs	871/2070	867/2070	289/689		,A	downstream_gene_variant	MODIFIER	cds-agno	GENE_cds-agno	transcript	TRANSCRIPT_cds-agno	protein_coding		c.*3311_*3315delAGCAT					3311	,A	downstream_gene_variant	MODIFIER	cds-VP2	GENE_cds-VP2	transcript	TRANSCRIPT_cds-VP2	protein_coding
65	MafaPyV2	1258	.	T	G	93	PASS	DP=16	0.4375	SB=0	DP4=3,6,3,4	ANN=G	missense_variant	MODERATE	cds-VP2	GENE_cds-VP2	transcript	TRANSCRIPT_cds-VP2	protein_coding	2026-01-01	c.628T>G	p.Leu210Val	628/1062	628/1062	210/353		,G	missense_variant	MODERATE	cds-VP3	GENE_cds-VP3	transcript	TRANSCRIPT_cds-VP3	protein_coding	2026-01-01	c.271T>G	p.Leu91Val	271/705	271/705	91/234		,G	upstream_gene_variant	MODIFIER	cds-VP1	GENE_cds-VP1	transcript	TRANSCRIPT_cds-VP1	protein_coding
65	MafaPyV2	2036	.	G	T	176	PASS	DP=48	0.25	SB=0	DP4=13,23,4,8	ANN=T	missense_variant	MODERATE	cds-VP1	GENE_cds-VP1	transcript	TRANSCRIPT_cds-VP1	protein_coding	2026-01-01	c.466G>T	p.Ala156Ser	466/1095	466/1095	156/364		,T	downstream_gene_variant	MODIFIER	cds-agno	GENE_cds-agno	transcript	TRANSCRIPT_cds-agno	protein_coding		c.*1442G>T					1442	,T	downstream_gene_variant	MODIFIER	cds-VP2	GENE_cds-VP2	transcript	TRANSCRIPT_cds-VP2	protein_coding
65	MafaPyV2	3031	.	C	G	110	PASS	DP=93	0.075269	SB=0	DP4=35,51,3,4	ANN=G	missense_variant	MODERATE	cds-LT	GENE_cds-LT	transcript	TRANSCRIPT_cds-LT	protein_coding	2026-02-02	c.1745G>C	p.Ser582Thr	1745/2070	1745/2070	582/689		,G	downstream_gene_variant	MODIFIER	cds-agno	GENE_cds-agno	transcript	TRANSCRIPT_cds-agno	protein_coding		c.*2437C>G					2437	,G	downstream_gene_variant	MODIFIER	cds-VP2	GENE_cds-VP2	transcript	TRANSCRIPT_cds-VP2	protein_coding
65	MafaPyV2	3161	.	A	C	95	PASS	DP=53	0.150943	SB=0	DP4=20,25,3,5	ANN=C	missense_variant	MODERATE	cds-LT	GENE_cds-LT	transcript	TRANSCRIPT_cds-LT	protein_coding	2026-02-02	c.1615T>G	p.Leu539Val	1615/2070	1615/2070	539/689		,C	downstream_gene_variant	MODIFIER	cds-agno	GENE_cds-agno	transcript	TRANSCRIPT_cds-agno	protein_coding		c.*2567A>C					2567	,C	downstream_gene_variant	MODIFIER	cds-VP2	GENE_cds-VP2	transcript	TRANSCRIPT_cds-VP2	protein_coding
65	MafaPyV2	3963	.	A	T	183	PASS	DP=34	0.235294	SB=0	DP4=9,17,3,5	ANN=T	missense_variant	MODERATE	cds-LT	GENE_cds-LT	transcript	TRANSCRIPT_cds-LT	protein_coding	2026-02-02	c.813T>A	p.Asp271Glu	813/2070	813/2070	271/689		,T	downstream_gene_variant	MODIFIER	cds-agno	GENE_cds-agno	transcript	TRANSCRIPT_cds-agno	protein_coding		c.*3369A>T					3369	,T	downstream_gene_variant	MODIFIER	cds-VP2	GENE_cds-VP2	transcript	TRANSCRIPT_cds-VP2	protein_coding
65	MafaPyV2	4382	.	G	A	103	PASS	DP=54	0.12963	SB=0	DP4=21,25,3,4	ANN=A	missense_variant	MODERATE	cds-LT	GENE_cds-LT	transcript	TRANSCRIPT_cds-LT	protein_coding	2026-02-02	c.394C>T	p.Pro132Ser	394/2070	394/2070	132/689		,A	downstream_gene_variant	MODIFIER	cds-agno	GENE_cds-agno	transcript	TRANSCRIPT_cds-agno	protein_coding		c.*3788G>A					3788	,A	downstream_gene_variant	MODIFIER	cds-VP2	GENE_cds-VP2	transcript	TRANSCRIPT_cds-VP2	protein_coding
65	MafaPyV2	669	.	C	T	180	PASS	DP=22	0.318182	SB=1	DP4=6,9,4,3	ANN=T	synonymous_variant	LOW	cds-VP2	GENE_cds-VP2	transcript	TRANSCRIPT_cds-VP2	protein_coding	2026-01-01	c.39C>T	p.Ala13Ala	39/1062	39/1062	13/353		,T	upstream_gene_variant	MODIFIER	cds-VP3	GENE_cds-VP3	transcript	TRANSCRIPT_cds-VP3	protein_coding		c.-319C>T					319	,T	upstream_gene_variant	MODIFIER	cds-VP1	GENE_cds-VP1	transcript	TRANSCRIPT_cds-VP1	protein_coding
65	MafaPyV2	975	.	T	C	198	PASS	DP=48	0.208333	SB=0	DP4=14,24,4,6	ANN=C	synonymous_variant	LOW	cds-VP2	GENE_cds-VP2	transcript	TRANSCRIPT_cds-VP2	protein_coding	2026-01-01	c.345T>C	p.Tyr115Tyr	345/1062	345/1062	115/353		,C	upstream_gene_variant	MODIFIER	cds-VP3	GENE_cds-VP3	transcript	TRANSCRIPT_cds-VP3	protein_coding		c.-13T>C					13	,C	upstream_gene_variant	MODIFIER	cds-VP1	GENE_cds-VP1	transcript	TRANSCRIPT_cds-VP1	protein_coding
65	MafaPyV2	984	.	A	G	201	PASS	DP=47	0.212766	SB=0	DP4=14,23,4,6	ANN=G	synonymous_variant	LOW	cds-VP2	GENE_cds-VP2	transcript	TRANSCRIPT_cds-VP2	protein_coding	2026-01-01	c.354A>G	p.Gln118Gln	354/1062	354/1062	118/353		,G	upstream_gene_variant	MODIFIER	cds-VP3	GENE_cds-VP3	transcript	TRANSCRIPT_cds-VP3	protein_coding		c.-4A>G					4	,G	upstream_gene_variant	MODIFIER	cds-VP1	GENE_cds-VP1	transcript	TRANSCRIPT_cds-VP1	protein_coding
65	MafaPyV2	1014	.	G	A	192	PASS	DP=45	0.222222	SB=0	DP4=13,22,4,6	ANN=A	synonymous_variant	LOW	cds-VP2	GENE_cds-VP2	transcript	TRANSCRIPT_cds-VP2	protein_coding	2026-01-01	c.384G>A	p.Glu128Glu	384/1062	384/1062	128/353		,A	synonymous_variant	LOW	cds-VP3	GENE_cds-VP3	transcript	TRANSCRIPT_cds-VP3	protein_coding	2026-01-01	c.27G>A	p.Glu9Glu	27/705	27/705	9/234		,A	upstream_gene_variant	MODIFIER	cds-VP1	GENE_cds-VP1	transcript	TRANSCRIPT_cds-VP1	protein_coding
65	MafaPyV2	1069	.	T	C	113	PASS	DP=34	0.235294	SB=0	DP4=10,16,3,5	ANN=C	synonymous_variant	LOW	cds-VP2	GENE_cds-VP2	transcript	TRANSCRIPT_cds-VP2	protein_coding	2026-01-01	c.439T>C	p.Leu147Leu	439/1062	439/1062	147/353		,C	synonymous_variant	LOW	cds-VP3	GENE_cds-VP3	transcript	TRANSCRIPT_cds-VP3	protein_coding	2026-01-01	c.82T>C	p.Leu28Leu	82/705	82/705	28/234		,C	upstream_gene_variant	MODIFIER	cds-VP1	GENE_cds-VP1	transcript	TRANSCRIPT_cds-VP1	protein_coding
65	MafaPyV2	1122	.	T	C	246	PASS	DP=48	0.25	SB=1	DP4=13,23,5,7	ANN=C	synonymous_variant	LOW	cds-VP2	GENE_cds-VP2	transcript	TRANSCRIPT_cds-VP2	protein_coding	2026-01-01	c.492T>C	p.Phe164Phe	492/1062	492/1062	164/353		,C	synonymous_variant	LOW	cds-VP3	GENE_cds-VP3	transcript	TRANSCRIPT_cds-VP3	protein_coding	2026-01-01	c.135T>C	p.Phe45Phe	135/705	135/705	45/234		,C	upstream_gene_variant	MODIFIER	cds-VP1	GENE_cds-VP1	transcript	TRANSCRIPT_cds-VP1	protein_coding
65	MafaPyV2	1269	.	T	A	191	PASS	DP=21	0.571429	SB=0	DP4=3,6,5,7	ANN=A	synonymous_variant	LOW	cds-VP2	GENE_cds-VP2	transcript	TRANSCRIPT_cds-VP2	protein_coding	2026-01-01	c.639T>A	p.Ser213Ser	639/1062	639/1062	213/353		,A	synonymous_variant	LOW	cds-VP3	GENE_cds-VP3	transcript	TRANSCRIPT_cds-VP3	protein_coding	2026-01-01	c.282T>A	p.Ser94Ser	282/705	282/705	94/234		,A	upstream_gene_variant	MODIFIER	cds-VP1	GENE_cds-VP1	transcript	TRANSCRIPT_cds-VP1	protein_coding
65	MafaPyV2	1275	.	A	G	200	PASS	DP=29	0.413793	SB=0	DP4=6,11,5,7	ANN=G	synonymous_variant	LOW	cds-VP2	GENE_cds-VP2	transcript	TRANSCRIPT_cds-VP2	protein_coding	2026-01-01	c.645A>G	p.Gln215Gln	645/1062	645/1062	215/353		,G	synonymous_variant	LOW	cds-VP3	GENE_cds-VP3	transcript	TRANSCRIPT_cds-VP3	protein_coding	2026-01-01	c.288A>G	p.Gln96Gln	288/705	288/705	96/234		,G	upstream_gene_variant	MODIFIER	cds-VP1	GENE_cds-VP1	transcript	TRANSCRIPT_cds-VP1	protein_coding
65	MafaPyV2	1317	.	C	A	500	PASS	DP=72	0.388889	SB=0	DP4=17,27,12,16	ANN=A	synonymous_variant	LOW	cds-VP2	GENE_cds-VP2	transcript	TRANSCRIPT_cds-VP2	protein_coding	2026-01-01	c.687C>A	p.Val229Val	687/1062	687/1062	229/353		,A	synonymous_variant	LOW	cds-VP3	GENE_cds-VP3	transcript	TRANSCRIPT_cds-VP3	protein_coding	2026-01-01	c.330C>A	p.Val110Val	330/705	330/705	110/234		,A	upstream_gene_variant	MODIFIER	cds-VP1	GENE_cds-VP1	transcript	TRANSCRIPT_cds-VP1	protein_coding
65	MafaPyV2	1320	.	A	G	543	PASS	DP=72	0.388889	SB=0	DP4=17,27,12,16	ANN=G	synonymous_variant	LOW	cds-VP2	GENE_cds-VP2	transcript	TRANSCRIPT_cds-VP2	protein_coding	2026-01-01	c.690A>G	p.Arg230Arg	690/1062	690/1062	230/353		,G	synonymous_variant	LOW	cds-VP3	GENE_cds-VP3	transcript	TRANSCRIPT_cds-VP3	protein_coding	2026-01-01	c.333A>G	p.Arg111Arg	333/705	333/705	111/234		,G	upstream_gene_variant	MODIFIER	cds-VP1	GENE_cds-VP1	transcript	TRANSCRIPT_cds-VP1	protein_coding
65	MafaPyV2	1344	.	A	C	520	PASS	DP=73	0.383562	SB=0	DP4=17,28,12,16	ANN=C	synonymous_variant	LOW	cds-VP2	GENE_cds-VP2	transcript	TRANSCRIPT_cds-VP2	protein_coding	2026-01-01	c.714A>C	p.Thr238Thr	714/1062	714/1062	238/353		,C	synonymous_variant	LOW	cds-VP3	GENE_cds-VP3	transcript	TRANSCRIPT_cds-VP3	protein_coding	2026-01-01	c.357A>C	p.Thr119Thr	357/705	357/705	119/234		,C	upstream_gene_variant	MODIFIER	cds-VP1	GENE_cds-VP1	transcript	TRANSCRIPT_cds-VP1	protein_coding
65	MafaPyV2	1473	.	T	C	126	PASS	DP=19	0.263158	SB=0	DP4=5,9,2,3	ANN=C	synonymous_variant	LOW	cds-VP2	GENE_cds-VP2	transcript	TRANSCRIPT_cds-VP2	protein_coding	2026-01-01	c.843T>C	p.Thr281Thr	843/1062	843/1062	281/353		,C	synonymous_variant	LOW	cds-VP3	GENE_cds-VP3	transcript	TRANSCRIPT_cds-VP3	protein_coding	2026-01-01	c.486T>C	p.Thr162Thr	486/705	486/705	162/234		,C	upstream_gene_variant	MODIFIER	cds-VP1	GENE_cds-VP1	transcript	TRANSCRIPT_cds-VP1	protein_coding
65	MafaPyV2	1807	.	A	C	145	PASS	DP=44	0.159091	SB=0	DP4=14,23,3,4	ANN=C	synonymous_variant	LOW	cds-VP1	GENE_cds-VP1	transcript	TRANSCRIPT_cds-VP1	protein_coding	2026-01-01	c.237A>C	p.Thr79Thr	237/1095	237/1095	79/364		,C	downstream_gene_variant	MODIFIER	cds-agno	GENE_cds-agno	transcript	TRANSCRIPT_cds-agno	protein_coding		c.*1213A>C					1213	,C	downstream_gene_variant	MODIFIER	cds-VP2	GENE_cds-VP2	transcript	TRANSCRIPT_cds-VP2	protein_coding
65	MafaPyV2	1942	.	G	A	250	PASS	DP=60	0.216667	SB=0	DP4=17,30,5,8	ANN=A	synonymous_variant	LOW	cds-VP1	GENE_cds-VP1	transcript	TRANSCRIPT_cds-VP1	protein_coding	2026-01-01	c.372G>A	p.Gly124Gly	372/1095	372/1095	124/364		,A	downstream_gene_variant	MODIFIER	cds-agno	GENE_cds-agno	transcript	TRANSCRIPT_cds-agno	protein_coding		c.*1348G>A					1348	,A	downstream_gene_variant	MODIFIER	cds-VP2	GENE_cds-VP2	transcript	TRANSCRIPT_cds-VP2	protein_coding
65	MafaPyV2	2026	.	T	C	150	PASS	DP=48	0.25	SB=0	DP4=13,23,4,8	ANN=C	synonymous_variant	LOW	cds-VP1	GENE_cds-VP1	transcript	TRANSCRIPT_cds-VP1	protein_coding	2026-01-01	c.456T>C	p.Phe152Phe	456/1095	456/1095	152/364		,C	downstream_gene_variant	MODIFIER	cds-agno	GENE_cds-agno	transcript	TRANSCRIPT_cds-agno	protein_coding		c.*1432T>C					1432	,C	downstream_gene_variant	MODIFIER	cds-VP2	GENE_cds-VP2	transcript	TRANSCRIPT_cds-VP2	protein_coding
65	MafaPyV2	2194	.	G	A	130	PASS	DP=50	0.16	SB=0	DP4=17,25,3,5	ANN=A	synonymous_variant	LOW	cds-VP1	GENE_cds-VP1	transcript	TRANSCRIPT_cds-VP1	protein_coding	2026-01-01	c.624G>A	p.Val208Val	624/1095	624/1095	208/364		,A	downstream_gene_variant	MODIFIER	cds-agno	GENE_cds-agno	transcript	TRANSCRIPT_cds-agno	protein_coding		c.*1600G>A					1600	,A	downstream_gene_variant	MODIFIER	cds-VP2	GENE_cds-VP2	transcript	TRANSCRIPT_cds-VP2	protein_coding
65	MafaPyV2	2287	.	T	C	237	PASS	DP=60	0.2	SB=1	DP4=17,31,5,7	ANN=C	synonymous_variant	LOW	cds-VP1	GENE_cds-VP1	transcript	TRANSCRIPT_cds-VP1	protein_coding	2026-01-01	c.717T>C	p.Val239Val	717/1095	717/1095	239/364		,C	downstream_gene_variant	MODIFIER	cds-agno	GENE_cds-agno	transcript	TRANSCRIPT_cds-agno	protein_coding		c.*1693T>C					1693	,C	downstream_gene_variant	MODIFIER	cds-VP2	GENE_cds-VP2	transcript	TRANSCRIPT_cds-VP2	protein_coding
65	MafaPyV2	2404	.	G	A	108	PASS	DP=59	0.237288	SB=0	DP4=17,28,5,9	ANN=A	synonymous_variant	LOW	cds-VP1	GENE_cds-VP1	transcript	TRANSCRIPT_cds-VP1	protein_coding	2026-01-01	c.834G>A	p.Gly278Gly	834/1095	834/1095	278/364		,A	downstream_gene_variant	MODIFIER	cds-agno	GENE_cds-agno	transcript	TRANSCRIPT_cds-agno	protein_coding		c.*1810G>A					1810	,A	downstream_gene_variant	MODIFIER	cds-VP2	GENE_cds-VP2	transcript	TRANSCRIPT_cds-VP2	protein_coding
65	MafaPyV2	2428	.	T	G	174	PASS	DP=50	0.36	SB=1	DP4=12,18,6,12	ANN=G	synonymous_variant	LOW	cds-VP1	GENE_cds-VP1	transcript	TRANSCRIPT_cds-VP1	protein_coding	2026-01-01	c.858T>G	p.Pro286Pro	858/1095	858/1095	286/364		,G	downstream_gene_variant	MODIFIER	cds-agno	GENE_cds-agno	transcript	TRANSCRIPT_cds-agno	protein_coding		c.*1834T>G					1834	,G	downstream_gene_variant	MODIFIER	cds-VP2	GENE_cds-VP2	transcript	TRANSCRIPT_cds-VP2	protein_coding
65	MafaPyV2	2709	.	C	T	186	PASS	DP=64	0.140625	SB=0	DP4=23,32,4,5	ANN=T	synonymous_variant	LOW	cds-LT	GENE_cds-LT	transcript	TRANSCRIPT_cds-LT	protein_coding	2026-02-02	c.2067G>A	p.Lys689Lys	2067/2070	2067/2070	689/689		,T	downstream_gene_variant	MODIFIER	cds-agno	GENE_cds-agno	transcript	TRANSCRIPT_cds-agno	protein_coding		c.*2115C>T					2115	,T	downstream_gene_variant	MODIFIER	cds-VP2	GENE_cds-VP2	transcript	TRANSCRIPT_cds-VP2	protein_coding
65	MafaPyV2	2766	.	C	G	118	PASS	DP=67	0.119403	SB=1	DP4=24,35,4,4	ANN=G	synonymous_variant	LOW	cds-LT	GENE_cds-LT	transcript	TRANSCRIPT_cds-LT	protein_coding	2026-02-02	c.2010G>C	p.Pro670Pro	2010/2070	2010/2070	670/689		,G	downstream_gene_variant	MODIFIER	cds-agno	GENE_cds-agno	transcript	TRANSCRIPT_cds-agno	protein_coding		c.*2172C>G					2172	,G	downstream_gene_variant	MODIFIER	cds-VP2	GENE_cds-VP2	transcript	TRANSCRIPT_cds-VP2	protein_coding
65	MafaPyV2	2799	.	T	G	119	PASS	DP=83	0.096386	SB=0	DP4=32,43,3,5	ANN=G	synonymous_variant	LOW	cds-LT	GENE_cds-LT	transcript	TRANSCRIPT_cds-LT	protein_coding	2026-02-02	c.1977A>C	p.Gly659Gly	1977/2070	1977/2070	659/689		,G	downstream_gene_variant	MODIFIER	cds-agno	GENE_cds-agno	transcript	TRANSCRIPT_cds-agno	protein_coding		c.*2205T>G					2205	,G	downstream_gene_variant	MODIFIER	cds-VP2	GENE_cds-VP2	transcript	TRANSCRIPT_cds-VP2	protein_coding
65	MafaPyV2	2946	.	T	C	181	PASS	DP=55	0.163636	SB=1	DP4=17,29,4,5	ANN=C	synonymous_variant	LOW	cds-LT	GENE_cds-LT	transcript	TRANSCRIPT_cds-LT	protein_coding	2026-02-02	c.1830A>G	p.Gly610Gly	1830/2070	1830/2070	610/689		,C	downstream_gene_variant	MODIFIER	cds-agno	GENE_cds-agno	transcript	TRANSCRIPT_cds-agno	protein_coding		c.*2352T>C					2352	,C	downstream_gene_variant	MODIFIER	cds-VP2	GENE_cds-VP2	transcript	TRANSCRIPT_cds-VP2	protein_coding
65	MafaPyV2	3003	.	C	A	239	PASS	DP=65	0.184615	SB=0	DP4=20,33,5,7	ANN=A	synonymous_variant	LOW	cds-LT	GENE_cds-LT	transcript	TRANSCRIPT_cds-LT	protein_coding	2026-02-02	c.1773G>T	p.Leu591Leu	1773/2070	1773/2070	591/689		,A	downstream_gene_variant	MODIFIER	cds-agno	GENE_cds-agno	transcript	TRANSCRIPT_cds-agno	protein_coding		c.*2409C>A					2409	,A	downstream_gene_variant	MODIFIER	cds-VP2	GENE_cds-VP2	transcript	TRANSCRIPT_cds-VP2	protein_coding
65	MafaPyV2	3321	.	G	C	178	PASS	DP=44	0.181818	SB=0	DP4=15,21,3,5	ANN=C	synonymous_variant	LOW	cds-LT	GENE_cds-LT	transcript	TRANSCRIPT_cds-LT	protein_coding	2026-02-02	c.1455C>G	p.Leu485Leu	1455/2070	1455/2070	485/689		,C	downstream_gene_variant	MODIFIER	cds-agno	GENE_cds-agno	transcript	TRANSCRIPT_cds-agno	protein_coding		c.*2727G>C					2727	,C	downstream_gene_variant	MODIFIER	cds-VP2	GENE_cds-VP2	transcript	TRANSCRIPT_cds-VP2	protein_coding
65	MafaPyV2	3393	.	T	C	147	PASS	DP=62	0.193548	SB=0	DP4=21,29,5,7	ANN=C	synonymous_variant	LOW	cds-LT	GENE_cds-LT	transcript	TRANSCRIPT_cds-LT	protein_coding	2026-02-02	c.1383A>G	p.Glu461Glu	1383/2070	1383/2070	461/689		,C	downstream_gene_variant	MODIFIER	cds-agno	GENE_cds-agno	transcript	TRANSCRIPT_cds-agno	protein_coding		c.*2799T>C					2799	,C	downstream_gene_variant	MODIFIER	cds-VP2	GENE_cds-VP2	transcript	TRANSCRIPT_cds-VP2	protein_coding
65	MafaPyV2	3549	.	G	A	201	PASS	DP=52	0.25	SB=0	DP4=14,25,5,8	ANN=A	synonymous_variant	LOW	cds-LT	GENE_cds-LT	transcript	TRANSCRIPT_cds-LT	protein_coding	2026-02-02	c.1227C>T	p.Tyr409Tyr	1227/2070	1227/2070	409/689		,A	downstream_gene_variant	MODIFIER	cds-agno	GENE_cds-agno	transcript	TRANSCRIPT_cds-agno	protein_coding		c.*2955G>A					2955	,A	downstream_gene_variant	MODIFIER	cds-VP2	GENE_cds-VP2	transcript	TRANSCRIPT_cds-VP2	protein_coding
65	MafaPyV2	3645	.	T	A	73	PASS	DP=56	0.089286	SB=0	DP4=20,31,2,3	ANN=A	synonymous_variant	LOW	cds-LT	GENE_cds-LT	transcript	TRANSCRIPT_cds-LT	protein_coding	2026-02-02	c.1131A>T	p.Ala377Ala	1131/2070	1131/2070	377/689		,A	downstream_gene_variant	MODIFIER	cds-agno	GENE_cds-agno	transcript	TRANSCRIPT_cds-agno	protein_coding		c.*3051T>A					3051	,A	downstream_gene_variant	MODIFIER	cds-VP2	GENE_cds-VP2	transcript	TRANSCRIPT_cds-VP2	protein_coding
65	MafaPyV2	3663	.	T	C	218	PASS	DP=66	0.181818	SB=0	DP4=21,33,5,7	ANN=C	synonymous_variant	LOW	cds-LT	GENE_cds-LT	transcript	TRANSCRIPT_cds-LT	protein_coding	2026-02-02	c.1113A>G	p.Val371Val	1113/2070	1113/2070	371/689		,C	downstream_gene_variant	MODIFIER	cds-agno	GENE_cds-agno	transcript	TRANSCRIPT_cds-agno	protein_coding		c.*3069T>C					3069	,C	downstream_gene_variant	MODIFIER	cds-VP2	GENE_cds-VP2	transcript	TRANSCRIPT_cds-VP2	protein_coding
65	MafaPyV2	3699	.	T	C	81	PASS	DP=40	0.175	SB=1	DP4=14,19,4,3	ANN=C	synonymous_variant	LOW	cds-LT	GENE_cds-LT	transcript	TRANSCRIPT_cds-LT	protein_coding	2026-02-02	c.1077A>G	p.Lys359Lys	1077/2070	1077/2070	359/689		,C	downstream_gene_variant	MODIFIER	cds-agno	GENE_cds-agno	transcript	TRANSCRIPT_cds-agno	protein_coding		c.*3105T>C					3105	,C	downstream_gene_variant	MODIFIER	cds-VP2	GENE_cds-VP2	transcript	TRANSCRIPT_cds-VP2	protein_coding
65	MafaPyV2	3951	.	T	C	188	PASS	DP=29	0.275862	SB=0	DP4=7,14,3,5	ANN=C	synonymous_variant	LOW	cds-LT	GENE_cds-LT	transcript	TRANSCRIPT_cds-LT	protein_coding	2026-02-02	c.825A>G	p.Leu275Leu	825/2070	825/2070	275/689		,C	downstream_gene_variant	MODIFIER	cds-agno	GENE_cds-agno	transcript	TRANSCRIPT_cds-agno	protein_coding		c.*3357T>C					3357	,C	downstream_gene_variant	MODIFIER	cds-VP2	GENE_cds-VP2	transcript	TRANSCRIPT_cds-VP2	protein_coding
65	MafaPyV2	3957	.	G	A	160	PASS	DP=31	0.258065	SB=0	DP4=8,15,3,5	ANN=A	synonymous_variant	LOW	cds-LT	GENE_cds-LT	transcript	TRANSCRIPT_cds-LT	protein_coding	2026-02-02	c.819C>T	p.Val273Val	819/2070	819/2070	273/689		,A	downstream_gene_variant	MODIFIER	cds-agno	GENE_cds-agno	transcript	TRANSCRIPT_cds-agno	protein_coding		c.*3363G>A					3363	,A	downstream_gene_variant	MODIFIER	cds-VP2	GENE_cds-VP2	transcript	TRANSCRIPT_cds-VP2	protein_coding
65	MafaPyV2	3981	.	T	G	145	PASS	DP=50	0.16	SB=0	DP4=16,26,3,5	ANN=G	synonymous_variant	LOW	cds-LT	GENE_cds-LT	transcript	TRANSCRIPT_cds-LT	protein_coding	2026-02-02	c.795A>C	p.Ala265Ala	795/2070	795/2070	265/689		,G	downstream_gene_variant	MODIFIER	cds-agno	GENE_cds-agno	transcript	TRANSCRIPT_cds-agno	protein_coding		c.*3387T>G					3387	,G	downstream_gene_variant	MODIFIER	cds-VP2	GENE_cds-VP2	transcript	TRANSCRIPT_cds-VP2	protein_coding
65	MafaPyV2	4151	.	A	G	98	PASS	DP=19	0.263158	SB=0	DP4=5,9,2,3	ANN=G	synonymous_variant	LOW	cds-LT	GENE_cds-LT	transcript	TRANSCRIPT_cds-LT	protein_coding	2026-02-02	c.625T>C	p.Leu209Leu	625/2070	625/2070	209/689		,G	downstream_gene_variant	MODIFIER	cds-agno	GENE_cds-agno	transcript	TRANSCRIPT_cds-agno	protein_coding		c.*3557A>G					3557	,G	downstream_gene_variant	MODIFIER	cds-VP2	GENE_cds-VP2	transcript	TRANSCRIPT_cds-VP2	protein_coding
65	MafaPyV2	4158	.	G	A	84	PASS	DP=19	0.263158	SB=0	DP4=5,9,2,3	ANN=A	synonymous_variant	LOW	cds-LT	GENE_cds-LT	transcript	TRANSCRIPT_cds-LT	protein_coding	2026-02-02	c.618C>T	p.Phe206Phe	618/2070	618/2070	206/689		,A	downstream_gene_variant	MODIFIER	cds-agno	GENE_cds-agno	transcript	TRANSCRIPT_cds-agno	protein_coding		c.*3564G>A					3564	,A	downstream_gene_variant	MODIFIER	cds-VP2	GENE_cds-VP2	transcript	TRANSCRIPT_cds-VP2	protein_coding
65	MafaPyV2	4221	.	A	G	231	PASS	DP=28	0.464286	SB=0	DP4=5,9,5,8	ANN=G	synonymous_variant	LOW	cds-LT	GENE_cds-LT	transcript	TRANSCRIPT_cds-LT	protein_coding	2026-02-02	c.555T>C	p.Phe185Phe	555/2070	555/2070	185/689		,G	downstream_gene_variant	MODIFIER	cds-agno	GENE_cds-agno	transcript	TRANSCRIPT_cds-agno	protein_coding		c.*3627A>G					3627	,G	downstream_gene_variant	MODIFIER	cds-VP2	GENE_cds-VP2	transcript	TRANSCRIPT_cds-VP2	protein_coding
65	MafaPyV2	4236	.	A	G	300	PASS	DP=28	0.464286	SB=0	DP4=6,9,5,8	ANN=G	synonymous_variant	LOW	cds-LT	GENE_cds-LT	transcript	TRANSCRIPT_cds-LT	protein_coding	2026-02-02	c.540T>C	p.His180His	540/2070	540/2070	180/689		,G	downstream_gene_variant	MODIFIER	cds-agno	GENE_cds-agno	transcript	TRANSCRIPT_cds-agno	protein_coding		c.*3642A>G					3642	,G	downstream_gene_variant	MODIFIER	cds-VP2	GENE_cds-VP2	transcript	TRANSCRIPT_cds-VP2	protein_coding
65	MafaPyV2	4752	.	A	G	157	PASS	DP=41	0.219512	SB=0	DP4=15,17,4,5	ANN=G	synonymous_variant	LOW	cds-smallT	GENE_cds-smallT	transcript	TRANSCRIPT_cds-smallT	protein_coding	2026-01-01	c.414T>C	p.Cys138Cys	414/519	414/519	138/172		,G	downstream_gene_variant	MODIFIER	cds-agno	GENE_cds-agno	transcript	TRANSCRIPT_cds-agno	protein_coding		c.*4158A>G					4158	,G	downstream_gene_variant	MODIFIER	cds-VP2	GENE_cds-VP2	transcript	TRANSCRIPT_cds-VP2	protein_coding
65	MafaPyV2	4758	.	A	G	143	PASS	DP=45	0.2	SB=0	DP4=17,19,4,5	ANN=G	synonymous_variant	LOW	cds-smallT	GENE_cds-smallT	transcript	TRANSCRIPT_cds-smallT	protein_coding	2026-01-01	c.408T>C	p.Cys136Cys	408/519	408/519	136/172		,G	downstream_gene_variant	MODIFIER	cds-agno	GENE_cds-agno	transcript	TRANSCRIPT_cds-agno	protein_coding		c.*4164A>G					4164	,G	downstream_gene_variant	MODIFIER	cds-VP2	GENE_cds-VP2	transcript	TRANSCRIPT_cds-VP2	protein_coding
65	MafaPyV2	4814	.	G	A	347	PASS	DP=74	0.243243	SB=0	DP4=24,32,7,11	ANN=A	synonymous_variant	LOW	cds-smallT	GENE_cds-smallT	transcript	TRANSCRIPT_cds-smallT	protein_coding	2026-01-01	c.352C>T	p.Leu118Leu	352/519	352/519	118/172		,A	downstream_gene_variant	MODIFIER	cds-agno	GENE_cds-agno	transcript	TRANSCRIPT_cds-agno	protein_coding		c.*4220G>A					4220	,A	downstream_gene_variant	MODIFIER	cds-VP2	GENE_cds-VP2	transcript	TRANSCRIPT_cds-VP2	protein_coding
65	MafaPyV2	225	.	G	C	197	PASS	DP=58	0.224138	SB=0	DP4=17,28,5,8	ANN=C	upstream_gene_variant	MODIFIER	cds-agno	GENE_cds-agno	transcript	TRANSCRIPT_cds-agno	protein_coding		c.-160G>C					160	,C	upstream_gene_variant	MODIFIER	cds-VP2	GENE_cds-VP2	transcript	TRANSCRIPT_cds-VP2	protein_coding		c.-406G>C					406	,C	upstream_gene_variant	MODIFIER	cds-VP3	GENE_cds-VP3	transcript	TRANSCRIPT_cds-VP3	protein_coding
65	MafaPyV2	271	.	C	G	214	PASS	DP=50	0.28	SB=0	DP4=14,22,6,8	ANN=G	upstream_gene_variant	MODIFIER	cds-agno	GENE_cds-agno	transcript	TRANSCRIPT_cds-agno	protein_coding		c.-114C>G					114	,G	upstream_gene_variant	MODIFIER	cds-VP2	GENE_cds-VP2	transcript	TRANSCRIPT_cds-VP2	protein_coding		c.-360C>G					360	,G	upstream_gene_variant	MODIFIER	cds-VP3	GENE_cds-VP3	transcript	TRANSCRIPT_cds-VP3	protein_coding
66	MafaPyV2	2705	.	T	C	89	PASS	DP=57	0.122807	SB=0	DP4=21,29,3,4	ANN=C	downstream_gene_variant	MODIFIER	cds-agno	GENE_cds-agno	transcript	TRANSCRIPT_cds-agno	protein_coding		c.*2111T>C					2111	,C	downstream_gene_variant	MODIFIER	cds-VP2	GENE_cds-VP2	transcript	TRANSCRIPT_cds-VP2	protein_coding		c.*1013T>C					1013	,C	downstream_gene_variant	MODIFIER	cds-VP3	GENE_cds-VP3	transcript	TRANSCRIPT_cds-VP3	protein_coding
66	MafaPyV2	4586	.	G	T	140	PASS	DP=17	0.529412	SB=0	DP4=3,5,3,6	ANN=T	downstream_gene_variant	MODIFIER	cds-agno	GENE_cds-agno	transcript	TRANSCRIPT_cds-agno	protein_coding		c.*3992G>T					3992	,T	downstream_gene_variant	MODIFIER	cds-VP2	GENE_cds-VP2	transcript	TRANSCRIPT_cds-VP2	protein_coding		c.*2894G>T					2894	,T	downstream_gene_variant	MODIFIER	cds-VP3	GENE_cds-VP3	transcript	TRANSCRIPT_cds-VP3	protein_coding
66	MafaPyV2	4588	.	C	A	141	PASS	DP=17	0.529412	SB=0	DP4=3,5,3,6	ANN=A	downstream_gene_variant	MODIFIER	cds-agno	GENE_cds-agno	transcript	TRANSCRIPT_cds-agno	protein_coding		c.*3994C>A					3994	,A	downstream_gene_variant	MODIFIER	cds-VP2	GENE_cds-VP2	transcript	TRANSCRIPT_cds-VP2	protein_coding		c.*2896C>A					2896	,A	downstream_gene_variant	MODIFIER	cds-VP3	GENE_cds-VP3	transcript	TRANSCRIPT_cds-VP3	protein_coding
66	MafaPyV2	4599	.	G	A	146	PASS	DP=20	0.45	SB=0	DP4=4,7,3,6	ANN=A	downstream_gene_variant	MODIFIER	cds-agno	GENE_cds-agno	transcript	TRANSCRIPT_cds-agno	protein_coding		c.*4005G>A					4005	,A	downstream_gene_variant	MODIFIER	cds-VP2	GENE_cds-VP2	transcript	TRANSCRIPT_cds-VP2	protein_coding		c.*2907G>A					2907	,A	downstream_gene_variant	MODIFIER	cds-VP3	GENE_cds-VP3	transcript	TRANSCRIPT_cds-VP3	protein_coding
66	MafaPyV2	4602	.	A	C	133	PASS	DP=20	0.45	SB=0	DP4=4,7,3,6	ANN=C	downstream_gene_variant	MODIFIER	cds-agno	GENE_cds-agno	transcript	TRANSCRIPT_cds-agno	protein_coding		c.*4008A>C					4008	,C	downstream_gene_variant	MODIFIER	cds-VP2	GENE_cds-VP2	transcript	TRANSCRIPT_cds-VP2	protein_coding		c.*2910A>C					2910	,C	downstream_gene_variant	MODIFIER	cds-VP3	GENE_cds-VP3	transcript	TRANSCRIPT_cds-VP3	protein_coding
66	MafaPyV2	4603	.	A	C	146	PASS	DP=20	0.45	SB=0	DP4=4,7,3,6	ANN=C	downstream_gene_variant	MODIFIER	cds-agno	GENE_cds-agno	transcript	TRANSCRIPT_cds-agno	protein_coding		c.*4009A>C					4009	,C	downstream_gene_variant	MODIFIER	cds-VP2	GENE_cds-VP2	transcript	TRANSCRIPT_cds-VP2	protein_coding		c.*2911A>C					2911	,C	downstream_gene_variant	MODIFIER	cds-VP3	GENE_cds-VP3	transcript	TRANSCRIPT_cds-VP3	protein_coding
66	MafaPyV2	2545	.	TG	T	59	PASS	DP=104	0.028846	SB=0	DP4=45,61,1,2	INDEL	frameshift_variant	HIGH	cds-VP1	GENE_cds-VP1	transcript	TRANSCRIPT_cds-VP1	protein_coding	2026-01-01	c.977delG	p.Gly326fs	977/1095	977/1095	326/364		INFO_REALIGN_3_PRIME,T	downstream_gene_variant	MODIFIER	cds-agno	GENE_cds-agno	transcript	TRANSCRIPT_cds-agno	protein_coding		c.*1952delG					1952	,T	downstream_gene_variant	MODIFIER	cds-VP2	GENE_cds-VP2	transcript	TRANSCRIPT_cds-VP2	protein_coding
66	MafaPyV2	3824	.	TATCAGCAAAAATA	T	61	PASS	DP=50	0.06	SB=0	DP4=17,30,1,2	INDEL	frameshift_variant	HIGH	cds-LT	GENE_cds-LT	transcript	TRANSCRIPT_cds-LT	protein_coding	2026-02-02	c.939_951delTATTTTTGCTGAT	p.Ile314fs	951/2070	939/2070	313/689		,T	downstream_gene_variant	MODIFIER	cds-agno	GENE_cds-agno	transcript	TRANSCRIPT_cds-agno	protein_coding		c.*3231_*3243delATCAGCAAAAATA					3231	,T	downstream_gene_variant	MODIFIER	cds-VP2	GENE_cds-VP2	transcript	TRANSCRIPT_cds-VP2	protein_coding
66	MafaPyV2	1426	.	A	C	140	PASS	DP=41	0.195122	SB=1	DP4=14,19,4,4	ANN=C	missense_variant	MODERATE	cds-VP2	GENE_cds-VP2	transcript	TRANSCRIPT_cds-VP2	protein_coding	2026-01-01	c.796A>C	p.Lys266Gln	796/1062	796/1062	266/353		,C	missense_variant	MODERATE	cds-VP3	GENE_cds-VP3	transcript	TRANSCRIPT_cds-VP3	protein_coding	2026-01-01	c.439A>C	p.Lys147Gln	439/705	439/705	147/234		,C	upstream_gene_variant	MODIFIER	cds-VP1	GENE_cds-VP1	transcript	TRANSCRIPT_cds-VP1	protein_coding
66	MafaPyV2	2036	.	G	T	231	PASS	DP=36	0.305556	SB=0	DP4=10,15,5,6	ANN=T	missense_variant	MODERATE	cds-VP1	GENE_cds-VP1	transcript	TRANSCRIPT_cds-VP1	protein_coding	2026-01-01	c.466G>T	p.Ala156Ser	466/1095	466/1095	156/364		,T	downstream_gene_variant	MODIFIER	cds-agno	GENE_cds-agno	transcript	TRANSCRIPT_cds-agno	protein_coding		c.*1442G>T					1442	,T	downstream_gene_variant	MODIFIER	cds-VP2	GENE_cds-VP2	transcript	TRANSCRIPT_cds-VP2	protein_coding
66	MafaPyV2	2134	.	A	C	400	PASS	DP=54	0.314815	SB=0	DP4=14,23,6,11	ANN=C	missense_variant	MODERATE	cds-VP1	GENE_cds-VP1	transcript	TRANSCRIPT_cds-VP1	protein_coding	2026-01-01	c.564A>C	p.Glu188Asp	564/1095	564/1095	188/364		,C	downstream_gene_variant	MODIFIER	cds-agno	GENE_cds-agno	transcript	TRANSCRIPT_cds-agno	protein_coding		c.*1540A>C					1540	,C	downstream_gene_variant	MODIFIER	cds-VP2	GENE_cds-VP2	transcript	TRANSCRIPT_cds-VP2	protein_coding
66	MafaPyV2	2822	.	G	C	167	PASS	DP=100	0.13	SB=0	DP4=32,55,5,8	ANN=C	missense_variant	MODERATE	cds-LT	GENE_cds-LT	transcript	TRANSCRIPT_cds-LT	protein_coding	2026-02-02	c.1954C>G	p.Leu652Val	1954/2070	1954/2070	652/689		,C	downstream_gene_variant	MODIFIER	cds-agno	GENE_cds-agno	transcript	TRANSCRIPT_cds-agno	protein_coding		c.*2228G>C					2228	,C	downstream_gene_variant	MODIFIER	cds-VP2	GENE_cds-VP2	transcript	TRANSCRIPT_cds-VP2	protein_coding
66	MafaPyV2	3031	.	C	G	225	PASS	DP=71	0.211268	SB=0	DP4=24,32,6,9	ANN=G	missense_variant	MODERATE	cds-LT	GENE_cds-LT	transcript	TRANSCRIPT_cds-LT	protein_coding	2026-02-02	c.1745G>C	p.Ser582Thr	1745/2070	1745/2070	582/689		,G	downstream_gene_variant	MODIFIER	cds-agno	GENE_cds-agno	transcript	TRANSCRIPT_cds-agno	protein_coding		c.*2437C>G					2437	,G	downstream_gene_variant	MODIFIER	cds-VP2	GENE_cds-VP2	transcript	TRANSCRIPT_cds-VP2	protein_coding
66	MafaPyV2	3032	.	T	C	216	PASS	DP=71	0.211268	SB=0	DP4=24,32,6,9	ANN=C	missense_variant	MODERATE	cds-LT	GENE_cds-LT	transcript	TRANSCRIPT_cds-LT	protein_coding	2026-02-02	c.1744A>G	p.Ser582Gly	1744/2070	1744/2070	582/689		,C	downstream_gene_variant	MODIFIER	cds-agno	GENE_cds-agno	transcript	TRANSCRIPT_cds-agno	protein_coding		c.*2438T>C					2438	,C	downstream_gene_variant	MODIFIER	cds-VP2	GENE_cds-VP2	transcript	TRANSCRIPT_cds-VP2	protein_coding
66	MafaPyV2	3963	.	A	T	99	PASS	DP=46	0.130435	SB=1	DP4=15,25,3,3	ANN=T	missense_variant	MODERATE	cds-LT	GENE_cds-LT	transcript	TRANSCRIPT_cds-LT	protein_coding	2026-02-02	c.813T>A	p.Asp271Glu	813/2070	813/2070	271/689		,T	downstream_gene_variant	MODIFIER	cds-agno	GENE_cds-agno	transcript	TRANSCRIPT_cds-agno	protein_coding		c.*3369A>T					3369	,T	downstream_gene_variant	MODIFIER	cds-VP2	GENE_cds-VP2	transcript	TRANSCRIPT_cds-VP2	protein_coding
66	MafaPyV2	4382	.	G	A	175	PASS	DP=67	0.134328	SB=0	DP4=22,36,3,6	ANN=A	missense_variant	MODERATE	cds-LT	GENE_cds-LT	transcript	TRANSCRIPT_cds-LT	protein_coding	2026-02-02	c.394C>T	p.Pro132Ser	394/2070	394/2070	132/689		,A	downstream_gene_variant	MODIFIER	cds-agno	GENE_cds-agno	transcript	TRANSCRIPT_cds-agno	protein_coding		c.*3788G>A					3788	,A	downstream_gene_variant	MODIFIER	cds-VP2	GENE_cds-VP2	transcript	TRANSCRIPT_cds-VP2	protein_coding
66	MafaPyV2	924	.	T	A	366	PASS	DP=54	0.314815	SB=1	DP4=15,22,6,11	ANN=A	synonymous_variant	LOW	cds-VP2	GENE_cds-VP2	transcript	TRANSCRIPT_cds-VP2	protein_coding	2026-01-01	c.294T>A	p.Gly98Gly	294/1062	294/1062	98/353		,A	upstream_gene_variant	MODIFIER	cds-VP3	GENE_cds-VP3	transcript	TRANSCRIPT_cds-VP3	protein_coding		c.-64T>A					64	,A	upstream_gene_variant	MODIFIER	cds-VP1	GENE_cds-VP1	transcript	TRANSCRIPT_cds-VP1	protein_coding
66	MafaPyV2	975	.	T	C	173	PASS	DP=41	0.195122	SB=0	DP4=13,20,3,5	ANN=C	synonymous_variant	LOW	cds-VP2	GENE_cds-VP2	transcript	TRANSCRIPT_cds-VP2	protein_coding	2026-01-01	c.345T>C	p.Tyr115Tyr	345/1062	345/1062	115/353		,C	upstream_gene_variant	MODIFIER	cds-VP3	GENE_cds-VP3	transcript	TRANSCRIPT_cds-VP3	protein_coding		c.-13T>C					13	,C	upstream_gene_variant	MODIFIER	cds-VP1	GENE_cds-VP1	transcript	TRANSCRIPT_cds-VP1	protein_coding
66	MafaPyV2	984	.	A	G	182	PASS	DP=36	0.222222	SB=0	DP4=11,17,3,5	ANN=G	synonymous_variant	LOW	cds-VP2	GENE_cds-VP2	transcript	TRANSCRIPT_cds-VP2	protein_coding	2026-01-01	c.354A>G	p.Gln118Gln	354/1062	354/1062	118/353		,G	upstream_gene_variant	MODIFIER	cds-VP3	GENE_cds-VP3	transcript	TRANSCRIPT_cds-VP3	protein_coding		c.-4A>G					4	,G	upstream_gene_variant	MODIFIER	cds-VP1	GENE_cds-VP1	transcript	TRANSCRIPT_cds-VP1	protein_coding
66	MafaPyV2	1014	.	G	A	153	PASS	DP=34	0.235294	SB=0	DP4=10,16,3,5	ANN=A	synonymous_variant	LOW	cds-VP2	GENE_cds-VP2	transcript	TRANSCRIPT_cds-VP2	protein_coding	2026-01-01	c.384G>A	p.Glu128Glu	384/1062	384/1062	128/353		,A	synonymous_variant	LOW	cds-VP3	GENE_cds-VP3	transcript	TRANSCRIPT_cds-VP3	protein_coding	2026-01-01	c.27G>A	p.Glu9Glu	27/705	27/705	9/234		,A	upstream_gene_variant	MODIFIER	cds-VP1	GENE_cds-VP1	transcript	TRANSCRIPT_cds-VP1	protein_coding
66	MafaPyV2	1122	.	T	C	74	PASS	DP=19	0.210526	SB=0	DP4=6,8,2,2	ANN=C	synonymous_variant	LOW	cds-VP2	GENE_cds-VP2	transcript	TRANSCRIPT_cds-VP2	protein_coding	2026-01-01	c.492T>C	p.Phe164Phe	492/1062	492/1062	164/353		,C	synonymous_variant	LOW	cds-VP3	GENE_cds-VP3	transcript	TRANSCRIPT_cds-VP3	protein_coding	2026-01-01	c.135T>C	p.Phe45Phe	135/705	135/705	45/234		,C	upstream_gene_variant	MODIFIER	cds-VP1	GENE_cds-VP1	transcript	TRANSCRIPT_cds-VP1	protein_coding
66	MafaPyV2	1269	.	T	A	103	PASS	DP=11	0.727273	SB=0	DP4=1,2,3,5	ANN=A	synonymous_variant	LOW	cds-VP2	GENE_cds-VP2	transcript	TRANSCRIPT_cds-VP2	protein_coding	2026-01-01	c.639T>A	p.Ser213Ser	639/1062	639/1062	213/353		,A	synonymous_variant	LOW	cds-VP3	GENE_cds-VP3	transcript	TRANSCRIPT_cds-VP3	protein_coding	2026-01-01	c.282T>A	p.Ser94Ser	282/705	282/705	94/234		,A	upstream_gene_variant	MODIFIER	cds-VP1	GENE_cds-VP1	transcript	TRANSCRIPT_cds-VP1	protein_coding
66	MafaPyV2	1275	.	A	G	186	PASS	DP=17	0.647059	SB=0	DP4=2,4,4,7	ANN=G	synonymous_variant	LOW	cds-VP2	GENE_cds-VP2	transcript	TRANSCRIPT_cds-VP2	protein_coding	2026-01-01	c.645A>G	p.Gln215Gln	645/1062	645/1062	215/353		,G	synonymous_variant	LOW	cds-VP3	GENE_cds-VP3	transcript	TRANSCRIPT_cds-VP3	protein_coding	2026-01-01	c.288A>G	p.Gln96Gln	288/705	288/705	96/234		,G	upstream_gene_variant	MODIFIER	cds-VP1	GENE_cds-VP1	transcript	TRANSCRIPT_cds-VP1	protein_coding
66	MafaPyV2	1317	.	C	A	439	PASS	DP=48	0.479167	SB=1	DP4=11,14,9,14	ANN=A	synonymous_variant	LOW	cds-VP2	GENE_cds-VP2	transcript	TRANSCRIPT_cds-VP2	protein_coding	2026-01-01	c.687C>A	p.Val229Val	687/1062	687/1062	229/353		,A	synonymous_variant	LOW	cds-VP3	GENE_cds-VP3	transcript	TRANSCRIPT_cds-VP3	protein_coding	2026-01-01	c.330C>A	p.Val110Val	330/705	330/705	110/234		,A	upstream_gene_variant	MODIFIER	cds-VP1	GENE_cds-VP1	transcript	TRANSCRIPT_cds-VP1	protein_coding
66	MafaPyV2	1320	.	A	G	441	PASS	DP=45	0.511111	SB=1	DP4=10,12,9,14	ANN=G	synonymous_variant	LOW	cds-VP2	GENE_cds-VP2	transcript	TRANSCRIPT_cds-VP2	protein_coding	2026-01-01	c.690A>G	p.Arg230Arg	690/1062	690/1062	230/353		,G	synonymous_variant	LOW	cds-VP3	GENE_cds-VP3	transcript	TRANSCRIPT_cds-VP3	protein_coding	2026-01-01	c.333A>G	p.Arg111Arg	333/705	333/705	111/234		,G	upstream_gene_variant	MODIFIER	cds-VP1	GENE_cds-VP1	transcript	TRANSCRIPT_cds-VP1	protein_coding
66	MafaPyV2	1344	.	A	C	427	PASS	DP=46	0.456522	SB=1	DP4=11,14,8,13	ANN=C	synonymous_variant	LOW	cds-VP2	GENE_cds-VP2	transcript	TRANSCRIPT_cds-VP2	protein_coding	2026-01-01	c.714A>C	p.Thr238Thr	714/1062	714/1062	238/353		,C	synonymous_variant	LOW	cds-VP3	GENE_cds-VP3	transcript	TRANSCRIPT_cds-VP3	protein_coding	2026-01-01	c.357A>C	p.Thr119Thr	357/705	357/705	119/234		,C	upstream_gene_variant	MODIFIER	cds-VP1	GENE_cds-VP1	transcript	TRANSCRIPT_cds-VP1	protein_coding
66	MafaPyV2	1774	.	T	C	97	PASS	DP=27	0.185185	SB=0	DP4=9,13,2,3	ANN=C	synonymous_variant	LOW	cds-VP1	GENE_cds-VP1	transcript	TRANSCRIPT_cds-VP1	protein_coding	2026-01-01	c.204T>C	p.Phe68Phe	204/1095	204/1095	68/364		,C	downstream_gene_variant	MODIFIER	cds-agno	GENE_cds-agno	transcript	TRANSCRIPT_cds-agno	protein_coding		c.*1180T>C					1180	,C	downstream_gene_variant	MODIFIER	cds-VP2	GENE_cds-VP2	transcript	TRANSCRIPT_cds-VP2	protein_coding
66	MafaPyV2	1903	.	A	G	136	PASS	DP=33	0.242424	SB=0	DP4=11,14,3,5	ANN=G	synonymous_variant	LOW	cds-VP1	GENE_cds-VP1	transcript	TRANSCRIPT_cds-VP1	protein_coding	2026-01-01	c.333A>G	p.Leu111Leu	333/1095	333/1095	111/364		,G	downstream_gene_variant	MODIFIER	cds-agno	GENE_cds-agno	transcript	TRANSCRIPT_cds-agno	protein_coding		c.*1309A>G					1309	,G	downstream_gene_variant	MODIFIER	cds-VP2	GENE_cds-VP2	transcript	TRANSCRIPT_cds-VP2	protein_coding
66	MafaPyV2	1942	.	G	A	293	PASS	DP=42	0.309524	SB=0	DP4=11,17,5,8	ANN=A	synonymous_variant	LOW	cds-VP1	GENE_cds-VP1	transcript	TRANSCRIPT_cds-VP1	protein_coding	2026-01-01	c.372G>A	p.Gly124Gly	372/1095	372/1095	124/364		,A	downstream_gene_variant	MODIFIER	cds-agno	GENE_cds-agno	transcript	TRANSCRIPT_cds-agno	protein_coding		c.*1348G>A					1348	,A	downstream_gene_variant	MODIFIER	cds-VP2	GENE_cds-VP2	transcript	TRANSCRIPT_cds-VP2	protein_coding
66	MafaPyV2	2026	.	T	C	244	PASS	DP=38	0.289474	SB=0	DP4=11,16,5,6	ANN=C	synonymous_variant	LOW	cds-VP1	GENE_cds-VP1	transcript	TRANSCRIPT_cds-VP1	protein_coding	2026-01-01	c.456T>C	p.Phe152Phe	456/1095	456/1095	152/364		,C	downstream_gene_variant	MODIFIER	cds-agno	GENE_cds-agno	transcript	TRANSCRIPT_cds-agno	protein_coding		c.*1432T>C					1432	,C	downstream_gene_variant	MODIFIER	cds-VP2	GENE_cds-VP2	transcript	TRANSCRIPT_cds-VP2	protein_coding
66	MafaPyV2	2194	.	G	A	115	PASS	DP=36	0.166667	SB=0	DP4=12,18,2,4	ANN=A	synonymous_variant	LOW	cds-VP1	GENE_cds-VP1	transcript	TRANSCRIPT_cds-VP1	protein_coding	2026-01-01	c.624G>A	p.Val208Val	624/1095	624/1095	208/364		,A	downstream_gene_variant	MODIFIER	cds-agno	GENE_cds-agno	transcript	TRANSCRIPT_cds-agno	protein_coding		c.*1600G>A					1600	,A	downstream_gene_variant	MODIFIER	cds-VP2	GENE_cds-VP2	transcript	TRANSCRIPT_cds-VP2	protein_coding
66	MafaPyV2	2287	.	T	C	358	PASS	DP=42	0.333333	SB=0	DP4=11,17,5,9	ANN=C	synonymous_variant	LOW	cds-VP1	GENE_cds-VP1	transcript	TRANSCRIPT_cds-VP1	protein_coding	2026-01-01	c.717T>C	p.Val239Val	717/1095	717/1095	239/364		,C	downstream_gene_variant	MODIFIER	cds-agno	GENE_cds-agno	transcript	TRANSCRIPT_cds-agno	protein_coding		c.*1693T>C					1693	,C	downstream_gene_variant	MODIFIER	cds-VP2	GENE_cds-VP2	transcript	TRANSCRIPT_cds-VP2	protein_coding
66	MafaPyV2	2401	.	A	G	137	PASS	DP=60	0.216667	SB=0	DP4=19,28,5,8	ANN=G	synonymous_variant	LOW	cds-VP1	GENE_cds-VP1	transcript	TRANSCRIPT_cds-VP1	protein_coding	2026-01-01	c.831A>G	p.Ser277Ser	831/1095	831/1095	277/364		,G	downstream_gene_variant	MODIFIER	cds-agno	GENE_cds-agno	transcript	TRANSCRIPT_cds-agno	protein_coding		c.*1807A>G					1807	,G	downstream_gene_variant	MODIFIER	cds-VP2	GENE_cds-VP2	transcript	TRANSCRIPT_cds-VP2	protein_coding
66	MafaPyV2	2404	.	G	A	177	PASS	DP=63	0.206349	SB=0	DP4=20,30,5,8	ANN=A	synonymous_variant	LOW	cds-VP1	GENE_cds-VP1	transcript	TRANSCRIPT_cds-VP1	protein_coding	2026-01-01	c.834G>A	p.Gly278Gly	834/1095	834/1095	278/364		,A	downstream_gene_variant	MODIFIER	cds-agno	GENE_cds-agno	transcript	TRANSCRIPT_cds-agno	protein_coding		c.*1810G>A					1810	,A	downstream_gene_variant	MODIFIER	cds-VP2	GENE_cds-VP2	transcript	TRANSCRIPT_cds-VP2	protein_coding
66	MafaPyV2	2428	.	T	G	112	PASS	DP=47	0.148936	SB=0	DP4=15,24,3,4	ANN=G	synonymous_variant	LOW	cds-VP1	GENE_cds-VP1	transcript	TRANSCRIPT_cds-VP1	protein_coding	2026-01-01	c.858T>G	p.Pro286Pro	858/1095	858/1095	286/364		,G	downstream_gene_variant	MODIFIER	cds-agno	GENE_cds-agno	transcript	TRANSCRIPT_cds-agno	protein_coding		c.*1834T>G					1834	,G	downstream_gene_variant	MODIFIER	cds-VP2	GENE_cds-VP2	transcript	TRANSCRIPT_cds-VP2	protein_coding
66	MafaPyV2	2479	.	T	C	149	PASS	DP=76	0.171053	SB=0	DP4=25,38,5,8	ANN=C	synonymous_variant	LOW	cds-VP1	GENE_cds-VP1	transcript	TRANSCRIPT_cds-VP1	protein_coding	2026-01-01	c.909T>C	p.Pro303Pro	909/1095	909/1095	303/364		,C	downstream_gene_variant	MODIFIER	cds-agno	GENE_cds-agno	transcript	TRANSCRIPT_cds-agno	protein_coding		c.*1885T>C					1885	,C	downstream_gene_variant	MODIFIER	cds-VP2	GENE_cds-VP2	transcript	TRANSCRIPT_cds-VP2	protein_coding
66	MafaPyV2	2488	.	C	T	195	PASS	DP=86	0.151163	SB=0	DP4=29,44,5,8	ANN=T	synonymous_variant	LOW	cds-VP1	GENE_cds-VP1	transcript	TRANSCRIPT_cds-VP1	protein_coding	2026-01-01	c.918C>T	p.Phe306Phe	918/1095	918/1095	306/364		,T	downstream_gene_variant	MODIFIER	cds-agno	GENE_cds-agno	transcript	TRANSCRIPT_cds-agno	protein_coding		c.*1894C>T					1894	,T	downstream_gene_variant	MODIFIER	cds-VP2	GENE_cds-VP2	transcript	TRANSCRIPT_cds-VP2	protein_coding
66	MafaPyV2	2799	.	T	G	147	PASS	DP=108	0.12963	SB=0	DP4=35,59,5,9	ANN=G	synonymous_variant	LOW	cds-LT	GENE_cds-LT	transcript	TRANSCRIPT_cds-LT	protein_coding	2026-02-02	c.1977A>C	p.Gly659Gly	1977/2070	1977/2070	659/689		,G	downstream_gene_variant	MODIFIER	cds-agno	GENE_cds-agno	transcript	TRANSCRIPT_cds-agno	protein_coding		c.*2205T>G					2205	,G	downstream_gene_variant	MODIFIER	cds-VP2	GENE_cds-VP2	transcript	TRANSCRIPT_cds-VP2	protein_coding
66	MafaPyV2	3003	.	C	A	140	PASS	DP=47	0.191489	SB=0	DP4=14,23,3,6	ANN=A	synonymous_variant	LOW	cds-LT	GENE_cds-LT	transcript	TRANSCRIPT_cds-LT	protein_coding	2026-02-02	c.1773G>T	p.Leu591Leu	1773/2070	1773/2070	591/689		,A	downstream_gene_variant	MODIFIER	cds-agno	GENE_cds-agno	transcript	TRANSCRIPT_cds-agno	protein_coding		c.*2409C>A					2409	,A	downstream_gene_variant	MODIFIER	cds-VP2	GENE_cds-VP2	transcript	TRANSCRIPT_cds-VP2	protein_coding
66	MafaPyV2	3549	.	G	A	109	PASS	DP=61	0.180328	SB=1	DP4=19,31,5,6	ANN=A	synonymous_variant	LOW	cds-LT	GENE_cds-LT	transcript	TRANSCRIPT_cds-LT	protein_coding	2026-02-02	c.1227C>T	p.Tyr409Tyr	1227/2070	1227/2070	409/689		,A	downstream_gene_variant	MODIFIER	cds-agno	GENE_cds-agno	transcript	TRANSCRIPT_cds-agno	protein_coding		c.*2955G>A					2955	,A	downstream_gene_variant	MODIFIER	cds-VP2	GENE_cds-VP2	transcript	TRANSCRIPT_cds-VP2	protein_coding
66	MafaPyV2	3951	.	T	C	126	PASS	DP=38	0.157895	SB=1	DP4=12,20,3,3	ANN=C	synonymous_variant	LOW	cds-LT	GENE_cds-LT	transcript	TRANSCRIPT_cds-LT	protein_coding	2026-02-02	c.825A>G	p.Leu275Leu	825/2070	825/2070	275/689		,C	downstream_gene_variant	MODIFIER	cds-agno	GENE_cds-agno	transcript	TRANSCRIPT_cds-agno	protein_coding		c.*3357T>C					3357	,C	downstream_gene_variant	MODIFIER	cds-VP2	GENE_cds-VP2	transcript	TRANSCRIPT_cds-VP2	protein_coding
66	MafaPyV2	3957	.	G	A	96	PASS	DP=37	0.162162	SB=1	DP4=12,19,3,3	ANN=A	synonymous_variant	LOW	cds-LT	GENE_cds-LT	transcript	TRANSCRIPT_cds-LT	protein_coding	2026-02-02	c.819C>T	p.Val273Val	819/2070	819/2070	273/689		,A	downstream_gene_variant	MODIFIER	cds-agno	GENE_cds-agno	transcript	TRANSCRIPT_cds-agno	protein_coding		c.*3363G>A					3363	,A	downstream_gene_variant	MODIFIER	cds-VP2	GENE_cds-VP2	transcript	TRANSCRIPT_cds-VP2	protein_coding
66	MafaPyV2	3981	.	T	G	161	PASS	DP=62	0.145161	SB=1	DP4=20,33,4,5	ANN=G	synonymous_variant	LOW	cds-LT	GENE_cds-LT	transcript	TRANSCRIPT_cds-LT	protein_coding	2026-02-02	c.795A>C	p.Ala265Ala	795/2070	795/2070	265/689		,G	downstream_gene_variant	MODIFIER	cds-agno	GENE_cds-agno	transcript	TRANSCRIPT_cds-agno	protein_coding		c.*3387T>G					3387	,G	downstream_gene_variant	MODIFIER	cds-VP2	GENE_cds-VP2	transcript	TRANSCRIPT_cds-VP2	protein_coding
66	MafaPyV2	4151	.	A	G	170	PASS	DP=12	0.5	SB=0	DP4=2,4,2,4	ANN=G	synonymous_variant	LOW	cds-LT	GENE_cds-LT	transcript	TRANSCRIPT_cds-LT	protein_coding	2026-02-02	c.625T>C	p.Leu209Leu	625/2070	625/2070	209/689		,G	downstream_gene_variant	MODIFIER	cds-agno	GENE_cds-agno	transcript	TRANSCRIPT_cds-agno	protein_coding		c.*3557A>G					3557	,G	downstream_gene_variant	MODIFIER	cds-VP2	GENE_cds-VP2	transcript	TRANSCRIPT_cds-VP2	protein_coding
66	MafaPyV2	4158	.	G	A	164	PASS	DP=12	0.5	SB=0	DP4=2,4,2,4	ANN=A	synonymous_variant	LOW	cds-LT	GENE_cds-LT	transcript	TRANSCRIPT_cds-LT	protein_coding	2026-02-02	c.618C>T	p.Phe206Phe	618/2070	618/2070	206/689		,A	downstream_gene_variant	MODIFIER	cds-agno	GENE_cds-agno	transcript	TRANSCRIPT_cds-agno	protein_coding		c.*3564G>A					3564	,A	downstream_gene_variant	MODIFIER	cds-VP2	GENE_cds-VP2	transcript	TRANSCRIPT_cds-VP2	protein_coding
66	MafaPyV2	4221	.	A	G	121	PASS	DP=13	0.461538	SB=0	DP4=3,4,2,4	ANN=G	synonymous_variant	LOW	cds-LT	GENE_cds-LT	transcript	TRANSCRIPT_cds-LT	protein_coding	2026-02-02	c.555T>C	p.Phe185Phe	555/2070	555/2070	185/689		,G	downstream_gene_variant	MODIFIER	cds-agno	GENE_cds-agno	transcript	TRANSCRIPT_cds-agno	protein_coding		c.*3627A>G					3627	,G	downstream_gene_variant	MODIFIER	cds-VP2	GENE_cds-VP2	transcript	TRANSCRIPT_cds-VP2	protein_coding
66	MafaPyV2	4236	.	A	G	100	PASS	DP=13	0.461538	SB=0	DP4=3,4,2,4	ANN=G	synonymous_variant	LOW	cds-LT	GENE_cds-LT	transcript	TRANSCRIPT_cds-LT	protein_coding	2026-02-02	c.540T>C	p.His180His	540/2070	540/2070	180/689		,G	downstream_gene_variant	MODIFIER	cds-agno	GENE_cds-agno	transcript	TRANSCRIPT_cds-agno	protein_coding		c.*3642A>G					3642	,G	downstream_gene_variant	MODIFIER	cds-VP2	GENE_cds-VP2	transcript	TRANSCRIPT_cds-VP2	protein_coding
66	MafaPyV2	4440	.	T	G	220	PASS	DP=53	0.226415	SB=0	DP4=15,26,4,8	ANN=G	synonymous_variant	LOW	cds-LT	GENE_cds-LT	transcript	TRANSCRIPT_cds-LT	protein_coding	2026-02-02	c.336A>C	p.Thr112Thr	336/2070	336/2070	112/689		,G	downstream_gene_variant	MODIFIER	cds-agno	GENE_cds-agno	transcript	TRANSCRIPT_cds-agno	protein_coding		c.*3846T>G					3846	,G	downstream_gene_variant	MODIFIER	cds-VP2	GENE_cds-VP2	transcript	TRANSCRIPT_cds-VP2	protein_coding
66	MafaPyV2	4488	.	A	G	79	PASS	DP=36	0.138889	SB=0	DP4=12,19,2,3	ANN=G	synonymous_variant	LOW	cds-LT	GENE_cds-LT	transcript	TRANSCRIPT_cds-LT	protein_coding	2026-02-02	c.288T>C	p.Asp96Asp	288/2070	288/2070	96/689		,G	downstream_gene_variant	MODIFIER	cds-agno	GENE_cds-agno	transcript	TRANSCRIPT_cds-agno	protein_coding		c.*3894A>G					3894	,G	downstream_gene_variant	MODIFIER	cds-VP2	GENE_cds-VP2	transcript	TRANSCRIPT_cds-VP2	protein_coding
66	MafaPyV2	4566	.	A	G	183	PASS	DP=27	0.407407	SB=0	DP4=6,10,4,7	ANN=G	synonymous_variant	LOW	cds-LT	GENE_cds-LT	transcript	TRANSCRIPT_cds-LT	protein_coding	2026-02-02	c.210T>C	p.Thr70Thr	210/2070	210/2070	70/689		,G	downstream_gene_variant	MODIFIER	cds-agno	GENE_cds-agno	transcript	TRANSCRIPT_cds-agno	protein_coding		c.*3972A>G					3972	,G	downstream_gene_variant	MODIFIER	cds-VP2	GENE_cds-VP2	transcript	TRANSCRIPT_cds-VP2	protein_coding
66	MafaPyV2	4752	.	A	G	139	PASS	DP=79	0.113924	SB=1	DP4=27,43,4,5	ANN=G	synonymous_variant	LOW	cds-smallT	GENE_cds-smallT	transcript	TRANSCRIPT_cds-smallT	protein_coding	2026-01-01	c.414T>C	p.Cys138Cys	414/519	414/519	138/172		,G	downstream_gene_variant	MODIFIER	cds-agno	GENE_cds-agno	transcript	TRANSCRIPT_cds-agno	protein_coding		c.*4158A>G					4158	,G	downstream_gene_variant	MODIFIER	cds-VP2	GENE_cds-VP2	transcript	TRANSCRIPT_cds-VP2	protein_coding
66	MafaPyV2	4758	.	A	G	216	PASS	DP=87	0.149425	SB=1	DP4=28,46,6,7	ANN=G	synonymous_variant	LOW	cds-smallT	GENE_cds-smallT	transcript	TRANSCRIPT_cds-smallT	protein_coding	2026-01-01	c.408T>C	p.Cys136Cys	408/519	408/519	136/172		,G	downstream_gene_variant	MODIFIER	cds-agno	GENE_cds-agno	transcript	TRANSCRIPT_cds-agno	protein_coding		c.*4164A>G					4164	,G	downstream_gene_variant	MODIFIER	cds-VP2	GENE_cds-VP2	transcript	TRANSCRIPT_cds-VP2	protein_coding
66	MafaPyV2	4814	.	G	A	510	PASS	DP=114	0.219298	SB=0	DP4=34,55,10,15	ANN=A	synonymous_variant	LOW	cds-smallT	GENE_cds-smallT	transcript	TRANSCRIPT_cds-smallT	protein_coding	2026-01-01	c.352C>T	p.Leu118Leu	352/519	352/519	118/172		,A	downstream_gene_variant	MODIFIER	cds-agno	GENE_cds-agno	transcript	TRANSCRIPT_cds-agno	protein_coding		c.*4220G>A					4220	,A	downstream_gene_variant	MODIFIER	cds-VP2	GENE_cds-VP2	transcript	TRANSCRIPT_cds-VP2	protein_coding
66	MafaPyV2	4994	.	A	G	92	PASS	DP=35	0.142857	SB=0	DP4=11,19,2,3	ANN=G	synonymous_variant	LOW	cds-LT	GENE_cds-LT	transcript	TRANSCRIPT_cds-LT	protein_coding	2026-01-02	c.172T>C	p.Leu58Leu	172/2070	172/2070	58/689		,G	synonymous_variant	LOW	cds-smallT	GENE_cds-smallT	transcript	TRANSCRIPT_cds-smallT	protein_coding	2026-01-01	c.172T>C	p.Leu58Leu	172/519	172/519	58/172		,G	downstream_gene_variant	MODIFIER	cds-agno	GENE_cds-agno	transcript	TRANSCRIPT_cds-agno	protein_coding
66	MafaPyV2	225	.	G	C	314	PASS	DP=55	0.254545	SB=1	DP4=17,24,5,9	ANN=C	upstream_gene_variant	MODIFIER	cds-agno	GENE_cds-agno	transcript	TRANSCRIPT_cds-agno	protein_coding		c.-160G>C					160	,C	upstream_gene_variant	MODIFIER	cds-VP2	GENE_cds-VP2	transcript	TRANSCRIPT_cds-VP2	protein_coding		c.-406G>C					406	,C	upstream_gene_variant	MODIFIER	cds-VP3	GENE_cds-VP3	transcript	TRANSCRIPT_cds-VP3	protein_coding
66	MafaPyV2	271	.	C	G	341	PASS	DP=56	0.267857	SB=0	DP4=17,24,6,9	ANN=G	upstream_gene_variant	MODIFIER	cds-agno	GENE_cds-agno	transcript	TRANSCRIPT_cds-agno	protein_coding		c.-114C>G					114	,G	upstream_gene_variant	MODIFIER	cds-VP2	GENE_cds-VP2	transcript	TRANSCRIPT_cds-VP2	protein_coding		c.-360C>G					360	,G	upstream_gene_variant	MODIFIER	cds-VP3	GENE_cds-VP3	transcript	TRANSCRIPT_cds-VP3	protein_coding
67	MafaPyV2	2111	.	G	GC	97	PASS	DP=40759	0.003607	SB=0	DP4=18822,22391,66,81	INDEL	frameshift_variant	HIGH	cds-VP1	GENE_cds-VP1	transcript	TRANSCRIPT_cds-VP1	protein_coding	2026-01-01	c.546dupC	p.Lys183fs	547/1095	547/1095	183/364		INFO_REALIGN_3_PRIME,GC	downstream_gene_variant	MODIFIER	cds-agno	GENE_cds-agno	transcript	TRANSCRIPT_cds-agno	protein_coding		c.*1517_*1518insC					1518	,GC	downstream_gene_variant	MODIFIER	cds-VP2	GENE_cds-VP2	transcript	TRANSCRIPT_cds-VP2	protein_coding
67	MafaPyV2	2379	.	G	GC	991	PASS	DP=52487	0.01065	SB=43	DP4=25464,27267,319,240	INDEL	frameshift_variant	HIGH	cds-VP1	GENE_cds-VP1	transcript	TRANSCRIPT_cds-VP1	protein_coding	2026-01-01	c.809_810insC	p.Gly271fs	810/1095	810/1095	270/364		,GC	downstream_gene_variant	MODIFIER	cds-agno	GENE_cds-agno	transcript	TRANSCRIPT_cds-agno	protein_coding		c.*1785_*1786insC					1786	,GC	downstream_gene_variant	MODIFIER	cds-VP2	GENE_cds-VP2	transcript	TRANSCRIPT_cds-VP2	protein_coding
67	MafaPyV2	4964	.	CCT	C	387	PASS	DP=99779	0.002696	SB=0	DP4=46220,54809,121,148	INDEL	frameshift_variant&splice_region_variant	HIGH	cds-LT	GENE_cds-LT	transcript	TRANSCRIPT_cds-LT	protein_coding	2026-01-02	c.200_201delAG	p.Lys67fs	201/2070	200/2070	67/689		,C	frameshift_variant	HIGH	cds-smallT	GENE_cds-smallT	transcript	TRANSCRIPT_cds-smallT	protein_coding	2026-01-01	c.200_201delAG	p.Lys67fs	201/519	200/519	67/172		,C	downstream_gene_variant	MODIFIER	cds-agno	GENE_cds-agno	transcript	TRANSCRIPT_cds-agno	protein_coding
67	MafaPyV2	137	.	T	TA	3292	PASS	DP=32857	0.025931	SB=6	DP4=17541,14506,485,367	INDEL	upstream_gene_variant	MODIFIER	cds-agno	GENE_cds-agno	transcript	TRANSCRIPT_cds-agno	protein_coding		c.-248_-247insA					247	,TA	upstream_gene_variant	MODIFIER	cds-VP2	GENE_cds-VP2	transcript	TRANSCRIPT_cds-VP2	protein_coding		c.-494_-493insA					493	,TA	upstream_gene_variant	MODIFIER	cds-VP3	GENE_cds-VP3	transcript	TRANSCRIPT_cds-VP3	protein_coding
67	MafaPyV2	137	.	TA	T	13014	PASS	DP=32857	0.054357	SB=5	DP4=17016,13984,956,830	INDEL	upstream_gene_variant	MODIFIER	cds-agno	GENE_cds-agno	transcript	TRANSCRIPT_cds-agno	protein_coding		c.-247delA					247	,T	upstream_gene_variant	MODIFIER	cds-VP2	GENE_cds-VP2	transcript	TRANSCRIPT_cds-VP2	protein_coding		c.-493delA					493	,T	upstream_gene_variant	MODIFIER	cds-VP3	GENE_cds-VP3	transcript	TRANSCRIPT_cds-VP3	protein_coding
67	MafaPyV2	602	.	AT	A	49314	PASS	DP=5785	0.761452	SB=8	DP4=617,540,2457,1948	INDEL	upstream_gene_variant	MODIFIER	cds-VP2	GENE_cds-VP2	transcript	TRANSCRIPT_cds-VP2	protein_coding		c.-28delT					28	,A	upstream_gene_variant	MODIFIER	cds-VP3	GENE_cds-VP3	transcript	TRANSCRIPT_cds-VP3	protein_coding		c.-385delT					385	,A	upstream_gene_variant	MODIFIER	cds-VP1	GENE_cds-VP1	transcript	TRANSCRIPT_cds-VP1	protein_coding
67	MafaPyV2	602	.	ATT	A	1526	PASS	DP=5785	0.05618	SB=4	DP4=617,540,183,142	INDEL	upstream_gene_variant	MODIFIER	cds-VP2	GENE_cds-VP2	transcript	TRANSCRIPT_cds-VP2	protein_coding		c.-28_-27delTT					28	,A	upstream_gene_variant	MODIFIER	cds-VP3	GENE_cds-VP3	transcript	TRANSCRIPT_cds-VP3	protein_coding		c.-385_-384delTT					385	,A	upstream_gene_variant	MODIFIER	cds-VP1	GENE_cds-VP1	transcript	TRANSCRIPT_cds-VP1	protein_coding
68	MafaPyV2	2111	.	G	GC	260	PASS	DP=87830	0.003894	SB=0	DP4=33573,55217,130,212	INDEL	frameshift_variant	HIGH	cds-VP1	GENE_cds-VP1	transcript	TRANSCRIPT_cds-VP1	protein_coding	2026-01-01	c.546dupC	p.Lys183fs	547/1095	547/1095	183/364		INFO_REALIGN_3_PRIME,GC	downstream_gene_variant	MODIFIER	cds-agno	GENE_cds-agno	transcript	TRANSCRIPT_cds-agno	protein_coding		c.*1517_*1518insC					1518	,GC	downstream_gene_variant	MODIFIER	cds-VP2	GENE_cds-VP2	transcript	TRANSCRIPT_cds-VP2	protein_coding
68	MafaPyV2	2379	.	G	GC	588	PASS	DP=128044	0.009153	SB=17	DP4=48979,79505,487,685	INDEL	frameshift_variant	HIGH	cds-VP1	GENE_cds-VP1	transcript	TRANSCRIPT_cds-VP1	protein_coding	2026-01-01	c.809_810insC	p.Gly271fs	810/1095	810/1095	270/364		,GC	downstream_gene_variant	MODIFIER	cds-agno	GENE_cds-agno	transcript	TRANSCRIPT_cds-agno	protein_coding		c.*1785_*1786insC					1786	,GC	downstream_gene_variant	MODIFIER	cds-VP2	GENE_cds-VP2	transcript	TRANSCRIPT_cds-VP2	protein_coding
68	MafaPyV2	3824	.	TATCAGCAAAAATA	T	6282	PASS	DP=117624	0.01963	SB=1	DP4=45941,69506,930,1379	INDEL	frameshift_variant	HIGH	cds-LT	GENE_cds-LT	transcript	TRANSCRIPT_cds-LT	protein_coding	2026-02-02	c.939_951delTATTTTTGCTGAT	p.Ile314fs	951/2070	939/2070	313/689		,T	downstream_gene_variant	MODIFIER	cds-agno	GENE_cds-agno	transcript	TRANSCRIPT_cds-agno	protein_coding		c.*3231_*3243delATCAGCAAAAATA					3231	,T	downstream_gene_variant	MODIFIER	cds-VP2	GENE_cds-VP2	transcript	TRANSCRIPT_cds-VP2	protein_coding
68	MafaPyV2	2132	.	G	A	261	PASS	DP=89924	0.00774	SB=0	DP4=33139,55914,259,437	ANN=A	missense_variant	MODERATE	cds-VP1	GENE_cds-VP1	transcript	TRANSCRIPT_cds-VP1	protein_coding	2026-01-01	c.562G>A	p.Glu188Lys	562/1095	562/1095	188/364		,A	downstream_gene_variant	MODIFIER	cds-agno	GENE_cds-agno	transcript	TRANSCRIPT_cds-agno	protein_coding		c.*1538G>A					1538	,A	downstream_gene_variant	MODIFIER	cds-VP2	GENE_cds-VP2	transcript	TRANSCRIPT_cds-VP2	protein_coding
68	MafaPyV2	744	.	A	T	122	PASS	DP=63341	0.011983	SB=7	DP4=26299,36263,338,421	ANN=T	synonymous_variant	LOW	cds-VP2	GENE_cds-VP2	transcript	TRANSCRIPT_cds-VP2	protein_coding	2026-01-01	c.114A>T	p.Ile38Ile	114/1062	114/1062	38/353		,T	upstream_gene_variant	MODIFIER	cds-VP3	GENE_cds-VP3	transcript	TRANSCRIPT_cds-VP3	protein_coding		c.-244A>T					244	,T	upstream_gene_variant	MODIFIER	cds-VP1	GENE_cds-VP1	transcript	TRANSCRIPT_cds-VP1	protein_coding
68	MafaPyV2	137	.	T	TA	356	PASS	DP=74414	0.028919	SB=7	DP4=27881,44453,798,1354	INDEL	upstream_gene_variant	MODIFIER	cds-agno	GENE_cds-agno	transcript	TRANSCRIPT_cds-agno	protein_coding		c.-248_-247insA					247	,TA	upstream_gene_variant	MODIFIER	cds-VP2	GENE_cds-VP2	transcript	TRANSCRIPT_cds-VP2	protein_coding		c.-494_-493insA					493	,TA	upstream_gene_variant	MODIFIER	cds-VP3	GENE_cds-VP3	transcript	TRANSCRIPT_cds-VP3	protein_coding
68	MafaPyV2	137	.	TA	T	7913	PASS	DP=74414	0.051213	SB=2	DP4=27139,43306,1451,2360	INDEL	upstream_gene_variant	MODIFIER	cds-agno	GENE_cds-agno	transcript	TRANSCRIPT_cds-agno	protein_coding		c.-247delA					247	,T	upstream_gene_variant	MODIFIER	cds-VP2	GENE_cds-VP2	transcript	TRANSCRIPT_cds-VP2	protein_coding		c.-493delA					493	,T	upstream_gene_variant	MODIFIER	cds-VP3	GENE_cds-VP3	transcript	TRANSCRIPT_cds-VP3	protein_coding
68	MafaPyV2	602	.	AT	A	49314	PASS	DP=16590	0.762387	SB=3	DP4=1252,1864,4978,7670	INDEL	upstream_gene_variant	MODIFIER	cds-VP2	GENE_cds-VP2	transcript	TRANSCRIPT_cds-VP2	protein_coding		c.-28delT					28	,A	upstream_gene_variant	MODIFIER	cds-VP3	GENE_cds-VP3	transcript	TRANSCRIPT_cds-VP3	protein_coding		c.-385delT					385	,A	upstream_gene_variant	MODIFIER	cds-VP1	GENE_cds-VP1	transcript	TRANSCRIPT_cds-VP1	protein_coding
68	MafaPyV2	602	.	ATT	A	5227	PASS	DP=16590	0.061965	SB=3	DP4=1252,1864,400,628	INDEL	upstream_gene_variant	MODIFIER	cds-VP2	GENE_cds-VP2	transcript	TRANSCRIPT_cds-VP2	protein_coding		c.-28_-27delTT					28	,A	upstream_gene_variant	MODIFIER	cds-VP3	GENE_cds-VP3	transcript	TRANSCRIPT_cds-VP3	protein_coding		c.-385_-384delTT					385	,A	upstream_gene_variant	MODIFIER	cds-VP1	GENE_cds-VP1	transcript	TRANSCRIPT_cds-VP1	protein_coding
69	MafaPyV2	2681	.	C	A	17256	PASS	DP=631	0.931854	SB=1	DP4=17,23,272,316	ANN=A	downstream_gene_variant	MODIFIER	cds-agno	GENE_cds-agno	transcript	TRANSCRIPT_cds-agno	protein_coding		c.*2087C>A					2087	,A	downstream_gene_variant	MODIFIER	cds-VP2	GENE_cds-VP2	transcript	TRANSCRIPT_cds-VP2	protein_coding		c.*989C>A					989	,A	downstream_gene_variant	MODIFIER	cds-VP3	GENE_cds-VP3	transcript	TRANSCRIPT_cds-VP3	protein_coding
69	MafaPyV2	2705	.	T	C	18382	PASS	DP=736	0.908967	SB=4	DP4=26,37,320,349	ANN=C	downstream_gene_variant	MODIFIER	cds-agno	GENE_cds-agno	transcript	TRANSCRIPT_cds-agno	protein_coding		c.*2111T>C					2111	,C	downstream_gene_variant	MODIFIER	cds-VP2	GENE_cds-VP2	transcript	TRANSCRIPT_cds-VP2	protein_coding		c.*1013T>C					1013	,C	downstream_gene_variant	MODIFIER	cds-VP3	GENE_cds-VP3	transcript	TRANSCRIPT_cds-VP3	protein_coding
69	MafaPyV2	4586	.	G	T	7467	PASS	DP=447	0.908277	SB=0	DP4=18,23,181,225	ANN=T	downstream_gene_variant	MODIFIER	cds-agno	GENE_cds-agno	transcript	TRANSCRIPT_cds-agno	protein_coding		c.*3992G>T					3992	,T	downstream_gene_variant	MODIFIER	cds-VP2	GENE_cds-VP2	transcript	TRANSCRIPT_cds-VP2	protein_coding		c.*2894G>T					2894	,T	downstream_gene_variant	MODIFIER	cds-VP3	GENE_cds-VP3	transcript	TRANSCRIPT_cds-VP3	protein_coding
69	MafaPyV2	4588	.	C	A	7428	PASS	DP=447	0.908277	SB=0	DP4=18,23,181,225	ANN=A	downstream_gene_variant	MODIFIER	cds-agno	GENE_cds-agno	transcript	TRANSCRIPT_cds-agno	protein_coding		c.*3994C>A					3994	,A	downstream_gene_variant	MODIFIER	cds-VP2	GENE_cds-VP2	transcript	TRANSCRIPT_cds-VP2	protein_coding		c.*2896C>A					2896	,A	downstream_gene_variant	MODIFIER	cds-VP3	GENE_cds-VP3	transcript	TRANSCRIPT_cds-VP3	protein_coding
69	MafaPyV2	4599	.	G	A	7476	PASS	DP=441	0.897959	SB=0	DP4=17,22,170,226	ANN=A	downstream_gene_variant	MODIFIER	cds-agno	GENE_cds-agno	transcript	TRANSCRIPT_cds-agno	protein_coding		c.*4005G>A					4005	,A	downstream_gene_variant	MODIFIER	cds-VP2	GENE_cds-VP2	transcript	TRANSCRIPT_cds-VP2	protein_coding		c.*2907G>A					2907	,A	downstream_gene_variant	MODIFIER	cds-VP3	GENE_cds-VP3	transcript	TRANSCRIPT_cds-VP3	protein_coding
69	MafaPyV2	4602	.	A	C	6852	PASS	DP=472	0.879237	SB=1	DP4=26,31,181,234	ANN=C	downstream_gene_variant	MODIFIER	cds-agno	GENE_cds-agno	transcript	TRANSCRIPT_cds-agno	protein_coding		c.*4008A>C					4008	,C	downstream_gene_variant	MODIFIER	cds-VP2	GENE_cds-VP2	transcript	TRANSCRIPT_cds-VP2	protein_coding		c.*2910A>C					2910	,C	downstream_gene_variant	MODIFIER	cds-VP3	GENE_cds-VP3	transcript	TRANSCRIPT_cds-VP3	protein_coding
69	MafaPyV2	4603	.	A	C	6883	PASS	DP=472	0.887712	SB=1	DP4=25,28,181,238	ANN=C	downstream_gene_variant	MODIFIER	cds-agno	GENE_cds-agno	transcript	TRANSCRIPT_cds-agno	protein_coding		c.*4009A>C					4009	,C	downstream_gene_variant	MODIFIER	cds-VP2	GENE_cds-VP2	transcript	TRANSCRIPT_cds-VP2	protein_coding		c.*2911A>C					2911	,C	downstream_gene_variant	MODIFIER	cds-VP3	GENE_cds-VP3	transcript	TRANSCRIPT_cds-VP3	protein_coding
69	MafaPyV2	4616	.	G	A	11629	PASS	DP=565	0.925664	SB=1	DP4=18,24,247,276	ANN=A	downstream_gene_variant	MODIFIER	cds-agno	GENE_cds-agno	transcript	TRANSCRIPT_cds-agno	protein_coding		c.*4022G>A					4022	,A	downstream_gene_variant	MODIFIER	cds-VP2	GENE_cds-VP2	transcript	TRANSCRIPT_cds-VP2	protein_coding		c.*2924G>A					2924	,A	downstream_gene_variant	MODIFIER	cds-VP3	GENE_cds-VP3	transcript	TRANSCRIPT_cds-VP3	protein_coding
69	MafaPyV2	2035	.	TG	T	99	PASS	DP=993	0.012085	SB=2	DP4=413,569,6,6	INDEL	frameshift_variant	HIGH	cds-VP1	GENE_cds-VP1	transcript	TRANSCRIPT_cds-VP1	protein_coding	2026-01-01	c.466delG	p.Ala156fs	466/1095	466/1095	156/364		,T	downstream_gene_variant	MODIFIER	cds-agno	GENE_cds-agno	transcript	TRANSCRIPT_cds-agno	protein_coding		c.*1442delG					1442	,T	downstream_gene_variant	MODIFIER	cds-VP2	GENE_cds-VP2	transcript	TRANSCRIPT_cds-VP2	protein_coding
69	MafaPyV2	2111	.	G	GC	90	PASS	DP=1209	0.006617	SB=0	DP4=502,724,3,5	INDEL	frameshift_variant	HIGH	cds-VP1	GENE_cds-VP1	transcript	TRANSCRIPT_cds-VP1	protein_coding	2026-01-01	c.546dupC	p.Lys183fs	547/1095	547/1095	183/364		INFO_REALIGN_3_PRIME,GC	downstream_gene_variant	MODIFIER	cds-agno	GENE_cds-agno	transcript	TRANSCRIPT_cds-agno	protein_coding		c.*1517_*1518insC					1518	,GC	downstream_gene_variant	MODIFIER	cds-VP2	GENE_cds-VP2	transcript	TRANSCRIPT_cds-VP2	protein_coding
69	MafaPyV2	452	.	G	A	13519	PASS	DP=478	0.947699	SB=1	DP4=7,13,187,266	ANN=A	missense_variant	MODERATE	cds-agno	GENE_cds-agno	transcript	TRANSCRIPT_cds-agno	protein_coding	2026-01-01	c.68G>A	p.Arg23Lys	68/210	68/210	23/69		,A	upstream_gene_variant	MODIFIER	cds-VP2	GENE_cds-VP2	transcript	TRANSCRIPT_cds-VP2	protein_coding		c.-179G>A					179	,A	upstream_gene_variant	MODIFIER	cds-VP3	GENE_cds-VP3	transcript	TRANSCRIPT_cds-VP3	protein_coding
69	MafaPyV2	571	.	A	C	9888	PASS	DP=458	0.969432	SB=4	DP4=4,8,219,225	ANN=C	missense_variant	MODERATE	cds-agno	GENE_cds-agno	transcript	TRANSCRIPT_cds-agno	protein_coding	2026-01-01	c.187A>C	p.Asn63His	187/210	187/210	63/69		,C	upstream_gene_variant	MODIFIER	cds-VP2	GENE_cds-VP2	transcript	TRANSCRIPT_cds-VP2	protein_coding		c.-60A>C					60	,C	upstream_gene_variant	MODIFIER	cds-VP3	GENE_cds-VP3	transcript	TRANSCRIPT_cds-VP3	protein_coding
69	MafaPyV2	573	.	C	A	9912	PASS	DP=457	0.971554	SB=2	DP4=5,8,219,225	ANN=A	missense_variant	MODERATE	cds-agno	GENE_cds-agno	transcript	TRANSCRIPT_cds-agno	protein_coding	2026-01-01	c.189C>A	p.Asn63Lys	189/210	189/210	63/69		,A	upstream_gene_variant	MODIFIER	cds-VP2	GENE_cds-VP2	transcript	TRANSCRIPT_cds-VP2	protein_coding		c.-58C>A					58	,A	upstream_gene_variant	MODIFIER	cds-VP3	GENE_cds-VP3	transcript	TRANSCRIPT_cds-VP3	protein_coding
69	MafaPyV2	588	.	A	C	9849	PASS	DP=466	0.969957	SB=2	DP4=5,8,222,230	ANN=C	missense_variant	MODERATE	cds-agno	GENE_cds-agno	transcript	TRANSCRIPT_cds-agno	protein_coding	2026-01-01	c.204A>C	p.Glu68Asp	204/210	204/210	68/69		,C	upstream_gene_variant	MODIFIER	cds-VP2	GENE_cds-VP2	transcript	TRANSCRIPT_cds-VP2	protein_coding		c.-43A>C					43	,C	upstream_gene_variant	MODIFIER	cds-VP3	GENE_cds-VP3	transcript	TRANSCRIPT_cds-VP3	protein_coding
69	MafaPyV2	896	.	G	C	97	PASS	DP=1262	0.026149	SB=0	DP4=515,713,13,20	ANN=C	missense_variant	MODERATE	cds-VP2	GENE_cds-VP2	transcript	TRANSCRIPT_cds-VP2	protein_coding	2026-01-01	c.266G>C	p.Ser89Thr	266/1062	266/1062	89/353		,C	upstream_gene_variant	MODIFIER	cds-VP3	GENE_cds-VP3	transcript	TRANSCRIPT_cds-VP3	protein_coding		c.-92G>C					92	,C	upstream_gene_variant	MODIFIER	cds-VP1	GENE_cds-VP1	transcript	TRANSCRIPT_cds-VP1	protein_coding
69	MafaPyV2	1211	.	G	A	21213	PASS	DP=868	0.97235	SB=1	DP4=8,15,350,494	ANN=A	missense_variant	MODERATE	cds-VP2	GENE_cds-VP2	transcript	TRANSCRIPT_cds-VP2	protein_coding	2026-01-01	c.581G>A	p.Arg194Lys	581/1062	581/1062	194/353		,A	missense_variant	MODERATE	cds-VP3	GENE_cds-VP3	transcript	TRANSCRIPT_cds-VP3	protein_coding	2026-01-01	c.224G>A	p.Arg75Lys	224/705	224/705	75/234		,A	upstream_gene_variant	MODIFIER	cds-VP1	GENE_cds-VP1	transcript	TRANSCRIPT_cds-VP1	protein_coding
69	MafaPyV2	1254	.	A	G	20727	PASS	DP=1013	0.982231	SB=0	DP4=7,10,374,621	ANN=G	missense_variant	MODERATE	cds-VP2	GENE_cds-VP2	transcript	TRANSCRIPT_cds-VP2	protein_coding	2026-01-01	c.624A>G	p.Ile208Met	624/1062	624/1062	208/353		,G	missense_variant	MODERATE	cds-VP3	GENE_cds-VP3	transcript	TRANSCRIPT_cds-VP3	protein_coding	2026-01-01	c.267A>G	p.Ile89Met	267/705	267/705	89/234		,G	upstream_gene_variant	MODIFIER	cds-VP1	GENE_cds-VP1	transcript	TRANSCRIPT_cds-VP1	protein_coding
69	MafaPyV2	1258	.	T	G	18401	PASS	DP=909	0.983498	SB=1	DP4=6,8,345,549	ANN=G	missense_variant	MODERATE	cds-VP2	GENE_cds-VP2	transcript	TRANSCRIPT_cds-VP2	protein_coding	2026-01-01	c.628T>G	p.Leu210Val	628/1062	628/1062	210/353		,G	missense_variant	MODERATE	cds-VP3	GENE_cds-VP3	transcript	TRANSCRIPT_cds-VP3	protein_coding	2026-01-01	c.271T>G	p.Leu91Val	271/705	271/705	91/234		,G	upstream_gene_variant	MODIFIER	cds-VP1	GENE_cds-VP1	transcript	TRANSCRIPT_cds-VP1	protein_coding
69	MafaPyV2	1426	.	A	C	32096	PASS	DP=1140	0.938596	SB=2	DP4=29,41,482,588	ANN=C	missense_variant	MODERATE	cds-VP2	GENE_cds-VP2	transcript	TRANSCRIPT_cds-VP2	protein_coding	2026-01-01	c.796A>C	p.Lys266Gln	796/1062	796/1062	266/353		,C	missense_variant	MODERATE	cds-VP3	GENE_cds-VP3	transcript	TRANSCRIPT_cds-VP3	protein_coding	2026-01-01	c.439A>C	p.Lys147Gln	439/705	439/705	147/234		,C	upstream_gene_variant	MODIFIER	cds-VP1	GENE_cds-VP1	transcript	TRANSCRIPT_cds-VP1	protein_coding
69	MafaPyV2	1762	.	G	T	21218	PASS	DP=783	0.966794	SB=1	DP4=11,14,302,455	ANN=T	missense_variant	MODERATE	cds-VP1	GENE_cds-VP1	transcript	TRANSCRIPT_cds-VP1	protein_coding	2026-01-01	c.192G>T	p.Glu64Asp	192/1095	192/1095	64/364		,T	downstream_gene_variant	MODIFIER	cds-agno	GENE_cds-agno	transcript	TRANSCRIPT_cds-agno	protein_coding		c.*1168G>T					1168	,T	downstream_gene_variant	MODIFIER	cds-VP2	GENE_cds-VP2	transcript	TRANSCRIPT_cds-VP2	protein_coding
69	MafaPyV2	2036	.	G	T	27908	PASS	DP=993	0.934542	SB=1	DP4=20,32,391,537	ANN=T	missense_variant	MODERATE	cds-VP1	GENE_cds-VP1	transcript	TRANSCRIPT_cds-VP1	protein_coding	2026-01-01	c.466G>T	p.Ala156Ser	466/1095	466/1095	156/364		,T	downstream_gene_variant	MODIFIER	cds-agno	GENE_cds-agno	transcript	TRANSCRIPT_cds-agno	protein_coding		c.*1442G>T					1442	,T	downstream_gene_variant	MODIFIER	cds-VP2	GENE_cds-VP2	transcript	TRANSCRIPT_cds-VP2	protein_coding
69	MafaPyV2	2134	.	A	C	36140	PASS	DP=1228	0.954397	SB=1	DP4=20,34,479,693	ANN=C	missense_variant	MODERATE	cds-VP1	GENE_cds-VP1	transcript	TRANSCRIPT_cds-VP1	protein_coding	2026-01-01	c.564A>C	p.Glu188Asp	564/1095	564/1095	188/364		,C	downstream_gene_variant	MODIFIER	cds-agno	GENE_cds-agno	transcript	TRANSCRIPT_cds-agno	protein_coding		c.*1540A>C					1540	,C	downstream_gene_variant	MODIFIER	cds-VP2	GENE_cds-VP2	transcript	TRANSCRIPT_cds-VP2	protein_coding
69	MafaPyV2	2822	.	G	C	35933	PASS	DP=1389	0.905688	SB=3	DP4=53,78,558,700	ANN=C	missense_variant	MODERATE	cds-LT	GENE_cds-LT	transcript	TRANSCRIPT_cds-LT	protein_coding	2026-02-02	c.1954C>G	p.Leu652Val	1954/2070	1954/2070	652/689		,C	downstream_gene_variant	MODIFIER	cds-agno	GENE_cds-agno	transcript	TRANSCRIPT_cds-agno	protein_coding		c.*2228G>C					2228	,C	downstream_gene_variant	MODIFIER	cds-VP2	GENE_cds-VP2	transcript	TRANSCRIPT_cds-VP2	protein_coding
69	MafaPyV2	3031	.	C	G	19996	PASS	DP=903	0.895903	SB=8	DP4=35,58,368,441	ANN=G	missense_variant	MODERATE	cds-LT	GENE_cds-LT	transcript	TRANSCRIPT_cds-LT	protein_coding	2026-02-02	c.1745G>C	p.Ser582Thr	1745/2070	1745/2070	582/689		,G	downstream_gene_variant	MODIFIER	cds-agno	GENE_cds-agno	transcript	TRANSCRIPT_cds-agno	protein_coding		c.*2437C>G					2437	,G	downstream_gene_variant	MODIFIER	cds-VP2	GENE_cds-VP2	transcript	TRANSCRIPT_cds-VP2	protein_coding
69	MafaPyV2	3032	.	T	C	20081	PASS	DP=897	0.898551	SB=7	DP4=34,56,366,440	ANN=C	missense_variant	MODERATE	cds-LT	GENE_cds-LT	transcript	TRANSCRIPT_cds-LT	protein_coding	2026-02-02	c.1744A>G	p.Ser582Gly	1744/2070	1744/2070	582/689		,C	downstream_gene_variant	MODIFIER	cds-agno	GENE_cds-agno	transcript	TRANSCRIPT_cds-agno	protein_coding		c.*2438T>C					2438	,C	downstream_gene_variant	MODIFIER	cds-VP2	GENE_cds-VP2	transcript	TRANSCRIPT_cds-VP2	protein_coding
69	MafaPyV2	3161	.	A	C	18631	PASS	DP=665	0.936842	SB=1	DP4=15,26,251,372	ANN=C	missense_variant	MODERATE	cds-LT	GENE_cds-LT	transcript	TRANSCRIPT_cds-LT	protein_coding	2026-02-02	c.1615T>G	p.Leu539Val	1615/2070	1615/2070	539/689		,C	downstream_gene_variant	MODIFIER	cds-agno	GENE_cds-agno	transcript	TRANSCRIPT_cds-agno	protein_coding		c.*2567A>C					2567	,C	downstream_gene_variant	MODIFIER	cds-VP2	GENE_cds-VP2	transcript	TRANSCRIPT_cds-VP2	protein_coding
69	MafaPyV2	3963	.	A	T	12775	PASS	DP=574	0.862369	SB=0	DP4=30,48,189,306	ANN=T	missense_variant	MODERATE	cds-LT	GENE_cds-LT	transcript	TRANSCRIPT_cds-LT	protein_coding	2026-02-02	c.813T>A	p.Asp271Glu	813/2070	813/2070	271/689		,T	downstream_gene_variant	MODIFIER	cds-agno	GENE_cds-agno	transcript	TRANSCRIPT_cds-agno	protein_coding		c.*3369A>T					3369	,T	downstream_gene_variant	MODIFIER	cds-VP2	GENE_cds-VP2	transcript	TRANSCRIPT_cds-VP2	protein_coding
69	MafaPyV2	4382	.	G	A	10706	PASS	DP=441	0.854875	SB=12	DP4=24,39,196,181	ANN=A	missense_variant	MODERATE	cds-LT	GENE_cds-LT	transcript	TRANSCRIPT_cds-LT	protein_coding	2026-02-02	c.394C>T	p.Pro132Ser	394/2070	394/2070	132/689		,A	downstream_gene_variant	MODIFIER	cds-agno	GENE_cds-agno	transcript	TRANSCRIPT_cds-agno	protein_coding		c.*3788G>A					3788	,A	downstream_gene_variant	MODIFIER	cds-VP2	GENE_cds-VP2	transcript	TRANSCRIPT_cds-VP2	protein_coding
69	MafaPyV2	579	.	G	A	10199	PASS	DP=467	0.965739	SB=2	DP4=6,9,221,230	ANN=A	synonymous_variant	LOW	cds-agno	GENE_cds-agno	transcript	TRANSCRIPT_cds-agno	protein_coding	2026-01-01	c.195G>A	p.Glu65Glu	195/210	195/210	65/69		,A	upstream_gene_variant	MODIFIER	cds-VP2	GENE_cds-VP2	transcript	TRANSCRIPT_cds-VP2	protein_coding		c.-52G>A					52	,A	upstream_gene_variant	MODIFIER	cds-VP3	GENE_cds-VP3	transcript	TRANSCRIPT_cds-VP3	protein_coding
69	MafaPyV2	669	.	C	T	19018	PASS	DP=684	0.980994	SB=1	DP4=6,7,280,391	ANN=T	synonymous_variant	LOW	cds-VP2	GENE_cds-VP2	transcript	TRANSCRIPT_cds-VP2	protein_coding	2026-01-01	c.39C>T	p.Ala13Ala	39/1062	39/1062	13/353		,T	upstream_gene_variant	MODIFIER	cds-VP3	GENE_cds-VP3	transcript	TRANSCRIPT_cds-VP3	protein_coding		c.-319C>T					319	,T	upstream_gene_variant	MODIFIER	cds-VP1	GENE_cds-VP1	transcript	TRANSCRIPT_cds-VP1	protein_coding
69	MafaPyV2	732	.	T	C	87	PASS	DP=804	0.053483	SB=1	DP4=312,446,16,27	ANN=C	synonymous_variant	LOW	cds-VP2	GENE_cds-VP2	transcript	TRANSCRIPT_cds-VP2	protein_coding	2026-01-01	c.102T>C	p.Ala34Ala	102/1062	102/1062	34/353		,C	upstream_gene_variant	MODIFIER	cds-VP3	GENE_cds-VP3	transcript	TRANSCRIPT_cds-VP3	protein_coding		c.-256T>C					256	,C	upstream_gene_variant	MODIFIER	cds-VP1	GENE_cds-VP1	transcript	TRANSCRIPT_cds-VP1	protein_coding
69	MafaPyV2	744	.	A	T	472	PASS	DP=948	0.089662	SB=0	DP4=363,500,36,49	ANN=T	synonymous_variant	LOW	cds-VP2	GENE_cds-VP2	transcript	TRANSCRIPT_cds-VP2	protein_coding	2026-01-01	c.114A>T	p.Ile38Ile	114/1062	114/1062	38/353		,T	upstream_gene_variant	MODIFIER	cds-VP3	GENE_cds-VP3	transcript	TRANSCRIPT_cds-VP3	protein_coding		c.-244A>T					244	,T	upstream_gene_variant	MODIFIER	cds-VP1	GENE_cds-VP1	transcript	TRANSCRIPT_cds-VP1	protein_coding
69	MafaPyV2	894	.	T	G	82	PASS	DP=1245	0.027309	SB=0	DP4=512,696,14,20	ANN=G	synonymous_variant	LOW	cds-VP2	GENE_cds-VP2	transcript	TRANSCRIPT_cds-VP2	protein_coding	2026-01-01	c.264T>G	p.Val88Val	264/1062	264/1062	88/353		,G	upstream_gene_variant	MODIFIER	cds-VP3	GENE_cds-VP3	transcript	TRANSCRIPT_cds-VP3	protein_coding		c.-94T>G					94	,G	upstream_gene_variant	MODIFIER	cds-VP1	GENE_cds-VP1	transcript	TRANSCRIPT_cds-VP1	protein_coding
69	MafaPyV2	924	.	T	A	36068	PASS	DP=1303	0.950883	SB=2	DP4=25,39,526,713	ANN=A	synonymous_variant	LOW	cds-VP2	GENE_cds-VP2	transcript	TRANSCRIPT_cds-VP2	protein_coding	2026-01-01	c.294T>A	p.Gly98Gly	294/1062	294/1062	98/353		,A	upstream_gene_variant	MODIFIER	cds-VP3	GENE_cds-VP3	transcript	TRANSCRIPT_cds-VP3	protein_coding		c.-64T>A					64	,A	upstream_gene_variant	MODIFIER	cds-VP1	GENE_cds-VP1	transcript	TRANSCRIPT_cds-VP1	protein_coding
69	MafaPyV2	975	.	T	C	28728	PASS	DP=1129	0.93357	SB=3	DP4=25,40,462,592	ANN=C	synonymous_variant	LOW	cds-VP2	GENE_cds-VP2	transcript	TRANSCRIPT_cds-VP2	protein_coding	2026-01-01	c.345T>C	p.Tyr115Tyr	345/1062	345/1062	115/353		,C	upstream_gene_variant	MODIFIER	cds-VP3	GENE_cds-VP3	transcript	TRANSCRIPT_cds-VP3	protein_coding		c.-13T>C					13	,C	upstream_gene_variant	MODIFIER	cds-VP1	GENE_cds-VP1	transcript	TRANSCRIPT_cds-VP1	protein_coding
69	MafaPyV2	984	.	A	G	26563	PASS	DP=990	0.948485	SB=4	DP4=19,31,422,517	ANN=G	synonymous_variant	LOW	cds-VP2	GENE_cds-VP2	transcript	TRANSCRIPT_cds-VP2	protein_coding	2026-01-01	c.354A>G	p.Gln118Gln	354/1062	354/1062	118/353		,G	upstream_gene_variant	MODIFIER	cds-VP3	GENE_cds-VP3	transcript	TRANSCRIPT_cds-VP3	protein_coding		c.-4A>G					4	,G	upstream_gene_variant	MODIFIER	cds-VP1	GENE_cds-VP1	transcript	TRANSCRIPT_cds-VP1	protein_coding
69	MafaPyV2	1014	.	G	A	26337	PASS	DP=963	0.954309	SB=2	DP4=16,27,397,522	ANN=A	synonymous_variant	LOW	cds-VP2	GENE_cds-VP2	transcript	TRANSCRIPT_cds-VP2	protein_coding	2026-01-01	c.384G>A	p.Glu128Glu	384/1062	384/1062	128/353		,A	synonymous_variant	LOW	cds-VP3	GENE_cds-VP3	transcript	TRANSCRIPT_cds-VP3	protein_coding	2026-01-01	c.27G>A	p.Glu9Glu	27/705	27/705	9/234		,A	upstream_gene_variant	MODIFIER	cds-VP1	GENE_cds-VP1	transcript	TRANSCRIPT_cds-VP1	protein_coding
69	MafaPyV2	1069	.	T	C	26895	PASS	DP=911	0.967069	SB=0	DP4=13,17,405,476	ANN=C	synonymous_variant	LOW	cds-VP2	GENE_cds-VP2	transcript	TRANSCRIPT_cds-VP2	protein_coding	2026-01-01	c.439T>C	p.Leu147Leu	439/1062	439/1062	147/353		,C	synonymous_variant	LOW	cds-VP3	GENE_cds-VP3	transcript	TRANSCRIPT_cds-VP3	protein_coding	2026-01-01	c.82T>C	p.Leu28Leu	82/705	82/705	28/234		,C	upstream_gene_variant	MODIFIER	cds-VP1	GENE_cds-VP1	transcript	TRANSCRIPT_cds-VP1	protein_coding
69	MafaPyV2	1122	.	T	C	25292	PASS	DP=893	0.944009	SB=1	DP4=19,31,353,490	ANN=C	synonymous_variant	LOW	cds-VP2	GENE_cds-VP2	transcript	TRANSCRIPT_cds-VP2	protein_coding	2026-01-01	c.492T>C	p.Phe164Phe	492/1062	492/1062	164/353		,C	synonymous_variant	LOW	cds-VP3	GENE_cds-VP3	transcript	TRANSCRIPT_cds-VP3	protein_coding	2026-01-01	c.135T>C	p.Phe45Phe	135/705	135/705	45/234		,C	upstream_gene_variant	MODIFIER	cds-VP1	GENE_cds-VP1	transcript	TRANSCRIPT_cds-VP1	protein_coding
69	MafaPyV2	1203	.	T	C	22029	PASS	DP=891	0.973064	SB=1	DP4=8,14,367,500	ANN=C	synonymous_variant	LOW	cds-VP2	GENE_cds-VP2	transcript	TRANSCRIPT_cds-VP2	protein_coding	2026-01-01	c.573T>C	p.Ser191Ser	573/1062	573/1062	191/353		,C	synonymous_variant	LOW	cds-VP3	GENE_cds-VP3	transcript	TRANSCRIPT_cds-VP3	protein_coding	2026-01-01	c.216T>C	p.Ser72Ser	216/705	216/705	72/234		,C	upstream_gene_variant	MODIFIER	cds-VP1	GENE_cds-VP1	transcript	TRANSCRIPT_cds-VP1	protein_coding
69	MafaPyV2	1236	.	C	A	19219	PASS	DP=823	0.975699	SB=0	DP4=7,13,293,510	ANN=A	synonymous_variant	LOW	cds-VP2	GENE_cds-VP2	transcript	TRANSCRIPT_cds-VP2	protein_coding	2026-01-01	c.606C>A	p.Thr202Thr	606/1062	606/1062	202/353		,A	synonymous_variant	LOW	cds-VP3	GENE_cds-VP3	transcript	TRANSCRIPT_cds-VP3	protein_coding	2026-01-01	c.249C>A	p.Thr83Thr	249/705	249/705	83/234		,A	upstream_gene_variant	MODIFIER	cds-VP1	GENE_cds-VP1	transcript	TRANSCRIPT_cds-VP1	protein_coding
69	MafaPyV2	1269	.	T	A	17101	PASS	DP=862	0.976798	SB=0	DP4=5,8,336,506	ANN=A	synonymous_variant	LOW	cds-VP2	GENE_cds-VP2	transcript	TRANSCRIPT_cds-VP2	protein_coding	2026-01-01	c.639T>A	p.Ser213Ser	639/1062	639/1062	213/353		,A	synonymous_variant	LOW	cds-VP3	GENE_cds-VP3	transcript	TRANSCRIPT_cds-VP3	protein_coding	2026-01-01	c.282T>A	p.Ser94Ser	282/705	282/705	94/234		,A	upstream_gene_variant	MODIFIER	cds-VP1	GENE_cds-VP1	transcript	TRANSCRIPT_cds-VP1	protein_coding
69	MafaPyV2	1275	.	A	G	19684	PASS	DP=937	0.974386	SB=0	DP4=9,14,369,544	ANN=G	synonymous_variant	LOW	cds-VP2	GENE_cds-VP2	transcript	TRANSCRIPT_cds-VP2	protein_coding	2026-01-01	c.645A>G	p.Gln215Gln	645/1062	645/1062	215/353		,G	synonymous_variant	LOW	cds-VP3	GENE_cds-VP3	transcript	TRANSCRIPT_cds-VP3	protein_coding	2026-01-01	c.288A>G	p.Gln96Gln	288/705	288/705	96/234		,G	upstream_gene_variant	MODIFIER	cds-VP1	GENE_cds-VP1	transcript	TRANSCRIPT_cds-VP1	protein_coding
69	MafaPyV2	1317	.	C	A	30363	PASS	DP=1276	0.938088	SB=2	DP4=31,48,518,679	ANN=A	synonymous_variant	LOW	cds-VP2	GENE_cds-VP2	transcript	TRANSCRIPT_cds-VP2	protein_coding	2026-01-01	c.687C>A	p.Val229Val	687/1062	687/1062	229/353		,A	synonymous_variant	LOW	cds-VP3	GENE_cds-VP3	transcript	TRANSCRIPT_cds-VP3	protein_coding	2026-01-01	c.330C>A	p.Val110Val	330/705	330/705	110/234		,A	upstream_gene_variant	MODIFIER	cds-VP1	GENE_cds-VP1	transcript	TRANSCRIPT_cds-VP1	protein_coding
69	MafaPyV2	1320	.	A	G	30750	PASS	DP=1311	0.938215	SB=3	DP4=31,48,535,695	ANN=G	synonymous_variant	LOW	cds-VP2	GENE_cds-VP2	transcript	TRANSCRIPT_cds-VP2	protein_coding	2026-01-01	c.690A>G	p.Arg230Arg	690/1062	690/1062	230/353		,G	synonymous_variant	LOW	cds-VP3	GENE_cds-VP3	transcript	TRANSCRIPT_cds-VP3	protein_coding	2026-01-01	c.333A>G	p.Arg111Arg	333/705	333/705	111/234		,G	upstream_gene_variant	MODIFIER	cds-VP1	GENE_cds-VP1	transcript	TRANSCRIPT_cds-VP1	protein_coding
69	MafaPyV2	1344	.	A	C	32756	PASS	DP=1294	0.94204	SB=3	DP4=29,45,534,685	ANN=C	synonymous_variant	LOW	cds-VP2	GENE_cds-VP2	transcript	TRANSCRIPT_cds-VP2	protein_coding	2026-01-01	c.714A>C	p.Thr238Thr	714/1062	714/1062	238/353		,C	synonymous_variant	LOW	cds-VP3	GENE_cds-VP3	transcript	TRANSCRIPT_cds-VP3	protein_coding	2026-01-01	c.357A>C	p.Thr119Thr	357/705	357/705	119/234		,C	upstream_gene_variant	MODIFIER	cds-VP1	GENE_cds-VP1	transcript	TRANSCRIPT_cds-VP1	protein_coding
69	MafaPyV2	1473	.	T	C	31103	PASS	DP=1066	0.954972	SB=0	DP4=18,29,399,619	ANN=C	synonymous_variant	LOW	cds-VP2	GENE_cds-VP2	transcript	TRANSCRIPT_cds-VP2	protein_coding	2026-01-01	c.843T>C	p.Thr281Thr	843/1062	843/1062	281/353		,C	synonymous_variant	LOW	cds-VP3	GENE_cds-VP3	transcript	TRANSCRIPT_cds-VP3	protein_coding	2026-01-01	c.486T>C	p.Thr162Thr	486/705	486/705	162/234		,C	upstream_gene_variant	MODIFIER	cds-VP1	GENE_cds-VP1	transcript	TRANSCRIPT_cds-VP1	protein_coding
69	MafaPyV2	1774	.	T	C	22059	PASS	DP=757	0.966975	SB=3	DP4=12,13,289,443	ANN=C	synonymous_variant	LOW	cds-VP1	GENE_cds-VP1	transcript	TRANSCRIPT_cds-VP1	protein_coding	2026-01-01	c.204T>C	p.Phe68Phe	204/1095	204/1095	68/364		,C	downstream_gene_variant	MODIFIER	cds-agno	GENE_cds-agno	transcript	TRANSCRIPT_cds-agno	protein_coding		c.*1180T>C					1180	,C	downstream_gene_variant	MODIFIER	cds-VP2	GENE_cds-VP2	transcript	TRANSCRIPT_cds-VP2	protein_coding
69	MafaPyV2	1786	.	G	A	21915	PASS	DP=762	0.958005	SB=3	DP4=14,17,282,448	ANN=A	synonymous_variant	LOW	cds-VP1	GENE_cds-VP1	transcript	TRANSCRIPT_cds-VP1	protein_coding	2026-01-01	c.216G>A	p.Val72Val	216/1095	216/1095	72/364		,A	downstream_gene_variant	MODIFIER	cds-agno	GENE_cds-agno	transcript	TRANSCRIPT_cds-agno	protein_coding		c.*1192G>A					1192	,A	downstream_gene_variant	MODIFIER	cds-VP2	GENE_cds-VP2	transcript	TRANSCRIPT_cds-VP2	protein_coding
69	MafaPyV2	1807	.	A	C	27990	PASS	DP=975	0.971282	SB=1	DP4=12,15,380,567	ANN=C	synonymous_variant	LOW	cds-VP1	GENE_cds-VP1	transcript	TRANSCRIPT_cds-VP1	protein_coding	2026-01-01	c.237A>C	p.Thr79Thr	237/1095	237/1095	79/364		,C	downstream_gene_variant	MODIFIER	cds-agno	GENE_cds-agno	transcript	TRANSCRIPT_cds-agno	protein_coding		c.*1213A>C					1213	,C	downstream_gene_variant	MODIFIER	cds-VP2	GENE_cds-VP2	transcript	TRANSCRIPT_cds-VP2	protein_coding
69	MafaPyV2	1900	.	A	T	84	PASS	DP=1198	0.025042	SB=5	DP4=523,645,10,20	ANN=T	synonymous_variant	LOW	cds-VP1	GENE_cds-VP1	transcript	TRANSCRIPT_cds-VP1	protein_coding	2026-01-01	c.330A>T	p.Ile110Ile	330/1095	330/1095	110/364		,T	downstream_gene_variant	MODIFIER	cds-agno	GENE_cds-agno	transcript	TRANSCRIPT_cds-agno	protein_coding		c.*1306A>T					1306	,T	downstream_gene_variant	MODIFIER	cds-VP2	GENE_cds-VP2	transcript	TRANSCRIPT_cds-VP2	protein_coding
69	MafaPyV2	1901	.	C	T	108	PASS	DP=1213	0.023083	SB=6	DP4=528,656,9,19	ANN=T	synonymous_variant	LOW	cds-VP1	GENE_cds-VP1	transcript	TRANSCRIPT_cds-VP1	protein_coding	2026-01-01	c.331C>T	p.Leu111Leu	331/1095	331/1095	111/364		,T	downstream_gene_variant	MODIFIER	cds-agno	GENE_cds-agno	transcript	TRANSCRIPT_cds-agno	protein_coding		c.*1307C>T					1307	,T	downstream_gene_variant	MODIFIER	cds-VP2	GENE_cds-VP2	transcript	TRANSCRIPT_cds-VP2	protein_coding
69	MafaPyV2	1903	.	A	G	32821	PASS	DP=1184	0.929899	SB=7	DP4=29,48,502,599	ANN=G	synonymous_variant	LOW	cds-VP1	GENE_cds-VP1	transcript	TRANSCRIPT_cds-VP1	protein_coding	2026-01-01	c.333A>G	p.Leu111Leu	333/1095	333/1095	111/364		,G	downstream_gene_variant	MODIFIER	cds-agno	GENE_cds-agno	transcript	TRANSCRIPT_cds-agno	protein_coding		c.*1309A>G					1309	,G	downstream_gene_variant	MODIFIER	cds-VP2	GENE_cds-VP2	transcript	TRANSCRIPT_cds-VP2	protein_coding
69	MafaPyV2	1942	.	G	A	31253	PASS	DP=1096	0.937956	SB=6	DP4=25,43,463,565	ANN=A	synonymous_variant	LOW	cds-VP1	GENE_cds-VP1	transcript	TRANSCRIPT_cds-VP1	protein_coding	2026-01-01	c.372G>A	p.Gly124Gly	372/1095	372/1095	124/364		,A	downstream_gene_variant	MODIFIER	cds-agno	GENE_cds-agno	transcript	TRANSCRIPT_cds-agno	protein_coding		c.*1348G>A					1348	,A	downstream_gene_variant	MODIFIER	cds-VP2	GENE_cds-VP2	transcript	TRANSCRIPT_cds-VP2	protein_coding
69	MafaPyV2	2026	.	T	C	29406	PASS	DP=1007	0.946375	SB=1	DP4=21,32,415,538	ANN=C	synonymous_variant	LOW	cds-VP1	GENE_cds-VP1	transcript	TRANSCRIPT_cds-VP1	protein_coding	2026-01-01	c.456T>C	p.Phe152Phe	456/1095	456/1095	152/364		,C	downstream_gene_variant	MODIFIER	cds-agno	GENE_cds-agno	transcript	TRANSCRIPT_cds-agno	protein_coding		c.*1432T>C					1432	,C	downstream_gene_variant	MODIFIER	cds-VP2	GENE_cds-VP2	transcript	TRANSCRIPT_cds-VP2	protein_coding
69	MafaPyV2	2194	.	G	A	42437	PASS	DP=1528	0.960079	SB=6	DP4=21,36,663,804	ANN=A	synonymous_variant	LOW	cds-VP1	GENE_cds-VP1	transcript	TRANSCRIPT_cds-VP1	protein_coding	2026-01-01	c.624G>A	p.Val208Val	624/1095	624/1095	208/364		,A	downstream_gene_variant	MODIFIER	cds-agno	GENE_cds-agno	transcript	TRANSCRIPT_cds-agno	protein_coding		c.*1600G>A					1600	,A	downstream_gene_variant	MODIFIER	cds-VP2	GENE_cds-VP2	transcript	TRANSCRIPT_cds-VP2	protein_coding
69	MafaPyV2	2287	.	T	C	44307	PASS	DP=1513	0.949108	SB=0	DP4=30,45,604,832	ANN=C	synonymous_variant	LOW	cds-VP1	GENE_cds-VP1	transcript	TRANSCRIPT_cds-VP1	protein_coding	2026-01-01	c.717T>C	p.Val239Val	717/1095	717/1095	239/364		,C	downstream_gene_variant	MODIFIER	cds-agno	GENE_cds-agno	transcript	TRANSCRIPT_cds-agno	protein_coding		c.*1693T>C					1693	,C	downstream_gene_variant	MODIFIER	cds-VP2	GENE_cds-VP2	transcript	TRANSCRIPT_cds-VP2	protein_coding
69	MafaPyV2	2401	.	A	G	35564	PASS	DP=1386	0.934343	SB=5	DP4=31,51,578,717	ANN=G	synonymous_variant	LOW	cds-VP1	GENE_cds-VP1	transcript	TRANSCRIPT_cds-VP1	protein_coding	2026-01-01	c.831A>G	p.Ser277Ser	831/1095	831/1095	277/364		,G	downstream_gene_variant	MODIFIER	cds-agno	GENE_cds-agno	transcript	TRANSCRIPT_cds-agno	protein_coding		c.*1807A>G					1807	,G	downstream_gene_variant	MODIFIER	cds-VP2	GENE_cds-VP2	transcript	TRANSCRIPT_cds-VP2	protein_coding
69	MafaPyV2	2404	.	G	A	36076	PASS	DP=1402	0.937233	SB=7	DP4=31,53,593,721	ANN=A	synonymous_variant	LOW	cds-VP1	GENE_cds-VP1	transcript	TRANSCRIPT_cds-VP1	protein_coding	2026-01-01	c.834G>A	p.Gly278Gly	834/1095	834/1095	278/364		,A	downstream_gene_variant	MODIFIER	cds-agno	GENE_cds-agno	transcript	TRANSCRIPT_cds-agno	protein_coding		c.*1810G>A					1810	,A	downstream_gene_variant	MODIFIER	cds-VP2	GENE_cds-VP2	transcript	TRANSCRIPT_cds-VP2	protein_coding
69	MafaPyV2	2428	.	T	G	36005	PASS	DP=1337	0.937173	SB=4	DP4=29,45,568,685	ANN=G	synonymous_variant	LOW	cds-VP1	GENE_cds-VP1	transcript	TRANSCRIPT_cds-VP1	protein_coding	2026-01-01	c.858T>G	p.Pro286Pro	858/1095	858/1095	286/364		,G	downstream_gene_variant	MODIFIER	cds-agno	GENE_cds-agno	transcript	TRANSCRIPT_cds-agno	protein_coding		c.*1834T>G					1834	,G	downstream_gene_variant	MODIFIER	cds-VP2	GENE_cds-VP2	transcript	TRANSCRIPT_cds-VP2	protein_coding
69	MafaPyV2	2479	.	T	C	37697	PASS	DP=1405	0.930961	SB=2	DP4=36,60,530,778	ANN=C	synonymous_variant	LOW	cds-VP1	GENE_cds-VP1	transcript	TRANSCRIPT_cds-VP1	protein_coding	2026-01-01	c.909T>C	p.Pro303Pro	909/1095	909/1095	303/364		,C	downstream_gene_variant	MODIFIER	cds-agno	GENE_cds-agno	transcript	TRANSCRIPT_cds-agno	protein_coding		c.*1885T>C					1885	,C	downstream_gene_variant	MODIFIER	cds-VP2	GENE_cds-VP2	transcript	TRANSCRIPT_cds-VP2	protein_coding
69	MafaPyV2	2488	.	C	T	38435	PASS	DP=1443	0.92377	SB=1	DP4=41,68,530,803	ANN=T	synonymous_variant	LOW	cds-VP1	GENE_cds-VP1	transcript	TRANSCRIPT_cds-VP1	protein_coding	2026-01-01	c.918C>T	p.Phe306Phe	918/1095	918/1095	306/364		,T	downstream_gene_variant	MODIFIER	cds-agno	GENE_cds-agno	transcript	TRANSCRIPT_cds-agno	protein_coding		c.*1894C>T					1894	,T	downstream_gene_variant	MODIFIER	cds-VP2	GENE_cds-VP2	transcript	TRANSCRIPT_cds-VP2	protein_coding
69	MafaPyV2	2709	.	C	T	18812	PASS	DP=736	0.907609	SB=3	DP4=28,39,316,352	ANN=T	synonymous_variant	LOW	cds-LT	GENE_cds-LT	transcript	TRANSCRIPT_cds-LT	protein_coding	2026-02-02	c.2067G>A	p.Lys689Lys	2067/2070	2067/2070	689/689		,T	downstream_gene_variant	MODIFIER	cds-agno	GENE_cds-agno	transcript	TRANSCRIPT_cds-agno	protein_coding		c.*2115C>T					2115	,T	downstream_gene_variant	MODIFIER	cds-VP2	GENE_cds-VP2	transcript	TRANSCRIPT_cds-VP2	protein_coding
69	MafaPyV2	2766	.	C	G	28235	PASS	DP=1149	0.89208	SB=2	DP4=48,74,436,589	ANN=G	synonymous_variant	LOW	cds-LT	GENE_cds-LT	transcript	TRANSCRIPT_cds-LT	protein_coding	2026-02-02	c.2010G>C	p.Pro670Pro	2010/2070	2010/2070	670/689		,G	downstream_gene_variant	MODIFIER	cds-agno	GENE_cds-agno	transcript	TRANSCRIPT_cds-agno	protein_coding		c.*2172C>G					2172	,G	downstream_gene_variant	MODIFIER	cds-VP2	GENE_cds-VP2	transcript	TRANSCRIPT_cds-VP2	protein_coding
69	MafaPyV2	2799	.	T	G	34982	PASS	DP=1333	0.892723	SB=1	DP4=57,82,509,681	ANN=G	synonymous_variant	LOW	cds-LT	GENE_cds-LT	transcript	TRANSCRIPT_cds-LT	protein_coding	2026-02-02	c.1977A>C	p.Gly659Gly	1977/2070	1977/2070	659/689		,G	downstream_gene_variant	MODIFIER	cds-agno	GENE_cds-agno	transcript	TRANSCRIPT_cds-agno	protein_coding		c.*2205T>G					2205	,G	downstream_gene_variant	MODIFIER	cds-VP2	GENE_cds-VP2	transcript	TRANSCRIPT_cds-VP2	protein_coding
69	MafaPyV2	2946	.	T	C	24179	PASS	DP=936	0.898504	SB=8	DP4=34,59,375,466	ANN=C	synonymous_variant	LOW	cds-LT	GENE_cds-LT	transcript	TRANSCRIPT_cds-LT	protein_coding	2026-02-02	c.1830A>G	p.Gly610Gly	1830/2070	1830/2070	610/689		,C	downstream_gene_variant	MODIFIER	cds-agno	GENE_cds-agno	transcript	TRANSCRIPT_cds-agno	protein_coding		c.*2352T>C					2352	,C	downstream_gene_variant	MODIFIER	cds-VP2	GENE_cds-VP2	transcript	TRANSCRIPT_cds-VP2	protein_coding
69	MafaPyV2	3003	.	C	A	20600	PASS	DP=824	0.889563	SB=5	DP4=32,55,314,419	ANN=A	synonymous_variant	LOW	cds-LT	GENE_cds-LT	transcript	TRANSCRIPT_cds-LT	protein_coding	2026-02-02	c.1773G>T	p.Leu591Leu	1773/2070	1773/2070	591/689		,A	downstream_gene_variant	MODIFIER	cds-agno	GENE_cds-agno	transcript	TRANSCRIPT_cds-agno	protein_coding		c.*2409C>A					2409	,A	downstream_gene_variant	MODIFIER	cds-VP2	GENE_cds-VP2	transcript	TRANSCRIPT_cds-VP2	protein_coding
69	MafaPyV2	3078	.	C	A	18440	PASS	DP=737	0.90502	SB=4	DP4=26,43,291,376	ANN=A	synonymous_variant	LOW	cds-LT	GENE_cds-LT	transcript	TRANSCRIPT_cds-LT	protein_coding	2026-02-02	c.1698G>T	p.Leu566Leu	1698/2070	1698/2070	566/689		,A	downstream_gene_variant	MODIFIER	cds-agno	GENE_cds-agno	transcript	TRANSCRIPT_cds-agno	protein_coding		c.*2484C>A					2484	,A	downstream_gene_variant	MODIFIER	cds-VP2	GENE_cds-VP2	transcript	TRANSCRIPT_cds-VP2	protein_coding
69	MafaPyV2	3282	.	C	T	7319	PASS	DP=282	0.882979	SB=4	DP4=12,21,116,133	ANN=T	synonymous_variant	LOW	cds-LT	GENE_cds-LT	transcript	TRANSCRIPT_cds-LT	protein_coding	2026-02-02	c.1494G>A	p.Glu498Glu	1494/2070	1494/2070	498/689		,T	downstream_gene_variant	MODIFIER	cds-agno	GENE_cds-agno	transcript	TRANSCRIPT_cds-agno	protein_coding		c.*2688C>T					2688	,T	downstream_gene_variant	MODIFIER	cds-VP2	GENE_cds-VP2	transcript	TRANSCRIPT_cds-VP2	protein_coding
69	MafaPyV2	3285	.	C	T	7153	PASS	DP=277	0.877256	SB=5	DP4=12,22,113,130	ANN=T	synonymous_variant	LOW	cds-LT	GENE_cds-LT	transcript	TRANSCRIPT_cds-LT	protein_coding	2026-02-02	c.1491G>A	p.Leu497Leu	1491/2070	1491/2070	497/689		,T	downstream_gene_variant	MODIFIER	cds-agno	GENE_cds-agno	transcript	TRANSCRIPT_cds-agno	protein_coding		c.*2691C>T					2691	,T	downstream_gene_variant	MODIFIER	cds-VP2	GENE_cds-VP2	transcript	TRANSCRIPT_cds-VP2	protein_coding
69	MafaPyV2	3321	.	G	C	11596	PASS	DP=456	0.866228	SB=5	DP4=24,37,188,207	ANN=C	synonymous_variant	LOW	cds-LT	GENE_cds-LT	transcript	TRANSCRIPT_cds-LT	protein_coding	2026-02-02	c.1455C>G	p.Leu485Leu	1455/2070	1455/2070	485/689		,C	downstream_gene_variant	MODIFIER	cds-agno	GENE_cds-agno	transcript	TRANSCRIPT_cds-agno	protein_coding		c.*2727G>C					2727	,C	downstream_gene_variant	MODIFIER	cds-VP2	GENE_cds-VP2	transcript	TRANSCRIPT_cds-VP2	protein_coding
69	MafaPyV2	3393	.	T	C	18296	PASS	DP=665	0.903759	SB=0	DP4=27,37,261,340	ANN=C	synonymous_variant	LOW	cds-LT	GENE_cds-LT	transcript	TRANSCRIPT_cds-LT	protein_coding	2026-02-02	c.1383A>G	p.Glu461Glu	1383/2070	1383/2070	461/689		,C	downstream_gene_variant	MODIFIER	cds-agno	GENE_cds-agno	transcript	TRANSCRIPT_cds-agno	protein_coding		c.*2799T>C					2799	,C	downstream_gene_variant	MODIFIER	cds-VP2	GENE_cds-VP2	transcript	TRANSCRIPT_cds-VP2	protein_coding
69	MafaPyV2	3549	.	G	A	16657	PASS	DP=674	0.872404	SB=13	DP4=32,53,289,299	ANN=A	synonymous_variant	LOW	cds-LT	GENE_cds-LT	transcript	TRANSCRIPT_cds-LT	protein_coding	2026-02-02	c.1227C>T	p.Tyr409Tyr	1227/2070	1227/2070	409/689		,A	downstream_gene_variant	MODIFIER	cds-agno	GENE_cds-agno	transcript	TRANSCRIPT_cds-agno	protein_coding		c.*2955G>A					2955	,A	downstream_gene_variant	MODIFIER	cds-VP2	GENE_cds-VP2	transcript	TRANSCRIPT_cds-VP2	protein_coding
69	MafaPyV2	3582	.	G	A	13089	PASS	DP=545	0.847706	SB=10	DP4=30,53,216,246	ANN=A	synonymous_variant	LOW	cds-LT	GENE_cds-LT	transcript	TRANSCRIPT_cds-LT	protein_coding	2026-02-02	c.1194C>T	p.Asn398Asn	1194/2070	1194/2070	398/689		,A	downstream_gene_variant	MODIFIER	cds-agno	GENE_cds-agno	transcript	TRANSCRIPT_cds-agno	protein_coding		c.*2988G>A					2988	,A	downstream_gene_variant	MODIFIER	cds-VP2	GENE_cds-VP2	transcript	TRANSCRIPT_cds-VP2	protein_coding
69	MafaPyV2	3627	.	A	G	14461	PASS	DP=570	0.905263	SB=4	DP4=21,33,238,278	ANN=G	synonymous_variant	LOW	cds-LT	GENE_cds-LT	transcript	TRANSCRIPT_cds-LT	protein_coding	2026-02-02	c.1149T>C	p.His383His	1149/2070	1149/2070	383/689		,G	downstream_gene_variant	MODIFIER	cds-agno	GENE_cds-agno	transcript	TRANSCRIPT_cds-agno	protein_coding		c.*3033A>G					3033	,G	downstream_gene_variant	MODIFIER	cds-VP2	GENE_cds-VP2	transcript	TRANSCRIPT_cds-VP2	protein_coding
69	MafaPyV2	3645	.	T	A	15450	PASS	DP=586	0.914676	SB=3	DP4=19,31,234,302	ANN=A	synonymous_variant	LOW	cds-LT	GENE_cds-LT	transcript	TRANSCRIPT_cds-LT	protein_coding	2026-02-02	c.1131A>T	p.Ala377Ala	1131/2070	1131/2070	377/689		,A	downstream_gene_variant	MODIFIER	cds-agno	GENE_cds-agno	transcript	TRANSCRIPT_cds-agno	protein_coding		c.*3051T>A					3051	,A	downstream_gene_variant	MODIFIER	cds-VP2	GENE_cds-VP2	transcript	TRANSCRIPT_cds-VP2	protein_coding
69	MafaPyV2	3663	.	T	C	17362	PASS	DP=663	0.917044	SB=4	DP4=20,34,270,338	ANN=C	synonymous_variant	LOW	cds-LT	GENE_cds-LT	transcript	TRANSCRIPT_cds-LT	protein_coding	2026-02-02	c.1113A>G	p.Val371Val	1113/2070	1113/2070	371/689		,C	downstream_gene_variant	MODIFIER	cds-agno	GENE_cds-agno	transcript	TRANSCRIPT_cds-agno	protein_coding		c.*3069T>C					3069	,C	downstream_gene_variant	MODIFIER	cds-VP2	GENE_cds-VP2	transcript	TRANSCRIPT_cds-VP2	protein_coding
69	MafaPyV2	3699	.	T	C	16640	PASS	DP=610	0.927869	SB=4	DP4=16,28,254,312	ANN=C	synonymous_variant	LOW	cds-LT	GENE_cds-LT	transcript	TRANSCRIPT_cds-LT	protein_coding	2026-02-02	c.1077A>G	p.Lys359Lys	1077/2070	1077/2070	359/689		,C	downstream_gene_variant	MODIFIER	cds-agno	GENE_cds-agno	transcript	TRANSCRIPT_cds-agno	protein_coding		c.*3105T>C					3105	,C	downstream_gene_variant	MODIFIER	cds-VP2	GENE_cds-VP2	transcript	TRANSCRIPT_cds-VP2	protein_coding
69	MafaPyV2	3951	.	T	C	12226	PASS	DP=525	0.862857	SB=2	DP4=26,44,184,269	ANN=C	synonymous_variant	LOW	cds-LT	GENE_cds-LT	transcript	TRANSCRIPT_cds-LT	protein_coding	2026-02-02	c.825A>G	p.Leu275Leu	825/2070	825/2070	275/689		,C	downstream_gene_variant	MODIFIER	cds-agno	GENE_cds-agno	transcript	TRANSCRIPT_cds-agno	protein_coding		c.*3357T>C					3357	,C	downstream_gene_variant	MODIFIER	cds-VP2	GENE_cds-VP2	transcript	TRANSCRIPT_cds-VP2	protein_coding
69	MafaPyV2	3957	.	G	A	12181	PASS	DP=529	0.877127	SB=0	DP4=24,39,181,283	ANN=A	synonymous_variant	LOW	cds-LT	GENE_cds-LT	transcript	TRANSCRIPT_cds-LT	protein_coding	2026-02-02	c.819C>T	p.Val273Val	819/2070	819/2070	273/689		,A	downstream_gene_variant	MODIFIER	cds-agno	GENE_cds-agno	transcript	TRANSCRIPT_cds-agno	protein_coding		c.*3363G>A					3363	,A	downstream_gene_variant	MODIFIER	cds-VP2	GENE_cds-VP2	transcript	TRANSCRIPT_cds-VP2	protein_coding
69	MafaPyV2	3981	.	T	G	16063	PASS	DP=680	0.869118	SB=0	DP4=34,55,225,366	ANN=G	synonymous_variant	LOW	cds-LT	GENE_cds-LT	transcript	TRANSCRIPT_cds-LT	protein_coding	2026-02-02	c.795A>C	p.Ala265Ala	795/2070	795/2070	265/689		,G	downstream_gene_variant	MODIFIER	cds-agno	GENE_cds-agno	transcript	TRANSCRIPT_cds-agno	protein_coding		c.*3387T>G					3387	,G	downstream_gene_variant	MODIFIER	cds-VP2	GENE_cds-VP2	transcript	TRANSCRIPT_cds-VP2	protein_coding
69	MafaPyV2	4151	.	A	G	8630	PASS	DP=312	0.910256	SB=0	DP4=12,15,134,150	ANN=G	synonymous_variant	LOW	cds-LT	GENE_cds-LT	transcript	TRANSCRIPT_cds-LT	protein_coding	2026-02-02	c.625T>C	p.Leu209Leu	625/2070	625/2070	209/689		,G	downstream_gene_variant	MODIFIER	cds-agno	GENE_cds-agno	transcript	TRANSCRIPT_cds-agno	protein_coding		c.*3557A>G					3557	,G	downstream_gene_variant	MODIFIER	cds-VP2	GENE_cds-VP2	transcript	TRANSCRIPT_cds-VP2	protein_coding
69	MafaPyV2	4158	.	G	A	8975	PASS	DP=322	0.916149	SB=0	DP4=12,15,138,157	ANN=A	synonymous_variant	LOW	cds-LT	GENE_cds-LT	transcript	TRANSCRIPT_cds-LT	protein_coding	2026-02-02	c.618C>T	p.Phe206Phe	618/2070	618/2070	206/689		,A	downstream_gene_variant	MODIFIER	cds-agno	GENE_cds-agno	transcript	TRANSCRIPT_cds-agno	protein_coding		c.*3564G>A					3564	,A	downstream_gene_variant	MODIFIER	cds-VP2	GENE_cds-VP2	transcript	TRANSCRIPT_cds-VP2	protein_coding
69	MafaPyV2	4221	.	A	G	8109	PASS	DP=327	0.896024	SB=2	DP4=13,20,135,158	ANN=G	synonymous_variant	LOW	cds-LT	GENE_cds-LT	transcript	TRANSCRIPT_cds-LT	protein_coding	2026-02-02	c.555T>C	p.Phe185Phe	555/2070	555/2070	185/689		,G	downstream_gene_variant	MODIFIER	cds-agno	GENE_cds-agno	transcript	TRANSCRIPT_cds-agno	protein_coding		c.*3627A>G					3627	,G	downstream_gene_variant	MODIFIER	cds-VP2	GENE_cds-VP2	transcript	TRANSCRIPT_cds-VP2	protein_coding
69	MafaPyV2	4236	.	A	G	8506	PASS	DP=327	0.889908	SB=5	DP4=13,23,136,155	ANN=G	synonymous_variant	LOW	cds-LT	GENE_cds-LT	transcript	TRANSCRIPT_cds-LT	protein_coding	2026-02-02	c.540T>C	p.His180His	540/2070	540/2070	180/689		,G	downstream_gene_variant	MODIFIER	cds-agno	GENE_cds-agno	transcript	TRANSCRIPT_cds-agno	protein_coding		c.*3642A>G					3642	,G	downstream_gene_variant	MODIFIER	cds-VP2	GENE_cds-VP2	transcript	TRANSCRIPT_cds-VP2	protein_coding
69	MafaPyV2	4440	.	T	G	11866	PASS	DP=504	0.884921	SB=14	DP4=21,37,227,219	ANN=G	synonymous_variant	LOW	cds-LT	GENE_cds-LT	transcript	TRANSCRIPT_cds-LT	protein_coding	2026-02-02	c.336A>C	p.Thr112Thr	336/2070	336/2070	112/689		,G	downstream_gene_variant	MODIFIER	cds-agno	GENE_cds-agno	transcript	TRANSCRIPT_cds-agno	protein_coding		c.*3846T>G					3846	,G	downstream_gene_variant	MODIFIER	cds-VP2	GENE_cds-VP2	transcript	TRANSCRIPT_cds-VP2	protein_coding
69	MafaPyV2	4488	.	A	G	11479	PASS	DP=477	0.893082	SB=5	DP4=17,30,190,236	ANN=G	synonymous_variant	LOW	cds-LT	GENE_cds-LT	transcript	TRANSCRIPT_cds-LT	protein_coding	2026-02-02	c.288T>C	p.Asp96Asp	288/2070	288/2070	96/689		,G	downstream_gene_variant	MODIFIER	cds-agno	GENE_cds-agno	transcript	TRANSCRIPT_cds-agno	protein_coding		c.*3894A>G					3894	,G	downstream_gene_variant	MODIFIER	cds-VP2	GENE_cds-VP2	transcript	TRANSCRIPT_cds-VP2	protein_coding
69	MafaPyV2	4497	.	A	G	10747	PASS	DP=462	0.893939	SB=4	DP4=16,28,182,231	ANN=G	synonymous_variant	LOW	cds-LT	GENE_cds-LT	transcript	TRANSCRIPT_cds-LT	protein_coding	2026-02-02	c.279T>C	p.Cys93Cys	279/2070	279/2070	93/689		,G	downstream_gene_variant	MODIFIER	cds-agno	GENE_cds-agno	transcript	TRANSCRIPT_cds-agno	protein_coding		c.*3903A>G					3903	,G	downstream_gene_variant	MODIFIER	cds-VP2	GENE_cds-VP2	transcript	TRANSCRIPT_cds-VP2	protein_coding
69	MafaPyV2	4566	.	A	G	8880	PASS	DP=512	0.898438	SB=1	DP4=20,28,209,251	ANN=G	synonymous_variant	LOW	cds-LT	GENE_cds-LT	transcript	TRANSCRIPT_cds-LT	protein_coding	2026-02-02	c.210T>C	p.Thr70Thr	210/2070	210/2070	70/689		,G	downstream_gene_variant	MODIFIER	cds-agno	GENE_cds-agno	transcript	TRANSCRIPT_cds-agno	protein_coding		c.*3972A>G					3972	,G	downstream_gene_variant	MODIFIER	cds-VP2	GENE_cds-VP2	transcript	TRANSCRIPT_cds-VP2	protein_coding
69	MafaPyV2	4752	.	A	G	32312	PASS	DP=1221	0.900082	SB=9	DP4=47,74,515,584	ANN=G	synonymous_variant	LOW	cds-smallT	GENE_cds-smallT	transcript	TRANSCRIPT_cds-smallT	protein_coding	2026-01-01	c.414T>C	p.Cys138Cys	414/519	414/519	138/172		,G	downstream_gene_variant	MODIFIER	cds-agno	GENE_cds-agno	transcript	TRANSCRIPT_cds-agno	protein_coding		c.*4158A>G					4158	,G	downstream_gene_variant	MODIFIER	cds-VP2	GENE_cds-VP2	transcript	TRANSCRIPT_cds-VP2	protein_coding
69	MafaPyV2	4758	.	A	G	32900	PASS	DP=1225	0.909388	SB=7	DP4=44,67,517,597	ANN=G	synonymous_variant	LOW	cds-smallT	GENE_cds-smallT	transcript	TRANSCRIPT_cds-smallT	protein_coding	2026-01-01	c.408T>C	p.Cys136Cys	408/519	408/519	136/172		,G	downstream_gene_variant	MODIFIER	cds-agno	GENE_cds-agno	transcript	TRANSCRIPT_cds-agno	protein_coding		c.*4164A>G					4164	,G	downstream_gene_variant	MODIFIER	cds-VP2	GENE_cds-VP2	transcript	TRANSCRIPT_cds-VP2	protein_coding
69	MafaPyV2	4814	.	G	A	35509	PASS	DP=1384	0.896676	SB=3	DP4=54,84,535,706	ANN=A	synonymous_variant	LOW	cds-smallT	GENE_cds-smallT	transcript	TRANSCRIPT_cds-smallT	protein_coding	2026-01-01	c.352C>T	p.Leu118Leu	352/519	352/519	118/172		,A	downstream_gene_variant	MODIFIER	cds-agno	GENE_cds-agno	transcript	TRANSCRIPT_cds-agno	protein_coding		c.*4220G>A					4220	,A	downstream_gene_variant	MODIFIER	cds-VP2	GENE_cds-VP2	transcript	TRANSCRIPT_cds-VP2	protein_coding
69	MafaPyV2	4994	.	A	G	22895	PASS	DP=871	0.897819	SB=1	DP4=32,55,307,475	ANN=G	synonymous_variant	LOW	cds-LT	GENE_cds-LT	transcript	TRANSCRIPT_cds-LT	protein_coding	2026-01-02	c.172T>C	p.Leu58Leu	172/2070	172/2070	58/689		,G	synonymous_variant	LOW	cds-smallT	GENE_cds-smallT	transcript	TRANSCRIPT_cds-smallT	protein_coding	2026-01-01	c.172T>C	p.Leu58Leu	172/519	172/519	58/172		,G	downstream_gene_variant	MODIFIER	cds-agno	GENE_cds-agno	transcript	TRANSCRIPT_cds-agno	protein_coding
69	MafaPyV2	5025	.	G	A	20101	PASS	DP=738	0.914634	SB=0	DP4=23,40,247,428	ANN=A	synonymous_variant	LOW	cds-LT	GENE_cds-LT	transcript	TRANSCRIPT_cds-LT	protein_coding	2026-01-02	c.141C>T	p.Gly47Gly	141/2070	141/2070	47/689		,A	synonymous_variant	LOW	cds-smallT	GENE_cds-smallT	transcript	TRANSCRIPT_cds-smallT	protein_coding	2026-01-01	c.141C>T	p.Gly47Gly	141/519	141/519	47/172		,A	downstream_gene_variant	MODIFIER	cds-agno	GENE_cds-agno	transcript	TRANSCRIPT_cds-agno	protein_coding
69	MafaPyV2	39	.	G	A	858	PASS	DP=111	0.846847	SB=0	DP4=7,9,42,52	ANN=A	upstream_gene_variant	MODIFIER	cds-agno	GENE_cds-agno	transcript	TRANSCRIPT_cds-agno	protein_coding		c.-346G>A					346	,A	upstream_gene_variant	MODIFIER	cds-VP2	GENE_cds-VP2	transcript	TRANSCRIPT_cds-VP2	protein_coding		c.-592G>A					592	,A	upstream_gene_variant	MODIFIER	cds-VP3	GENE_cds-VP3	transcript	TRANSCRIPT_cds-VP3	protein_coding
69	MafaPyV2	137	.	TA	T	334	PASS	DP=511	0.072407	SB=1	DP4=220,255,16,21	INDEL	upstream_gene_variant	MODIFIER	cds-agno	GENE_cds-agno	transcript	TRANSCRIPT_cds-agno	protein_coding		c.-247delA					247	,T	upstream_gene_variant	MODIFIER	cds-VP2	GENE_cds-VP2	transcript	TRANSCRIPT_cds-VP2	protein_coding		c.-493delA					493	,T	upstream_gene_variant	MODIFIER	cds-VP3	GENE_cds-VP3	transcript	TRANSCRIPT_cds-VP3	protein_coding
69	MafaPyV2	225	.	G	C	21346	PASS	DP=786	0.910941	SB=2	DP4=29,41,328,388	ANN=C	upstream_gene_variant	MODIFIER	cds-agno	GENE_cds-agno	transcript	TRANSCRIPT_cds-agno	protein_coding		c.-160G>C					160	,C	upstream_gene_variant	MODIFIER	cds-VP2	GENE_cds-VP2	transcript	TRANSCRIPT_cds-VP2	protein_coding		c.-406G>C					406	,C	upstream_gene_variant	MODIFIER	cds-VP3	GENE_cds-VP3	transcript	TRANSCRIPT_cds-VP3	protein_coding
69	MafaPyV2	271	.	C	G	21810	PASS	DP=788	0.909898	SB=2	DP4=28,42,318,399	ANN=G	upstream_gene_variant	MODIFIER	cds-agno	GENE_cds-agno	transcript	TRANSCRIPT_cds-agno	protein_coding		c.-114C>G					114	,G	upstream_gene_variant	MODIFIER	cds-VP2	GENE_cds-VP2	transcript	TRANSCRIPT_cds-VP2	protein_coding		c.-360C>G					360	,G	upstream_gene_variant	MODIFIER	cds-VP3	GENE_cds-VP3	transcript	TRANSCRIPT_cds-VP3	protein_coding
69	MafaPyV2	605	.	T	TC	907	PASS	DP=420	0.819048	SB=12	DP4=26,40,182,162	INDEL	upstream_gene_variant	MODIFIER	cds-VP2	GENE_cds-VP2	transcript	TRANSCRIPT_cds-VP2	protein_coding		c.-26_-25insC					25	,TC	upstream_gene_variant	MODIFIER	cds-VP3	GENE_cds-VP3	transcript	TRANSCRIPT_cds-VP3	protein_coding		c.-383_-382insC					382	,TC	upstream_gene_variant	MODIFIER	cds-VP1	GENE_cds-VP1	transcript	TRANSCRIPT_cds-VP1	protein_coding
70	MafaPyV2	2681	.	C	A	49314	PASS	DP=23583	0.996184	SB=1	DP4=17,27,9732,13761	ANN=A	downstream_gene_variant	MODIFIER	cds-agno	GENE_cds-agno	transcript	TRANSCRIPT_cds-agno	protein_coding		c.*2087C>A					2087	,A	downstream_gene_variant	MODIFIER	cds-VP2	GENE_cds-VP2	transcript	TRANSCRIPT_cds-VP2	protein_coding		c.*989C>A					989	,A	downstream_gene_variant	MODIFIER	cds-VP3	GENE_cds-VP3	transcript	TRANSCRIPT_cds-VP3	protein_coding
70	MafaPyV2	2705	.	T	C	49314	PASS	DP=44842	0.996187	SB=4	DP4=27,43,20004,24667	ANN=C	downstream_gene_variant	MODIFIER	cds-agno	GENE_cds-agno	transcript	TRANSCRIPT_cds-agno	protein_coding		c.*2111T>C					2111	,C	downstream_gene_variant	MODIFIER	cds-VP2	GENE_cds-VP2	transcript	TRANSCRIPT_cds-VP2	protein_coding		c.*1013T>C					1013	,C	downstream_gene_variant	MODIFIER	cds-VP3	GENE_cds-VP3	transcript	TRANSCRIPT_cds-VP3	protein_coding
70	MafaPyV2	4586	.	G	T	49314	PASS	DP=23824	0.996768	SB=0	DP4=18,29,9140,14607	ANN=T	downstream_gene_variant	MODIFIER	cds-agno	GENE_cds-agno	transcript	TRANSCRIPT_cds-agno	protein_coding		c.*3992G>T					3992	,T	downstream_gene_variant	MODIFIER	cds-VP2	GENE_cds-VP2	transcript	TRANSCRIPT_cds-VP2	protein_coding		c.*2894G>T					2894	,T	downstream_gene_variant	MODIFIER	cds-VP3	GENE_cds-VP3	transcript	TRANSCRIPT_cds-VP3	protein_coding
70	MafaPyV2	4588	.	C	A	49314	PASS	DP=23744	0.995662	SB=4	DP4=25,31,9106,14535	ANN=A	downstream_gene_variant	MODIFIER	cds-agno	GENE_cds-agno	transcript	TRANSCRIPT_cds-agno	protein_coding		c.*3994C>A					3994	,A	downstream_gene_variant	MODIFIER	cds-VP2	GENE_cds-VP2	transcript	TRANSCRIPT_cds-VP2	protein_coding		c.*2896C>A					2896	,A	downstream_gene_variant	MODIFIER	cds-VP3	GENE_cds-VP3	transcript	TRANSCRIPT_cds-VP3	protein_coding
70	MafaPyV2	4599	.	G	A	49314	PASS	DP=22124	0.969716	SB=2	DP4=20,27,8137,13317	ANN=A	downstream_gene_variant	MODIFIER	cds-agno	GENE_cds-agno	transcript	TRANSCRIPT_cds-agno	protein_coding		c.*4005G>A					4005	,A	downstream_gene_variant	MODIFIER	cds-VP2	GENE_cds-VP2	transcript	TRANSCRIPT_cds-VP2	protein_coding		c.*2907G>A					2907	,A	downstream_gene_variant	MODIFIER	cds-VP3	GENE_cds-VP3	transcript	TRANSCRIPT_cds-VP3	protein_coding
70	MafaPyV2	4602	.	A	C	49314	PASS	DP=22764	0.961957	SB=2	DP4=330,513,8342,13556	ANN=C	downstream_gene_variant	MODIFIER	cds-agno	GENE_cds-agno	transcript	TRANSCRIPT_cds-agno	protein_coding		c.*4008A>C					4008	,C	downstream_gene_variant	MODIFIER	cds-VP2	GENE_cds-VP2	transcript	TRANSCRIPT_cds-VP2	protein_coding		c.*2910A>C					2910	,C	downstream_gene_variant	MODIFIER	cds-VP3	GENE_cds-VP3	transcript	TRANSCRIPT_cds-VP3	protein_coding
70	MafaPyV2	4603	.	A	C	49314	PASS	DP=22464	0.988159	SB=18	DP4=114,135,8446,13752	ANN=C	downstream_gene_variant	MODIFIER	cds-agno	GENE_cds-agno	transcript	TRANSCRIPT_cds-agno	protein_coding		c.*4009A>C					4009	,C	downstream_gene_variant	MODIFIER	cds-VP2	GENE_cds-VP2	transcript	TRANSCRIPT_cds-VP2	protein_coding		c.*2911A>C					2911	,C	downstream_gene_variant	MODIFIER	cds-VP3	GENE_cds-VP3	transcript	TRANSCRIPT_cds-VP3	protein_coding
70	MafaPyV2	4616	.	G	A	49314	PASS	DP=26238	0.996189	SB=4	DP4=25,46,10782,15356	ANN=A	downstream_gene_variant	MODIFIER	cds-agno	GENE_cds-agno	transcript	TRANSCRIPT_cds-agno	protein_coding		c.*4022G>A					4022	,A	downstream_gene_variant	MODIFIER	cds-VP2	GENE_cds-VP2	transcript	TRANSCRIPT_cds-VP2	protein_coding		c.*2924G>A					2924	,A	downstream_gene_variant	MODIFIER	cds-VP3	GENE_cds-VP3	transcript	TRANSCRIPT_cds-VP3	protein_coding
70	MafaPyV2	451	.	AG	A	247	PASS	DP=27087	0.003064	SB=1	DP4=10936,16888,31,52	INDEL	frameshift_variant	HIGH	cds-agno	GENE_cds-agno	transcript	TRANSCRIPT_cds-agno	protein_coding	2026-01-01	c.68delG	p.Arg23fs	68/210	68/210	23/69		,A	upstream_gene_variant	MODIFIER	cds-VP2	GENE_cds-VP2	transcript	TRANSCRIPT_cds-VP2	protein_coding		c.-179delG					179	,A	upstream_gene_variant	MODIFIER	cds-VP3	GENE_cds-VP3	transcript	TRANSCRIPT_cds-VP3	protein_coding
70	MafaPyV2	2035	.	TG	T	5502	PASS	DP=78576	0.010779	SB=0	DP4=33137,44688,357,490	INDEL	frameshift_variant	HIGH	cds-VP1	GENE_cds-VP1	transcript	TRANSCRIPT_cds-VP1	protein_coding	2026-01-01	c.466delG	p.Ala156fs	466/1095	466/1095	156/364		,T	downstream_gene_variant	MODIFIER	cds-agno	GENE_cds-agno	transcript	TRANSCRIPT_cds-agno	protein_coding		c.*1442delG					1442	,T	downstream_gene_variant	MODIFIER	cds-VP2	GENE_cds-VP2	transcript	TRANSCRIPT_cds-VP2	protein_coding
70	MafaPyV2	2111	.	G	GC	190	PASS	DP=82858	0.003609	SB=0	DP4=33615,50430,120,179	INDEL	frameshift_variant	HIGH	cds-VP1	GENE_cds-VP1	transcript	TRANSCRIPT_cds-VP1	protein_coding	2026-01-01	c.546dupC	p.Lys183fs	547/1095	547/1095	183/364		INFO_REALIGN_3_PRIME,GC	downstream_gene_variant	MODIFIER	cds-agno	GENE_cds-agno	transcript	TRANSCRIPT_cds-agno	protein_coding		c.*1517_*1518insC					1518	,GC	downstream_gene_variant	MODIFIER	cds-VP2	GENE_cds-VP2	transcript	TRANSCRIPT_cds-VP2	protein_coding
70	MafaPyV2	4434	.	T	TG	5474	PASS	DP=58126	0.027974	SB=25	DP4=24489,31929,767,859	INDEL	frameshift_variant	HIGH	cds-LT	GENE_cds-LT	transcript	TRANSCRIPT_cds-LT	protein_coding	2026-02-02	c.341dupC	p.Lys117fs	341/2070	341/2070	114/689		,TG	downstream_gene_variant	MODIFIER	cds-agno	GENE_cds-agno	transcript	TRANSCRIPT_cds-agno	protein_coding		c.*3840_*3841insG					3841	,TG	downstream_gene_variant	MODIFIER	cds-VP2	GENE_cds-VP2	transcript	TRANSCRIPT_cds-VP2	protein_coding
70	MafaPyV2	452	.	G	A	49314	PASS	DP=27290	0.99454	SB=0	DP4=6,11,10665,16476	ANN=A	missense_variant	MODERATE	cds-agno	GENE_cds-agno	transcript	TRANSCRIPT_cds-agno	protein_coding	2026-01-01	c.68G>A	p.Arg23Lys	68/210	68/210	23/69		,A	upstream_gene_variant	MODIFIER	cds-VP2	GENE_cds-VP2	transcript	TRANSCRIPT_cds-VP2	protein_coding		c.-179G>A					179	,A	upstream_gene_variant	MODIFIER	cds-VP3	GENE_cds-VP3	transcript	TRANSCRIPT_cds-VP3	protein_coding
70	MafaPyV2	571	.	A	C	49314	PASS	DP=19983	0.993545	SB=7	DP4=36,65,8502,11352	ANN=C	missense_variant	MODERATE	cds-agno	GENE_cds-agno	transcript	TRANSCRIPT_cds-agno	protein_coding	2026-01-01	c.187A>C	p.Asn63His	187/210	187/210	63/69		,C	upstream_gene_variant	MODIFIER	cds-VP2	GENE_cds-VP2	transcript	TRANSCRIPT_cds-VP2	protein_coding		c.-60A>C					60	,C	upstream_gene_variant	MODIFIER	cds-VP3	GENE_cds-VP3	transcript	TRANSCRIPT_cds-VP3	protein_coding
70	MafaPyV2	573	.	C	A	49314	PASS	DP=19804	0.996162	SB=0	DP4=19,27,8460,11268	ANN=A	missense_variant	MODERATE	cds-agno	GENE_cds-agno	transcript	TRANSCRIPT_cds-agno	protein_coding	2026-01-01	c.189C>A	p.Asn63Lys	189/210	189/210	63/69		,A	upstream_gene_variant	MODIFIER	cds-VP2	GENE_cds-VP2	transcript	TRANSCRIPT_cds-VP2	protein_coding		c.-58C>A					58	,A	upstream_gene_variant	MODIFIER	cds-VP3	GENE_cds-VP3	transcript	TRANSCRIPT_cds-VP3	protein_coding
70	MafaPyV2	588	.	A	C	49314	PASS	DP=19187	0.996039	SB=29	DP4=11,41,8368,10743	ANN=C	missense_variant	MODERATE	cds-agno	GENE_cds-agno	transcript	TRANSCRIPT_cds-agno	protein_coding	2026-01-01	c.204A>C	p.Glu68Asp	204/210	204/210	68/69		,C	upstream_gene_variant	MODIFIER	cds-VP2	GENE_cds-VP2	transcript	TRANSCRIPT_cds-VP2	protein_coding		c.-43A>C					43	,C	upstream_gene_variant	MODIFIER	cds-VP3	GENE_cds-VP3	transcript	TRANSCRIPT_cds-VP3	protein_coding
70	MafaPyV2	1211	.	G	A	49314	PASS	DP=57367	0.997856	SB=1	DP4=16,26,23841,33403	ANN=A	missense_variant	MODERATE	cds-VP2	GENE_cds-VP2	transcript	TRANSCRIPT_cds-VP2	protein_coding	2026-01-01	c.581G>A	p.Arg194Lys	581/1062	581/1062	194/353		,A	missense_variant	MODERATE	cds-VP3	GENE_cds-VP3	transcript	TRANSCRIPT_cds-VP3	protein_coding	2026-01-01	c.224G>A	p.Arg75Lys	224/705	224/705	75/234		,A	upstream_gene_variant	MODIFIER	cds-VP1	GENE_cds-VP1	transcript	TRANSCRIPT_cds-VP1	protein_coding
70	MafaPyV2	1254	.	A	G	49314	PASS	DP=67235	0.998557	SB=0	DP4=10,18,26215,40923	ANN=G	missense_variant	MODERATE	cds-VP2	GENE_cds-VP2	transcript	TRANSCRIPT_cds-VP2	protein_coding	2026-01-01	c.624A>G	p.Ile208Met	624/1062	624/1062	208/353		,G	missense_variant	MODERATE	cds-VP3	GENE_cds-VP3	transcript	TRANSCRIPT_cds-VP3	protein_coding	2026-01-01	c.267A>G	p.Ile89Met	267/705	267/705	89/234		,G	upstream_gene_variant	MODIFIER	cds-VP1	GENE_cds-VP1	transcript	TRANSCRIPT_cds-VP1	protein_coding
70	MafaPyV2	1258	.	T	G	49314	PASS	DP=60986	0.998524	SB=14	DP4=15,44,24178,36718	ANN=G	missense_variant	MODERATE	cds-VP2	GENE_cds-VP2	transcript	TRANSCRIPT_cds-VP2	protein_coding	2026-01-01	c.628T>G	p.Leu210Val	628/1062	628/1062	210/353		,G	missense_variant	MODERATE	cds-VP3	GENE_cds-VP3	transcript	TRANSCRIPT_cds-VP3	protein_coding	2026-01-01	c.271T>G	p.Leu91Val	271/705	271/705	91/234		,G	upstream_gene_variant	MODIFIER	cds-VP1	GENE_cds-VP1	transcript	TRANSCRIPT_cds-VP1	protein_coding
70	MafaPyV2	1426	.	A	C	49314	PASS	DP=83813	0.996671	SB=89	DP4=131,67,37229,46305	ANN=C	missense_variant	MODERATE	cds-VP2	GENE_cds-VP2	transcript	TRANSCRIPT_cds-VP2	protein_coding	2026-01-01	c.796A>C	p.Lys266Gln	796/1062	796/1062	266/353		,C	missense_variant	MODERATE	cds-VP3	GENE_cds-VP3	transcript	TRANSCRIPT_cds-VP3	protein_coding	2026-01-01	c.439A>C	p.Lys147Gln	439/705	439/705	147/234		,C	upstream_gene_variant	MODIFIER	cds-VP1	GENE_cds-VP1	transcript	TRANSCRIPT_cds-VP1	protein_coding
70	MafaPyV2	1762	.	G	T	49314	PASS	DP=61256	0.996229	SB=0	DP4=18,24,25814,35211	ANN=T	missense_variant	MODERATE	cds-VP1	GENE_cds-VP1	transcript	TRANSCRIPT_cds-VP1	protein_coding	2026-01-01	c.192G>T	p.Glu64Asp	192/1095	192/1095	64/364		,T	downstream_gene_variant	MODIFIER	cds-agno	GENE_cds-agno	transcript	TRANSCRIPT_cds-agno	protein_coding		c.*1168G>T					1168	,T	downstream_gene_variant	MODIFIER	cds-VP2	GENE_cds-VP2	transcript	TRANSCRIPT_cds-VP2	protein_coding
70	MafaPyV2	2036	.	G	T	49314	PASS	DP=78586	0.986702	SB=12	DP4=29,61,32977,44564	ANN=T	missense_variant	MODERATE	cds-VP1	GENE_cds-VP1	transcript	TRANSCRIPT_cds-VP1	protein_coding	2026-01-01	c.466G>T	p.Ala156Ser	466/1095	466/1095	156/364		,T	downstream_gene_variant	MODIFIER	cds-agno	GENE_cds-agno	transcript	TRANSCRIPT_cds-agno	protein_coding		c.*1442G>T					1442	,T	downstream_gene_variant	MODIFIER	cds-VP2	GENE_cds-VP2	transcript	TRANSCRIPT_cds-VP2	protein_coding
70	MafaPyV2	2134	.	A	C	49314	PASS	DP=86625	0.997576	SB=5	DP4=68,88,33981,52434	ANN=C	missense_variant	MODERATE	cds-VP1	GENE_cds-VP1	transcript	TRANSCRIPT_cds-VP1	protein_coding	2026-01-01	c.564A>C	p.Glu188Asp	564/1095	564/1095	188/364		,C	downstream_gene_variant	MODIFIER	cds-agno	GENE_cds-agno	transcript	TRANSCRIPT_cds-agno	protein_coding		c.*1540A>C					1540	,C	downstream_gene_variant	MODIFIER	cds-VP2	GENE_cds-VP2	transcript	TRANSCRIPT_cds-VP2	protein_coding
70	MafaPyV2	2822	.	G	C	49314	PASS	DP=109667	0.997885	SB=48	DP4=44,124,46568,62867	ANN=C	missense_variant	MODERATE	cds-LT	GENE_cds-LT	transcript	TRANSCRIPT_cds-LT	protein_coding	2026-02-02	c.1954C>G	p.Leu652Val	1954/2070	1954/2070	652/689		,C	downstream_gene_variant	MODIFIER	cds-agno	GENE_cds-agno	transcript	TRANSCRIPT_cds-agno	protein_coding		c.*2228G>C					2228	,C	downstream_gene_variant	MODIFIER	cds-VP2	GENE_cds-VP2	transcript	TRANSCRIPT_cds-VP2	protein_coding
70	MafaPyV2	3031	.	C	G	49314	PASS	DP=68396	0.996301	SB=10	DP4=65,66,28780,39363	ANN=G	missense_variant	MODERATE	cds-LT	GENE_cds-LT	transcript	TRANSCRIPT_cds-LT	protein_coding	2026-02-02	c.1745G>C	p.Ser582Thr	1745/2070	1745/2070	582/689		,G	downstream_gene_variant	MODIFIER	cds-agno	GENE_cds-agno	transcript	TRANSCRIPT_cds-agno	protein_coding		c.*2437C>G					2437	,G	downstream_gene_variant	MODIFIER	cds-VP2	GENE_cds-VP2	transcript	TRANSCRIPT_cds-VP2	protein_coding
70	MafaPyV2	3032	.	T	C	49314	PASS	DP=68151	0.997447	SB=0	DP4=41,59,28701,39276	ANN=C	missense_variant	MODERATE	cds-LT	GENE_cds-LT	transcript	TRANSCRIPT_cds-LT	protein_coding	2026-02-02	c.1744A>G	p.Ser582Gly	1744/2070	1744/2070	582/689		,C	downstream_gene_variant	MODIFIER	cds-agno	GENE_cds-agno	transcript	TRANSCRIPT_cds-agno	protein_coding		c.*2438T>C					2438	,C	downstream_gene_variant	MODIFIER	cds-VP2	GENE_cds-VP2	transcript	TRANSCRIPT_cds-VP2	protein_coding
70	MafaPyV2	3161	.	A	C	49314	PASS	DP=58976	0.998033	SB=18	DP4=39,31,24040,34820	ANN=C	missense_variant	MODERATE	cds-LT	GENE_cds-LT	transcript	TRANSCRIPT_cds-LT	protein_coding	2026-02-02	c.1615T>G	p.Leu539Val	1615/2070	1615/2070	539/689		,C	downstream_gene_variant	MODIFIER	cds-agno	GENE_cds-agno	transcript	TRANSCRIPT_cds-agno	protein_coding		c.*2567A>C					2567	,C	downstream_gene_variant	MODIFIER	cds-VP2	GENE_cds-VP2	transcript	TRANSCRIPT_cds-VP2	protein_coding
70	MafaPyV2	3963	.	A	T	49314	PASS	DP=58971	0.996286	SB=19	DP4=46,41,23205,35547	ANN=T	missense_variant	MODERATE	cds-LT	GENE_cds-LT	transcript	TRANSCRIPT_cds-LT	protein_coding	2026-02-02	c.813T>A	p.Asp271Glu	813/2070	813/2070	271/689		,T	downstream_gene_variant	MODIFIER	cds-agno	GENE_cds-agno	transcript	TRANSCRIPT_cds-agno	protein_coding		c.*3369A>T					3369	,T	downstream_gene_variant	MODIFIER	cds-VP2	GENE_cds-VP2	transcript	TRANSCRIPT_cds-VP2	protein_coding
70	MafaPyV2	4382	.	G	A	49314	PASS	DP=56516	0.997311	SB=2	DP4=19,28,25274,31090	ANN=A	missense_variant	MODERATE	cds-LT	GENE_cds-LT	transcript	TRANSCRIPT_cds-LT	protein_coding	2026-02-02	c.394C>T	p.Pro132Ser	394/2070	394/2070	132/689		,A	downstream_gene_variant	MODIFIER	cds-agno	GENE_cds-agno	transcript	TRANSCRIPT_cds-agno	protein_coding		c.*3788G>A					3788	,A	downstream_gene_variant	MODIFIER	cds-VP2	GENE_cds-VP2	transcript	TRANSCRIPT_cds-VP2	protein_coding
70	MafaPyV2	579	.	G	A	49314	PASS	DP=19500	0.996205	SB=0	DP4=9,14,8375,11051	ANN=A	synonymous_variant	LOW	cds-agno	GENE_cds-agno	transcript	TRANSCRIPT_cds-agno	protein_coding	2026-01-01	c.195G>A	p.Glu65Glu	195/210	195/210	65/69		,A	upstream_gene_variant	MODIFIER	cds-VP2	GENE_cds-VP2	transcript	TRANSCRIPT_cds-VP2	protein_coding		c.-52G>A					52	,A	upstream_gene_variant	MODIFIER	cds-VP3	GENE_cds-VP3	transcript	TRANSCRIPT_cds-VP3	protein_coding
70	MafaPyV2	669	.	C	T	49314	PASS	DP=45361	0.998236	SB=1	DP4=11,11,20557,24724	ANN=T	synonymous_variant	LOW	cds-VP2	GENE_cds-VP2	transcript	TRANSCRIPT_cds-VP2	protein_coding	2026-01-01	c.39C>T	p.Ala13Ala	39/1062	39/1062	13/353		,T	upstream_gene_variant	MODIFIER	cds-VP3	GENE_cds-VP3	transcript	TRANSCRIPT_cds-VP3	protein_coding		c.-319C>T					319	,T	upstream_gene_variant	MODIFIER	cds-VP1	GENE_cds-VP1	transcript	TRANSCRIPT_cds-VP1	protein_coding
70	MafaPyV2	924	.	T	A	49314	PASS	DP=101397	0.99782	SB=0	DP4=71,108,40513,60663	ANN=A	synonymous_variant	LOW	cds-VP2	GENE_cds-VP2	transcript	TRANSCRIPT_cds-VP2	protein_coding	2026-01-01	c.294T>A	p.Gly98Gly	294/1062	294/1062	98/353		,A	upstream_gene_variant	MODIFIER	cds-VP3	GENE_cds-VP3	transcript	TRANSCRIPT_cds-VP3	protein_coding		c.-64T>A					64	,A	upstream_gene_variant	MODIFIER	cds-VP1	GENE_cds-VP1	transcript	TRANSCRIPT_cds-VP1	protein_coding
70	MafaPyV2	975	.	T	C	49314	PASS	DP=82267	0.995879	SB=2	DP4=28,47,33625,48303	ANN=C	synonymous_variant	LOW	cds-VP2	GENE_cds-VP2	transcript	TRANSCRIPT_cds-VP2	protein_coding	2026-01-01	c.345T>C	p.Tyr115Tyr	345/1062	345/1062	115/353		,C	upstream_gene_variant	MODIFIER	cds-VP3	GENE_cds-VP3	transcript	TRANSCRIPT_cds-VP3	protein_coding		c.-13T>C					13	,C	upstream_gene_variant	MODIFIER	cds-VP1	GENE_cds-VP1	transcript	TRANSCRIPT_cds-VP1	protein_coding
70	MafaPyV2	984	.	A	G	49314	PASS	DP=72597	0.997879	SB=2	DP4=17,30,30026,42417	ANN=G	synonymous_variant	LOW	cds-VP2	GENE_cds-VP2	transcript	TRANSCRIPT_cds-VP2	protein_coding	2026-01-01	c.354A>G	p.Gln118Gln	354/1062	354/1062	118/353		,G	upstream_gene_variant	MODIFIER	cds-VP3	GENE_cds-VP3	transcript	TRANSCRIPT_cds-VP3	protein_coding		c.-4A>G					4	,G	upstream_gene_variant	MODIFIER	cds-VP1	GENE_cds-VP1	transcript	TRANSCRIPT_cds-VP1	protein_coding
70	MafaPyV2	1014	.	G	A	49314	PASS	DP=63635	0.997313	SB=6	DP4=26,50,26231,37233	ANN=A	synonymous_variant	LOW	cds-VP2	GENE_cds-VP2	transcript	TRANSCRIPT_cds-VP2	protein_coding	2026-01-01	c.384G>A	p.Glu128Glu	384/1062	384/1062	128/353		,A	synonymous_variant	LOW	cds-VP3	GENE_cds-VP3	transcript	TRANSCRIPT_cds-VP3	protein_coding	2026-01-01	c.27G>A	p.Glu9Glu	27/705	27/705	9/234		,A	upstream_gene_variant	MODIFIER	cds-VP1	GENE_cds-VP1	transcript	TRANSCRIPT_cds-VP1	protein_coding
70	MafaPyV2	1069	.	T	C	49314	PASS	DP=53727	0.997227	SB=0	DP4=22,27,23929,29649	ANN=C	synonymous_variant	LOW	cds-VP2	GENE_cds-VP2	transcript	TRANSCRIPT_cds-VP2	protein_coding	2026-01-01	c.439T>C	p.Leu147Leu	439/1062	439/1062	147/353		,C	synonymous_variant	LOW	cds-VP3	GENE_cds-VP3	transcript	TRANSCRIPT_cds-VP3	protein_coding	2026-01-01	c.82T>C	p.Leu28Leu	82/705	82/705	28/234		,C	upstream_gene_variant	MODIFIER	cds-VP1	GENE_cds-VP1	transcript	TRANSCRIPT_cds-VP1	protein_coding
70	MafaPyV2	1122	.	T	C	49314	PASS	DP=69330	0.997981	SB=1	DP4=24,35,29916,39274	ANN=C	synonymous_variant	LOW	cds-VP2	GENE_cds-VP2	transcript	TRANSCRIPT_cds-VP2	protein_coding	2026-01-01	c.492T>C	p.Phe164Phe	492/1062	492/1062	164/353		,C	synonymous_variant	LOW	cds-VP3	GENE_cds-VP3	transcript	TRANSCRIPT_cds-VP3	protein_coding	2026-01-01	c.135T>C	p.Phe45Phe	135/705	135/705	45/234		,C	upstream_gene_variant	MODIFIER	cds-VP1	GENE_cds-VP1	transcript	TRANSCRIPT_cds-VP1	protein_coding
70	MafaPyV2	1203	.	T	C	49314	PASS	DP=59485	0.997428	SB=3	DP4=14,25,25294,34038	ANN=C	synonymous_variant	LOW	cds-VP2	GENE_cds-VP2	transcript	TRANSCRIPT_cds-VP2	protein_coding	2026-01-01	c.573T>C	p.Ser191Ser	573/1062	573/1062	191/353		,C	synonymous_variant	LOW	cds-VP3	GENE_cds-VP3	transcript	TRANSCRIPT_cds-VP3	protein_coding	2026-01-01	c.216T>C	p.Ser72Ser	216/705	216/705	72/234		,C	upstream_gene_variant	MODIFIER	cds-VP1	GENE_cds-VP1	transcript	TRANSCRIPT_cds-VP1	protein_coding
70	MafaPyV2	1236	.	C	A	49314	PASS	DP=53350	0.996982	SB=2	DP4=21,41,20244,32945	ANN=A	synonymous_variant	LOW	cds-VP2	GENE_cds-VP2	transcript	TRANSCRIPT_cds-VP2	protein_coding	2026-01-01	c.606C>A	p.Thr202Thr	606/1062	606/1062	202/353		,A	synonymous_variant	LOW	cds-VP3	GENE_cds-VP3	transcript	TRANSCRIPT_cds-VP3	protein_coding	2026-01-01	c.249C>A	p.Thr83Thr	249/705	249/705	83/234		,A	upstream_gene_variant	MODIFIER	cds-VP1	GENE_cds-VP1	transcript	TRANSCRIPT_cds-VP1	protein_coding
70	MafaPyV2	1269	.	T	A	49314	PASS	DP=57400	0.993746	SB=85	DP4=11,80,23268,33773	ANN=A	synonymous_variant	LOW	cds-VP2	GENE_cds-VP2	transcript	TRANSCRIPT_cds-VP2	protein_coding	2026-01-01	c.639T>A	p.Ser213Ser	639/1062	639/1062	213/353		,A	synonymous_variant	LOW	cds-VP3	GENE_cds-VP3	transcript	TRANSCRIPT_cds-VP3	protein_coding	2026-01-01	c.282T>A	p.Ser94Ser	282/705	282/705	94/234		,A	upstream_gene_variant	MODIFIER	cds-VP1	GENE_cds-VP1	transcript	TRANSCRIPT_cds-VP1	protein_coding
70	MafaPyV2	1275	.	A	G	49314	PASS	DP=64942	0.997998	SB=2	DP4=11,20,26711,38101	ANN=G	synonymous_variant	LOW	cds-VP2	GENE_cds-VP2	transcript	TRANSCRIPT_cds-VP2	protein_coding	2026-01-01	c.645A>G	p.Gln215Gln	645/1062	645/1062	215/353		,G	synonymous_variant	LOW	cds-VP3	GENE_cds-VP3	transcript	TRANSCRIPT_cds-VP3	protein_coding	2026-01-01	c.288A>G	p.Gln96Gln	288/705	288/705	96/234		,G	upstream_gene_variant	MODIFIER	cds-VP1	GENE_cds-VP1	transcript	TRANSCRIPT_cds-VP1	protein_coding
70	MafaPyV2	1317	.	C	A	49314	PASS	DP=105589	0.997538	SB=0	DP4=41,54,44997,60332	ANN=A	synonymous_variant	LOW	cds-VP2	GENE_cds-VP2	transcript	TRANSCRIPT_cds-VP2	protein_coding	2026-01-01	c.687C>A	p.Val229Val	687/1062	687/1062	229/353		,A	synonymous_variant	LOW	cds-VP3	GENE_cds-VP3	transcript	TRANSCRIPT_cds-VP3	protein_coding	2026-01-01	c.330C>A	p.Val110Val	330/705	330/705	110/234		,A	upstream_gene_variant	MODIFIER	cds-VP1	GENE_cds-VP1	transcript	TRANSCRIPT_cds-VP1	protein_coding
70	MafaPyV2	1320	.	A	G	49314	PASS	DP=106668	0.99715	SB=1	DP4=47,69,45455,60909	ANN=G	synonymous_variant	LOW	cds-VP2	GENE_cds-VP2	transcript	TRANSCRIPT_cds-VP2	protein_coding	2026-01-01	c.690A>G	p.Arg230Arg	690/1062	690/1062	230/353		,G	synonymous_variant	LOW	cds-VP3	GENE_cds-VP3	transcript	TRANSCRIPT_cds-VP3	protein_coding	2026-01-01	c.333A>G	p.Arg111Arg	333/705	333/705	111/234		,G	upstream_gene_variant	MODIFIER	cds-VP1	GENE_cds-VP1	transcript	TRANSCRIPT_cds-VP1	protein_coding
70	MafaPyV2	1344	.	A	C	49314	PASS	DP=105562	0.9982	SB=25	DP4=60,44,45100,60272	ANN=C	synonymous_variant	LOW	cds-VP2	GENE_cds-VP2	transcript	TRANSCRIPT_cds-VP2	protein_coding	2026-01-01	c.714A>C	p.Thr238Thr	714/1062	714/1062	238/353		,C	synonymous_variant	LOW	cds-VP3	GENE_cds-VP3	transcript	TRANSCRIPT_cds-VP3	protein_coding	2026-01-01	c.357A>C	p.Thr119Thr	357/705	357/705	119/234		,C	upstream_gene_variant	MODIFIER	cds-VP1	GENE_cds-VP1	transcript	TRANSCRIPT_cds-VP1	protein_coding
70	MafaPyV2	1473	.	T	C	49314	PASS	DP=81242	0.995667	SB=2	DP4=30,36,34075,46815	ANN=C	synonymous_variant	LOW	cds-VP2	GENE_cds-VP2	transcript	TRANSCRIPT_cds-VP2	protein_coding	2026-01-01	c.843T>C	p.Thr281Thr	843/1062	843/1062	281/353		,C	synonymous_variant	LOW	cds-VP3	GENE_cds-VP3	transcript	TRANSCRIPT_cds-VP3	protein_coding	2026-01-01	c.486T>C	p.Thr162Thr	486/705	486/705	162/234		,C	upstream_gene_variant	MODIFIER	cds-VP1	GENE_cds-VP1	transcript	TRANSCRIPT_cds-VP1	protein_coding
70	MafaPyV2	1774	.	T	C	49314	PASS	DP=58620	0.998055	SB=2	DP4=27,42,24869,33637	ANN=C	synonymous_variant	LOW	cds-VP1	GENE_cds-VP1	transcript	TRANSCRIPT_cds-VP1	protein_coding	2026-01-01	c.204T>C	p.Phe68Phe	204/1095	204/1095	68/364		,C	downstream_gene_variant	MODIFIER	cds-agno	GENE_cds-agno	transcript	TRANSCRIPT_cds-agno	protein_coding		c.*1180T>C					1180	,C	downstream_gene_variant	MODIFIER	cds-VP2	GENE_cds-VP2	transcript	TRANSCRIPT_cds-VP2	protein_coding
70	MafaPyV2	1786	.	G	A	49314	PASS	DP=63383	0.998012	SB=1	DP4=22,27,26921,36336	ANN=A	synonymous_variant	LOW	cds-VP1	GENE_cds-VP1	transcript	TRANSCRIPT_cds-VP1	protein_coding	2026-01-01	c.216G>A	p.Val72Val	216/1095	216/1095	72/364		,A	downstream_gene_variant	MODIFIER	cds-agno	GENE_cds-agno	transcript	TRANSCRIPT_cds-agno	protein_coding		c.*1192G>A					1192	,A	downstream_gene_variant	MODIFIER	cds-VP2	GENE_cds-VP2	transcript	TRANSCRIPT_cds-VP2	protein_coding
70	MafaPyV2	1807	.	A	C	49314	PASS	DP=82509	0.997915	SB=67	DP4=72,33,35501,46836	ANN=C	synonymous_variant	LOW	cds-VP1	GENE_cds-VP1	transcript	TRANSCRIPT_cds-VP1	protein_coding	2026-01-01	c.237A>C	p.Thr79Thr	237/1095	237/1095	79/364		,C	downstream_gene_variant	MODIFIER	cds-agno	GENE_cds-agno	transcript	TRANSCRIPT_cds-agno	protein_coding		c.*1213A>C					1213	,C	downstream_gene_variant	MODIFIER	cds-VP2	GENE_cds-VP2	transcript	TRANSCRIPT_cds-VP2	protein_coding
70	MafaPyV2	1903	.	A	G	49314	PASS	DP=95328	0.997262	SB=0	DP4=36,47,41634,53433	ANN=G	synonymous_variant	LOW	cds-VP1	GENE_cds-VP1	transcript	TRANSCRIPT_cds-VP1	protein_coding	2026-01-01	c.333A>G	p.Leu111Leu	333/1095	333/1095	111/364		,G	downstream_gene_variant	MODIFIER	cds-agno	GENE_cds-agno	transcript	TRANSCRIPT_cds-agno	protein_coding		c.*1309A>G					1309	,G	downstream_gene_variant	MODIFIER	cds-VP2	GENE_cds-VP2	transcript	TRANSCRIPT_cds-VP2	protein_coding
70	MafaPyV2	1942	.	G	A	49314	PASS	DP=86609	0.998511	SB=5	DP4=19,35,37421,49059	ANN=A	synonymous_variant	LOW	cds-VP1	GENE_cds-VP1	transcript	TRANSCRIPT_cds-VP1	protein_coding	2026-01-01	c.372G>A	p.Gly124Gly	372/1095	372/1095	124/364		,A	downstream_gene_variant	MODIFIER	cds-agno	GENE_cds-agno	transcript	TRANSCRIPT_cds-agno	protein_coding		c.*1348G>A					1348	,A	downstream_gene_variant	MODIFIER	cds-VP2	GENE_cds-VP2	transcript	TRANSCRIPT_cds-VP2	protein_coding
70	MafaPyV2	2026	.	T	C	49314	PASS	DP=78420	0.997692	SB=0	DP4=27,38,33906,44333	ANN=C	synonymous_variant	LOW	cds-VP1	GENE_cds-VP1	transcript	TRANSCRIPT_cds-VP1	protein_coding	2026-01-01	c.456T>C	p.Phe152Phe	456/1095	456/1095	152/364		,C	downstream_gene_variant	MODIFIER	cds-agno	GENE_cds-agno	transcript	TRANSCRIPT_cds-agno	protein_coding		c.*1432T>C					1432	,C	downstream_gene_variant	MODIFIER	cds-VP2	GENE_cds-VP2	transcript	TRANSCRIPT_cds-VP2	protein_coding
70	MafaPyV2	2194	.	G	A	49314	PASS	DP=86795	0.99811	SB=0	DP4=26,35,36510,50121	ANN=A	synonymous_variant	LOW	cds-VP1	GENE_cds-VP1	transcript	TRANSCRIPT_cds-VP1	protein_coding	2026-01-01	c.624G>A	p.Val208Val	624/1095	624/1095	208/364		,A	downstream_gene_variant	MODIFIER	cds-agno	GENE_cds-agno	transcript	TRANSCRIPT_cds-agno	protein_coding		c.*1600G>A					1600	,A	downstream_gene_variant	MODIFIER	cds-VP2	GENE_cds-VP2	transcript	TRANSCRIPT_cds-VP2	protein_coding
70	MafaPyV2	2287	.	T	C	49314	PASS	DP=95288	0.998289	SB=0	DP4=25,37,39938,55187	ANN=C	synonymous_variant	LOW	cds-VP1	GENE_cds-VP1	transcript	TRANSCRIPT_cds-VP1	protein_coding	2026-01-01	c.717T>C	p.Val239Val	717/1095	717/1095	239/364		,C	downstream_gene_variant	MODIFIER	cds-agno	GENE_cds-agno	transcript	TRANSCRIPT_cds-agno	protein_coding		c.*1693T>C					1693	,C	downstream_gene_variant	MODIFIER	cds-VP2	GENE_cds-VP2	transcript	TRANSCRIPT_cds-VP2	protein_coding
70	MafaPyV2	2401	.	A	G	49314	PASS	DP=70475	0.995871	SB=0	DP4=33,49,28866,41318	ANN=G	synonymous_variant	LOW	cds-VP1	GENE_cds-VP1	transcript	TRANSCRIPT_cds-VP1	protein_coding	2026-01-01	c.831A>G	p.Ser277Ser	831/1095	831/1095	277/364		,G	downstream_gene_variant	MODIFIER	cds-agno	GENE_cds-agno	transcript	TRANSCRIPT_cds-agno	protein_coding		c.*1807A>G					1807	,G	downstream_gene_variant	MODIFIER	cds-VP2	GENE_cds-VP2	transcript	TRANSCRIPT_cds-VP2	protein_coding
70	MafaPyV2	2404	.	G	A	49314	PASS	DP=70873	0.995682	SB=29	DP4=52,127,29081,41486	ANN=A	synonymous_variant	LOW	cds-VP1	GENE_cds-VP1	transcript	TRANSCRIPT_cds-VP1	protein_coding	2026-01-01	c.834G>A	p.Gly278Gly	834/1095	834/1095	278/364		,A	downstream_gene_variant	MODIFIER	cds-agno	GENE_cds-agno	transcript	TRANSCRIPT_cds-agno	protein_coding		c.*1810G>A					1810	,A	downstream_gene_variant	MODIFIER	cds-VP2	GENE_cds-VP2	transcript	TRANSCRIPT_cds-VP2	protein_coding
70	MafaPyV2	2428	.	T	G	49314	PASS	DP=61364	0.99793	SB=13	DP4=33,70,25681,35556	ANN=G	synonymous_variant	LOW	cds-VP1	GENE_cds-VP1	transcript	TRANSCRIPT_cds-VP1	protein_coding	2026-01-01	c.858T>G	p.Pro286Pro	858/1095	858/1095	286/364		,G	downstream_gene_variant	MODIFIER	cds-agno	GENE_cds-agno	transcript	TRANSCRIPT_cds-agno	protein_coding		c.*1834T>G					1834	,G	downstream_gene_variant	MODIFIER	cds-VP2	GENE_cds-VP2	transcript	TRANSCRIPT_cds-VP2	protein_coding
70	MafaPyV2	2479	.	T	C	49314	PASS	DP=72891	0.995898	SB=0	DP4=30,45,30119,42473	ANN=C	synonymous_variant	LOW	cds-VP1	GENE_cds-VP1	transcript	TRANSCRIPT_cds-VP1	protein_coding	2026-01-01	c.909T>C	p.Pro303Pro	909/1095	909/1095	303/364		,C	downstream_gene_variant	MODIFIER	cds-agno	GENE_cds-agno	transcript	TRANSCRIPT_cds-agno	protein_coding		c.*1885T>C					1885	,C	downstream_gene_variant	MODIFIER	cds-VP2	GENE_cds-VP2	transcript	TRANSCRIPT_cds-VP2	protein_coding
70	MafaPyV2	2488	.	C	T	49314	PASS	DP=79118	0.996853	SB=0	DP4=42,61,32400,46469	ANN=T	synonymous_variant	LOW	cds-VP1	GENE_cds-VP1	transcript	TRANSCRIPT_cds-VP1	protein_coding	2026-01-01	c.918C>T	p.Phe306Phe	918/1095	918/1095	306/364		,T	downstream_gene_variant	MODIFIER	cds-agno	GENE_cds-agno	transcript	TRANSCRIPT_cds-agno	protein_coding		c.*1894C>T					1894	,T	downstream_gene_variant	MODIFIER	cds-VP2	GENE_cds-VP2	transcript	TRANSCRIPT_cds-VP2	protein_coding
70	MafaPyV2	2709	.	C	T	49314	PASS	DP=47283	0.99742	SB=7	DP4=25,43,21177,25984	ANN=T	synonymous_variant	LOW	cds-LT	GENE_cds-LT	transcript	TRANSCRIPT_cds-LT	protein_coding	2026-02-02	c.2067G>A	p.Lys689Lys	2067/2070	2067/2070	689/689		,T	downstream_gene_variant	MODIFIER	cds-agno	GENE_cds-agno	transcript	TRANSCRIPT_cds-agno	protein_coding		c.*2115C>T					2115	,T	downstream_gene_variant	MODIFIER	cds-VP2	GENE_cds-VP2	transcript	TRANSCRIPT_cds-VP2	protein_coding
70	MafaPyV2	2766	.	C	G	49314	PASS	DP=82433	0.997695	SB=3	DP4=37,56,36386,45857	ANN=G	synonymous_variant	LOW	cds-LT	GENE_cds-LT	transcript	TRANSCRIPT_cds-LT	protein_coding	2026-02-02	c.2010G>C	p.Pro670Pro	2010/2070	2010/2070	670/689		,G	downstream_gene_variant	MODIFIER	cds-agno	GENE_cds-agno	transcript	TRANSCRIPT_cds-agno	protein_coding		c.*2172C>G					2172	,G	downstream_gene_variant	MODIFIER	cds-VP2	GENE_cds-VP2	transcript	TRANSCRIPT_cds-VP2	protein_coding
70	MafaPyV2	2799	.	T	G	49314	PASS	DP=98487	0.99736	SB=5	DP4=48,78,42487,55740	ANN=G	synonymous_variant	LOW	cds-LT	GENE_cds-LT	transcript	TRANSCRIPT_cds-LT	protein_coding	2026-02-02	c.1977A>C	p.Gly659Gly	1977/2070	1977/2070	659/689		,G	downstream_gene_variant	MODIFIER	cds-agno	GENE_cds-agno	transcript	TRANSCRIPT_cds-agno	protein_coding		c.*2205T>G					2205	,G	downstream_gene_variant	MODIFIER	cds-VP2	GENE_cds-VP2	transcript	TRANSCRIPT_cds-VP2	protein_coding
70	MafaPyV2	2946	.	T	C	49314	PASS	DP=59767	0.997524	SB=0	DP4=25,42,23607,36012	ANN=C	synonymous_variant	LOW	cds-LT	GENE_cds-LT	transcript	TRANSCRIPT_cds-LT	protein_coding	2026-02-02	c.1830A>G	p.Gly610Gly	1830/2070	1830/2070	610/689		,C	downstream_gene_variant	MODIFIER	cds-agno	GENE_cds-agno	transcript	TRANSCRIPT_cds-agno	protein_coding		c.*2352T>C					2352	,C	downstream_gene_variant	MODIFIER	cds-VP2	GENE_cds-VP2	transcript	TRANSCRIPT_cds-VP2	protein_coding
70	MafaPyV2	3003	.	C	A	49314	PASS	DP=53673	0.997336	SB=3	DP4=24,42,22334,31196	ANN=A	synonymous_variant	LOW	cds-LT	GENE_cds-LT	transcript	TRANSCRIPT_cds-LT	protein_coding	2026-02-02	c.1773G>T	p.Leu591Leu	1773/2070	1773/2070	591/689		,A	downstream_gene_variant	MODIFIER	cds-agno	GENE_cds-agno	transcript	TRANSCRIPT_cds-agno	protein_coding		c.*2409C>A					2409	,A	downstream_gene_variant	MODIFIER	cds-VP2	GENE_cds-VP2	transcript	TRANSCRIPT_cds-VP2	protein_coding
70	MafaPyV2	3078	.	C	A	49314	PASS	DP=53170	0.996784	SB=41	DP4=73,48,22384,30615	ANN=A	synonymous_variant	LOW	cds-LT	GENE_cds-LT	transcript	TRANSCRIPT_cds-LT	protein_coding	2026-02-02	c.1698G>T	p.Leu566Leu	1698/2070	1698/2070	566/689		,A	downstream_gene_variant	MODIFIER	cds-agno	GENE_cds-agno	transcript	TRANSCRIPT_cds-agno	protein_coding		c.*2484C>A					2484	,A	downstream_gene_variant	MODIFIER	cds-VP2	GENE_cds-VP2	transcript	TRANSCRIPT_cds-VP2	protein_coding
70	MafaPyV2	3282	.	C	T	49314	PASS	DP=12920	0.992957	SB=0	DP4=14,21,5355,7474	ANN=T	synonymous_variant	LOW	cds-LT	GENE_cds-LT	transcript	TRANSCRIPT_cds-LT	protein_coding	2026-02-02	c.1494G>A	p.Glu498Glu	1494/2070	1494/2070	498/689		,T	downstream_gene_variant	MODIFIER	cds-agno	GENE_cds-agno	transcript	TRANSCRIPT_cds-agno	protein_coding		c.*2688C>T					2688	,T	downstream_gene_variant	MODIFIER	cds-VP2	GENE_cds-VP2	transcript	TRANSCRIPT_cds-VP2	protein_coding
70	MafaPyV2	3285	.	C	T	49314	PASS	DP=12873	0.995028	SB=1	DP4=15,25,5325,7484	ANN=T	synonymous_variant	LOW	cds-LT	GENE_cds-LT	transcript	TRANSCRIPT_cds-LT	protein_coding	2026-02-02	c.1491G>A	p.Leu497Leu	1491/2070	1491/2070	497/689		,T	downstream_gene_variant	MODIFIER	cds-agno	GENE_cds-agno	transcript	TRANSCRIPT_cds-agno	protein_coding		c.*2691C>T					2691	,T	downstream_gene_variant	MODIFIER	cds-VP2	GENE_cds-VP2	transcript	TRANSCRIPT_cds-VP2	protein_coding
70	MafaPyV2	3321	.	G	C	49314	PASS	DP=37697	0.997268	SB=12	DP4=21,45,16319,21275	ANN=C	synonymous_variant	LOW	cds-LT	GENE_cds-LT	transcript	TRANSCRIPT_cds-LT	protein_coding	2026-02-02	c.1455C>G	p.Leu485Leu	1455/2070	1455/2070	485/689		,C	downstream_gene_variant	MODIFIER	cds-agno	GENE_cds-agno	transcript	TRANSCRIPT_cds-agno	protein_coding		c.*2727G>C					2727	,C	downstream_gene_variant	MODIFIER	cds-VP2	GENE_cds-VP2	transcript	TRANSCRIPT_cds-VP2	protein_coding
70	MafaPyV2	3393	.	T	C	49314	PASS	DP=67711	0.996234	SB=5	DP4=73,83,28652,38804	ANN=C	synonymous_variant	LOW	cds-LT	GENE_cds-LT	transcript	TRANSCRIPT_cds-LT	protein_coding	2026-02-02	c.1383A>G	p.Glu461Glu	1383/2070	1383/2070	461/689		,C	downstream_gene_variant	MODIFIER	cds-agno	GENE_cds-agno	transcript	TRANSCRIPT_cds-agno	protein_coding		c.*2799T>C					2799	,C	downstream_gene_variant	MODIFIER	cds-VP2	GENE_cds-VP2	transcript	TRANSCRIPT_cds-VP2	protein_coding
70	MafaPyV2	3549	.	G	A	49314	PASS	DP=47648	0.995404	SB=0	DP4=44,61,19371,28058	ANN=A	synonymous_variant	LOW	cds-LT	GENE_cds-LT	transcript	TRANSCRIPT_cds-LT	protein_coding	2026-02-02	c.1227C>T	p.Tyr409Tyr	1227/2070	1227/2070	409/689		,A	downstream_gene_variant	MODIFIER	cds-agno	GENE_cds-agno	transcript	TRANSCRIPT_cds-agno	protein_coding		c.*2955G>A					2955	,A	downstream_gene_variant	MODIFIER	cds-VP2	GENE_cds-VP2	transcript	TRANSCRIPT_cds-VP2	protein_coding
70	MafaPyV2	3582	.	G	A	49314	PASS	DP=33006	0.997364	SB=1	DP4=23,36,13639,19280	ANN=A	synonymous_variant	LOW	cds-LT	GENE_cds-LT	transcript	TRANSCRIPT_cds-LT	protein_coding	2026-02-02	c.1194C>T	p.Asn398Asn	1194/2070	1194/2070	398/689		,A	downstream_gene_variant	MODIFIER	cds-agno	GENE_cds-agno	transcript	TRANSCRIPT_cds-agno	protein_coding		c.*2988G>A					2988	,A	downstream_gene_variant	MODIFIER	cds-VP2	GENE_cds-VP2	transcript	TRANSCRIPT_cds-VP2	protein_coding
70	MafaPyV2	3627	.	A	G	49314	PASS	DP=43074	0.998236	SB=0	DP4=17,25,18093,24905	ANN=G	synonymous_variant	LOW	cds-LT	GENE_cds-LT	transcript	TRANSCRIPT_cds-LT	protein_coding	2026-02-02	c.1149T>C	p.His383His	1149/2070	1149/2070	383/689		,G	downstream_gene_variant	MODIFIER	cds-agno	GENE_cds-agno	transcript	TRANSCRIPT_cds-agno	protein_coding		c.*3033A>G					3033	,G	downstream_gene_variant	MODIFIER	cds-VP2	GENE_cds-VP2	transcript	TRANSCRIPT_cds-VP2	protein_coding
70	MafaPyV2	3645	.	T	A	49314	PASS	DP=44162	0.998053	SB=2	DP4=24,39,18389,25687	ANN=A	synonymous_variant	LOW	cds-LT	GENE_cds-LT	transcript	TRANSCRIPT_cds-LT	protein_coding	2026-02-02	c.1131A>T	p.Ala377Ala	1131/2070	1131/2070	377/689		,A	downstream_gene_variant	MODIFIER	cds-agno	GENE_cds-agno	transcript	TRANSCRIPT_cds-agno	protein_coding		c.*3051T>A					3051	,A	downstream_gene_variant	MODIFIER	cds-VP2	GENE_cds-VP2	transcript	TRANSCRIPT_cds-VP2	protein_coding
70	MafaPyV2	3663	.	T	C	49314	PASS	DP=54882	0.997686	SB=2	DP4=31,48,23381,31374	ANN=C	synonymous_variant	LOW	cds-LT	GENE_cds-LT	transcript	TRANSCRIPT_cds-LT	protein_coding	2026-02-02	c.1113A>G	p.Val371Val	1113/2070	1113/2070	371/689		,C	downstream_gene_variant	MODIFIER	cds-agno	GENE_cds-agno	transcript	TRANSCRIPT_cds-agno	protein_coding		c.*3069T>C					3069	,C	downstream_gene_variant	MODIFIER	cds-VP2	GENE_cds-VP2	transcript	TRANSCRIPT_cds-VP2	protein_coding
70	MafaPyV2	3699	.	T	C	49314	PASS	DP=47095	0.997282	SB=0	DP4=21,26,20687,26280	ANN=C	synonymous_variant	LOW	cds-LT	GENE_cds-LT	transcript	TRANSCRIPT_cds-LT	protein_coding	2026-02-02	c.1077A>G	p.Lys359Lys	1077/2070	1077/2070	359/689		,C	downstream_gene_variant	MODIFIER	cds-agno	GENE_cds-agno	transcript	TRANSCRIPT_cds-agno	protein_coding		c.*3105T>C					3105	,C	downstream_gene_variant	MODIFIER	cds-VP2	GENE_cds-VP2	transcript	TRANSCRIPT_cds-VP2	protein_coding
70	MafaPyV2	3951	.	T	C	49314	PASS	DP=56098	0.99262	SB=1	DP4=34,57,22336,33348	ANN=C	synonymous_variant	LOW	cds-LT	GENE_cds-LT	transcript	TRANSCRIPT_cds-LT	protein_coding	2026-02-02	c.825A>G	p.Leu275Leu	825/2070	825/2070	275/689		,C	downstream_gene_variant	MODIFIER	cds-agno	GENE_cds-agno	transcript	TRANSCRIPT_cds-agno	protein_coding		c.*3357T>C					3357	,C	downstream_gene_variant	MODIFIER	cds-VP2	GENE_cds-VP2	transcript	TRANSCRIPT_cds-VP2	protein_coding
70	MafaPyV2	3957	.	G	A	49314	PASS	DP=56582	0.993478	SB=0	DP4=26,41,22324,33889	ANN=A	synonymous_variant	LOW	cds-LT	GENE_cds-LT	transcript	TRANSCRIPT_cds-LT	protein_coding	2026-02-02	c.819C>T	p.Val273Val	819/2070	819/2070	273/689		,A	downstream_gene_variant	MODIFIER	cds-agno	GENE_cds-agno	transcript	TRANSCRIPT_cds-agno	protein_coding		c.*3363G>A					3363	,A	downstream_gene_variant	MODIFIER	cds-VP2	GENE_cds-VP2	transcript	TRANSCRIPT_cds-VP2	protein_coding
70	MafaPyV2	3981	.	T	G	49314	PASS	DP=68950	0.997331	SB=0	DP4=54,88,27032,41734	ANN=G	synonymous_variant	LOW	cds-LT	GENE_cds-LT	transcript	TRANSCRIPT_cds-LT	protein_coding	2026-02-02	c.795A>C	p.Ala265Ala	795/2070	795/2070	265/689		,G	downstream_gene_variant	MODIFIER	cds-agno	GENE_cds-agno	transcript	TRANSCRIPT_cds-agno	protein_coding		c.*3387T>G					3387	,G	downstream_gene_variant	MODIFIER	cds-VP2	GENE_cds-VP2	transcript	TRANSCRIPT_cds-VP2	protein_coding
70	MafaPyV2	4151	.	A	G	49314	PASS	DP=24970	0.997717	SB=0	DP4=15,22,10606,14307	ANN=G	synonymous_variant	LOW	cds-LT	GENE_cds-LT	transcript	TRANSCRIPT_cds-LT	protein_coding	2026-02-02	c.625T>C	p.Leu209Leu	625/2070	625/2070	209/689		,G	downstream_gene_variant	MODIFIER	cds-agno	GENE_cds-agno	transcript	TRANSCRIPT_cds-agno	protein_coding		c.*3557A>G					3557	,G	downstream_gene_variant	MODIFIER	cds-VP2	GENE_cds-VP2	transcript	TRANSCRIPT_cds-VP2	protein_coding
70	MafaPyV2	4158	.	G	A	49314	PASS	DP=27456	0.996613	SB=1	DP4=11,18,11590,15773	ANN=A	synonymous_variant	LOW	cds-LT	GENE_cds-LT	transcript	TRANSCRIPT_cds-LT	protein_coding	2026-02-02	c.618C>T	p.Phe206Phe	618/2070	618/2070	206/689		,A	downstream_gene_variant	MODIFIER	cds-agno	GENE_cds-agno	transcript	TRANSCRIPT_cds-agno	protein_coding		c.*3564G>A					3564	,A	downstream_gene_variant	MODIFIER	cds-VP2	GENE_cds-VP2	transcript	TRANSCRIPT_cds-VP2	protein_coding
70	MafaPyV2	4221	.	A	G	49314	PASS	DP=37735	0.996369	SB=1	DP4=21,33,15661,21937	ANN=G	synonymous_variant	LOW	cds-LT	GENE_cds-LT	transcript	TRANSCRIPT_cds-LT	protein_coding	2026-02-02	c.555T>C	p.Phe185Phe	555/2070	555/2070	185/689		,G	downstream_gene_variant	MODIFIER	cds-agno	GENE_cds-agno	transcript	TRANSCRIPT_cds-agno	protein_coding		c.*3627A>G					3627	,G	downstream_gene_variant	MODIFIER	cds-VP2	GENE_cds-VP2	transcript	TRANSCRIPT_cds-VP2	protein_coding
70	MafaPyV2	4236	.	A	G	49314	PASS	DP=37435	0.997329	SB=2	DP4=13,22,15563,21772	ANN=G	synonymous_variant	LOW	cds-LT	GENE_cds-LT	transcript	TRANSCRIPT_cds-LT	protein_coding	2026-02-02	c.540T>C	p.His180His	540/2070	540/2070	180/689		,G	downstream_gene_variant	MODIFIER	cds-agno	GENE_cds-agno	transcript	TRANSCRIPT_cds-agno	protein_coding		c.*3642A>G					3642	,G	downstream_gene_variant	MODIFIER	cds-VP2	GENE_cds-VP2	transcript	TRANSCRIPT_cds-VP2	protein_coding
70	MafaPyV2	4440	.	T	G	49314	PASS	DP=58226	0.995741	SB=10	DP4=53,92,25247,32731	ANN=G	synonymous_variant	LOW	cds-LT	GENE_cds-LT	transcript	TRANSCRIPT_cds-LT	protein_coding	2026-02-02	c.336A>C	p.Thr112Thr	336/2070	336/2070	112/689		,G	downstream_gene_variant	MODIFIER	cds-agno	GENE_cds-agno	transcript	TRANSCRIPT_cds-agno	protein_coding		c.*3846T>G					3846	,G	downstream_gene_variant	MODIFIER	cds-VP2	GENE_cds-VP2	transcript	TRANSCRIPT_cds-VP2	protein_coding
70	MafaPyV2	4488	.	A	G	49314	PASS	DP=55877	0.997316	SB=2	DP4=20,37,21974,33753	ANN=G	synonymous_variant	LOW	cds-LT	GENE_cds-LT	transcript	TRANSCRIPT_cds-LT	protein_coding	2026-02-02	c.288T>C	p.Asp96Asp	288/2070	288/2070	96/689		,G	downstream_gene_variant	MODIFIER	cds-agno	GENE_cds-agno	transcript	TRANSCRIPT_cds-agno	protein_coding		c.*3894A>G					3894	,G	downstream_gene_variant	MODIFIER	cds-VP2	GENE_cds-VP2	transcript	TRANSCRIPT_cds-VP2	protein_coding
70	MafaPyV2	4497	.	A	G	49314	PASS	DP=53452	0.99667	SB=0	DP4=23,39,20925,32349	ANN=G	synonymous_variant	LOW	cds-LT	GENE_cds-LT	transcript	TRANSCRIPT_cds-LT	protein_coding	2026-02-02	c.279T>C	p.Cys93Cys	279/2070	279/2070	93/689		,G	downstream_gene_variant	MODIFIER	cds-agno	GENE_cds-agno	transcript	TRANSCRIPT_cds-agno	protein_coding		c.*3903A>G					3903	,G	downstream_gene_variant	MODIFIER	cds-VP2	GENE_cds-VP2	transcript	TRANSCRIPT_cds-VP2	protein_coding
70	MafaPyV2	4566	.	A	G	49314	PASS	DP=37765	0.996266	SB=0	DP4=20,32,14198,23426	ANN=G	synonymous_variant	LOW	cds-LT	GENE_cds-LT	transcript	TRANSCRIPT_cds-LT	protein_coding	2026-02-02	c.210T>C	p.Thr70Thr	210/2070	210/2070	70/689		,G	downstream_gene_variant	MODIFIER	cds-agno	GENE_cds-agno	transcript	TRANSCRIPT_cds-agno	protein_coding		c.*3972A>G					3972	,G	downstream_gene_variant	MODIFIER	cds-VP2	GENE_cds-VP2	transcript	TRANSCRIPT_cds-VP2	protein_coding
70	MafaPyV2	4752	.	A	G	49314	PASS	DP=82934	0.997082	SB=0	DP4=33,40,36299,46393	ANN=G	synonymous_variant	LOW	cds-smallT	GENE_cds-smallT	transcript	TRANSCRIPT_cds-smallT	protein_coding	2026-01-01	c.414T>C	p.Cys138Cys	414/519	414/519	138/172		,G	downstream_gene_variant	MODIFIER	cds-agno	GENE_cds-agno	transcript	TRANSCRIPT_cds-agno	protein_coding		c.*4158A>G					4158	,G	downstream_gene_variant	MODIFIER	cds-VP2	GENE_cds-VP2	transcript	TRANSCRIPT_cds-VP2	protein_coding
70	MafaPyV2	4758	.	A	G	49314	PASS	DP=84501	0.997077	SB=1	DP4=42,50,36868,47386	ANN=G	synonymous_variant	LOW	cds-smallT	GENE_cds-smallT	transcript	TRANSCRIPT_cds-smallT	protein_coding	2026-01-01	c.408T>C	p.Cys136Cys	408/519	408/519	136/172		,G	downstream_gene_variant	MODIFIER	cds-agno	GENE_cds-agno	transcript	TRANSCRIPT_cds-agno	protein_coding		c.*4164A>G					4164	,G	downstream_gene_variant	MODIFIER	cds-VP2	GENE_cds-VP2	transcript	TRANSCRIPT_cds-VP2	protein_coding
70	MafaPyV2	4814	.	G	A	49314	PASS	DP=93897	0.996198	SB=0	DP4=46,65,39098,54442	ANN=A	synonymous_variant	LOW	cds-smallT	GENE_cds-smallT	transcript	TRANSCRIPT_cds-smallT	protein_coding	2026-01-01	c.352C>T	p.Leu118Leu	352/519	352/519	118/172		,A	downstream_gene_variant	MODIFIER	cds-agno	GENE_cds-agno	transcript	TRANSCRIPT_cds-agno	protein_coding		c.*4220G>A					4220	,A	downstream_gene_variant	MODIFIER	cds-VP2	GENE_cds-VP2	transcript	TRANSCRIPT_cds-VP2	protein_coding
70	MafaPyV2	4994	.	A	G	49314	PASS	DP=64953	0.99786	SB=1	DP4=19,26,25561,39253	ANN=G	synonymous_variant	LOW	cds-LT	GENE_cds-LT	transcript	TRANSCRIPT_cds-LT	protein_coding	2026-01-02	c.172T>C	p.Leu58Leu	172/2070	172/2070	58/689		,G	synonymous_variant	LOW	cds-smallT	GENE_cds-smallT	transcript	TRANSCRIPT_cds-smallT	protein_coding	2026-01-01	c.172T>C	p.Leu58Leu	172/519	172/519	58/172		,G	downstream_gene_variant	MODIFIER	cds-agno	GENE_cds-agno	transcript	TRANSCRIPT_cds-agno	protein_coding
70	MafaPyV2	5025	.	G	A	49314	PASS	DP=46237	0.99788	SB=0	DP4=12,19,18105,28034	ANN=A	synonymous_variant	LOW	cds-LT	GENE_cds-LT	transcript	TRANSCRIPT_cds-LT	protein_coding	2026-01-02	c.141C>T	p.Gly47Gly	141/2070	141/2070	47/689		,A	synonymous_variant	LOW	cds-smallT	GENE_cds-smallT	transcript	TRANSCRIPT_cds-smallT	protein_coding	2026-01-01	c.141C>T	p.Gly47Gly	141/519	141/519	47/172		,A	downstream_gene_variant	MODIFIER	cds-agno	GENE_cds-agno	transcript	TRANSCRIPT_cds-agno	protein_coding
70	MafaPyV2	39	.	G	A	49314	PASS	DP=8655	0.996187	SB=1	DP4=4,7,3677,4945	ANN=A	upstream_gene_variant	MODIFIER	cds-agno	GENE_cds-agno	transcript	TRANSCRIPT_cds-agno	protein_coding		c.-346G>A					346	,A	upstream_gene_variant	MODIFIER	cds-VP2	GENE_cds-VP2	transcript	TRANSCRIPT_cds-VP2	protein_coding		c.-592G>A					592	,A	upstream_gene_variant	MODIFIER	cds-VP3	GENE_cds-VP3	transcript	TRANSCRIPT_cds-VP3	protein_coding
70	MafaPyV2	137	.	T	TA	1997	PASS	DP=24416	0.02953	SB=3	DP4=10550,13163,309,412	INDEL	upstream_gene_variant	MODIFIER	cds-agno	GENE_cds-agno	transcript	TRANSCRIPT_cds-agno	protein_coding		c.-248_-247insA					247	,TA	upstream_gene_variant	MODIFIER	cds-VP2	GENE_cds-VP2	transcript	TRANSCRIPT_cds-VP2	protein_coding		c.-494_-493insA					493	,TA	upstream_gene_variant	MODIFIER	cds-VP3	GENE_cds-VP3	transcript	TRANSCRIPT_cds-VP3	protein_coding
70	MafaPyV2	137	.	TA	T	8515	PASS	DP=24416	0.056397	SB=2	DP4=10225,12766,602,775	INDEL	upstream_gene_variant	MODIFIER	cds-agno	GENE_cds-agno	transcript	TRANSCRIPT_cds-agno	protein_coding		c.-247delA					247	,T	upstream_gene_variant	MODIFIER	cds-VP2	GENE_cds-VP2	transcript	TRANSCRIPT_cds-VP2	protein_coding		c.-493delA					493	,T	upstream_gene_variant	MODIFIER	cds-VP3	GENE_cds-VP3	transcript	TRANSCRIPT_cds-VP3	protein_coding
70	MafaPyV2	225	.	G	C	49314	PASS	DP=55484	0.997927	SB=6	DP4=29,47,25099,30270	ANN=C	upstream_gene_variant	MODIFIER	cds-agno	GENE_cds-agno	transcript	TRANSCRIPT_cds-agno	protein_coding		c.-160G>C					160	,C	upstream_gene_variant	MODIFIER	cds-VP2	GENE_cds-VP2	transcript	TRANSCRIPT_cds-VP2	protein_coding		c.-406G>C					406	,C	upstream_gene_variant	MODIFIER	cds-VP3	GENE_cds-VP3	transcript	TRANSCRIPT_cds-VP3	protein_coding
70	MafaPyV2	271	.	C	G	49314	PASS	DP=57549	0.998002	SB=9	DP4=39,31,26304,31130	ANN=G	upstream_gene_variant	MODIFIER	cds-agno	GENE_cds-agno	transcript	TRANSCRIPT_cds-agno	protein_coding		c.-114C>G					114	,G	upstream_gene_variant	MODIFIER	cds-VP2	GENE_cds-VP2	transcript	TRANSCRIPT_cds-VP2	protein_coding		c.-360C>G					360	,G	upstream_gene_variant	MODIFIER	cds-VP3	GENE_cds-VP3	transcript	TRANSCRIPT_cds-VP3	protein_coding
70	MafaPyV2	605	.	T	TC	30836	PASS	DP=16236	0.785107	SB=155	DP4=1277,1992,5995,6752	INDEL	upstream_gene_variant	MODIFIER	cds-VP2	GENE_cds-VP2	transcript	TRANSCRIPT_cds-VP2	protein_coding		c.-26_-25insC					25	,TC	upstream_gene_variant	MODIFIER	cds-VP3	GENE_cds-VP3	transcript	TRANSCRIPT_cds-VP3	protein_coding		c.-383_-382insC					382	,TC	upstream_gene_variant	MODIFIER	cds-VP1	GENE_cds-VP1	transcript	TRANSCRIPT_cds-VP1	protein_coding
70	MafaPyV2	606	.	T	TA	350	PASS	DP=15889	0.072125	SB=205	DP4=7032,8102,369,777	INDEL	upstream_gene_variant	MODIFIER	cds-VP2	GENE_cds-VP2	transcript	TRANSCRIPT_cds-VP2	protein_coding		c.-25_-24insA					24	,TA	upstream_gene_variant	MODIFIER	cds-VP3	GENE_cds-VP3	transcript	TRANSCRIPT_cds-VP3	protein_coding		c.-382_-381insA					381	,TA	upstream_gene_variant	MODIFIER	cds-VP1	GENE_cds-VP1	transcript	TRANSCRIPT_cds-VP1	protein_coding
71	MafaPyV2	2681	.	C	A	116	PASS	DP=42	0.142857	SB=0	DP4=13,23,2,4	ANN=A	downstream_gene_variant	MODIFIER	cds-agno	GENE_cds-agno	transcript	TRANSCRIPT_cds-agno	protein_coding		c.*2087C>A					2087	,A	downstream_gene_variant	MODIFIER	cds-VP2	GENE_cds-VP2	transcript	TRANSCRIPT_cds-VP2	protein_coding		c.*989C>A					989	,A	downstream_gene_variant	MODIFIER	cds-VP3	GENE_cds-VP3	transcript	TRANSCRIPT_cds-VP3	protein_coding
71	MafaPyV2	2705	.	T	C	122	PASS	DP=63	0.190476	SB=0	DP4=20,31,4,8	ANN=C	downstream_gene_variant	MODIFIER	cds-agno	GENE_cds-agno	transcript	TRANSCRIPT_cds-agno	protein_coding		c.*2111T>C					2111	,C	downstream_gene_variant	MODIFIER	cds-VP2	GENE_cds-VP2	transcript	TRANSCRIPT_cds-VP2	protein_coding		c.*1013T>C					1013	,C	downstream_gene_variant	MODIFIER	cds-VP3	GENE_cds-VP3	transcript	TRANSCRIPT_cds-VP3	protein_coding
71	MafaPyV2	3908	.	ATTCATCTG	A	75	PASS	DP=47	0.06383	SB=0	DP4=16,28,1,2	INDEL	frameshift_variant	HIGH	cds-LT	GENE_cds-LT	transcript	TRANSCRIPT_cds-LT	protein_coding	2026-02-02	c.860_867delCAGATGAA	p.Pro287fs	867/2070	860/2070	287/689		,A	downstream_gene_variant	MODIFIER	cds-agno	GENE_cds-agno	transcript	TRANSCRIPT_cds-agno	protein_coding		c.*3315_*3322delTTCATCTG					3315	,A	downstream_gene_variant	MODIFIER	cds-VP2	GENE_cds-VP2	transcript	TRANSCRIPT_cds-VP2	protein_coding
71	MafaPyV2	452	.	G	A	197	PASS	DP=13	0.615385	SB=2	DP4=1,4,4,4	ANN=A	missense_variant	MODERATE	cds-agno	GENE_cds-agno	transcript	TRANSCRIPT_cds-agno	protein_coding	2026-01-01	c.68G>A	p.Arg23Lys	68/210	68/210	23/69		,A	upstream_gene_variant	MODIFIER	cds-VP2	GENE_cds-VP2	transcript	TRANSCRIPT_cds-VP2	protein_coding		c.-179G>A					179	,A	upstream_gene_variant	MODIFIER	cds-VP3	GENE_cds-VP3	transcript	TRANSCRIPT_cds-VP3	protein_coding
71	MafaPyV2	571	.	A	C	126	PASS	DP=18	0.555556	SB=0	DP4=3,5,4,6	ANN=C	missense_variant	MODERATE	cds-agno	GENE_cds-agno	transcript	TRANSCRIPT_cds-agno	protein_coding	2026-01-01	c.187A>C	p.Asn63His	187/210	187/210	63/69		,C	upstream_gene_variant	MODIFIER	cds-VP2	GENE_cds-VP2	transcript	TRANSCRIPT_cds-VP2	protein_coding		c.-60A>C					60	,C	upstream_gene_variant	MODIFIER	cds-VP3	GENE_cds-VP3	transcript	TRANSCRIPT_cds-VP3	protein_coding
71	MafaPyV2	573	.	C	A	94	PASS	DP=21	0.47619	SB=0	DP4=4,7,4,6	ANN=A	missense_variant	MODERATE	cds-agno	GENE_cds-agno	transcript	TRANSCRIPT_cds-agno	protein_coding	2026-01-01	c.189C>A	p.Asn63Lys	189/210	189/210	63/69		,A	upstream_gene_variant	MODIFIER	cds-VP2	GENE_cds-VP2	transcript	TRANSCRIPT_cds-VP2	protein_coding		c.-58C>A					58	,A	upstream_gene_variant	MODIFIER	cds-VP3	GENE_cds-VP3	transcript	TRANSCRIPT_cds-VP3	protein_coding
71	MafaPyV2	588	.	A	C	130	PASS	DP=16	0.625	SB=0	DP4=2,4,4,6	ANN=C	missense_variant	MODERATE	cds-agno	GENE_cds-agno	transcript	TRANSCRIPT_cds-agno	protein_coding	2026-01-01	c.204A>C	p.Glu68Asp	204/210	204/210	68/69		,C	upstream_gene_variant	MODIFIER	cds-VP2	GENE_cds-VP2	transcript	TRANSCRIPT_cds-VP2	protein_coding		c.-43A>C					43	,C	upstream_gene_variant	MODIFIER	cds-VP3	GENE_cds-VP3	transcript	TRANSCRIPT_cds-VP3	protein_coding
71	MafaPyV2	1211	.	G	A	259	PASS	DP=29	0.37931	SB=0	DP4=7,11,4,7	ANN=A	missense_variant	MODERATE	cds-VP2	GENE_cds-VP2	transcript	TRANSCRIPT_cds-VP2	protein_coding	2026-01-01	c.581G>A	p.Arg194Lys	581/1062	581/1062	194/353		,A	missense_variant	MODERATE	cds-VP3	GENE_cds-VP3	transcript	TRANSCRIPT_cds-VP3	protein_coding	2026-01-01	c.224G>A	p.Arg75Lys	224/705	224/705	75/234		,A	upstream_gene_variant	MODIFIER	cds-VP1	GENE_cds-VP1	transcript	TRANSCRIPT_cds-VP1	protein_coding
71	MafaPyV2	1254	.	A	G	235	PASS	DP=31	0.516129	SB=0	DP4=5,10,5,11	ANN=G	missense_variant	MODERATE	cds-VP2	GENE_cds-VP2	transcript	TRANSCRIPT_cds-VP2	protein_coding	2026-01-01	c.624A>G	p.Ile208Met	624/1062	624/1062	208/353		,G	missense_variant	MODERATE	cds-VP3	GENE_cds-VP3	transcript	TRANSCRIPT_cds-VP3	protein_coding	2026-01-01	c.267A>G	p.Ile89Met	267/705	267/705	89/234		,G	upstream_gene_variant	MODIFIER	cds-VP1	GENE_cds-VP1	transcript	TRANSCRIPT_cds-VP1	protein_coding
71	MafaPyV2	1258	.	T	G	223	PASS	DP=26	0.538462	SB=0	DP4=4,8,5,9	ANN=G	missense_variant	MODERATE	cds-VP2	GENE_cds-VP2	transcript	TRANSCRIPT_cds-VP2	protein_coding	2026-01-01	c.628T>G	p.Leu210Val	628/1062	628/1062	210/353		,G	missense_variant	MODERATE	cds-VP3	GENE_cds-VP3	transcript	TRANSCRIPT_cds-VP3	protein_coding	2026-01-01	c.271T>G	p.Leu91Val	271/705	271/705	91/234		,G	upstream_gene_variant	MODIFIER	cds-VP1	GENE_cds-VP1	transcript	TRANSCRIPT_cds-VP1	protein_coding
71	MafaPyV2	1426	.	A	C	459	PASS	DP=41	0.439024	SB=0	DP4=9,14,7,11	ANN=C	missense_variant	MODERATE	cds-VP2	GENE_cds-VP2	transcript	TRANSCRIPT_cds-VP2	protein_coding	2026-01-01	c.796A>C	p.Lys266Gln	796/1062	796/1062	266/353		,C	missense_variant	MODERATE	cds-VP3	GENE_cds-VP3	transcript	TRANSCRIPT_cds-VP3	protein_coding	2026-01-01	c.439A>C	p.Lys147Gln	439/705	439/705	147/234		,C	upstream_gene_variant	MODIFIER	cds-VP1	GENE_cds-VP1	transcript	TRANSCRIPT_cds-VP1	protein_coding
71	MafaPyV2	1762	.	G	T	311	PASS	DP=31	0.451613	SB=0	DP4=6,10,5,9	ANN=T	missense_variant	MODERATE	cds-VP1	GENE_cds-VP1	transcript	TRANSCRIPT_cds-VP1	protein_coding	2026-01-01	c.192G>T	p.Glu64Asp	192/1095	192/1095	64/364		,T	downstream_gene_variant	MODIFIER	cds-agno	GENE_cds-agno	transcript	TRANSCRIPT_cds-agno	protein_coding		c.*1168G>T					1168	,T	downstream_gene_variant	MODIFIER	cds-VP2	GENE_cds-VP2	transcript	TRANSCRIPT_cds-VP2	protein_coding
71	MafaPyV2	2036	.	G	T	565	PASS	DP=57	0.421053	SB=5	DP4=11,22,12,12	ANN=T	missense_variant	MODERATE	cds-VP1	GENE_cds-VP1	transcript	TRANSCRIPT_cds-VP1	protein_coding	2026-01-01	c.466G>T	p.Ala156Ser	466/1095	466/1095	156/364		,T	downstream_gene_variant	MODIFIER	cds-agno	GENE_cds-agno	transcript	TRANSCRIPT_cds-agno	protein_coding		c.*1442G>T					1442	,T	downstream_gene_variant	MODIFIER	cds-VP2	GENE_cds-VP2	transcript	TRANSCRIPT_cds-VP2	protein_coding
71	MafaPyV2	2134	.	A	C	235	PASS	DP=38	0.315789	SB=8	DP4=11,15,2,10	ANN=C	missense_variant	MODERATE	cds-VP1	GENE_cds-VP1	transcript	TRANSCRIPT_cds-VP1	protein_coding	2026-01-01	c.564A>C	p.Glu188Asp	564/1095	564/1095	188/364		,C	downstream_gene_variant	MODIFIER	cds-agno	GENE_cds-agno	transcript	TRANSCRIPT_cds-agno	protein_coding		c.*1540A>C					1540	,C	downstream_gene_variant	MODIFIER	cds-VP2	GENE_cds-VP2	transcript	TRANSCRIPT_cds-VP2	protein_coding
71	MafaPyV2	2822	.	G	C	137	PASS	DP=87	0.149425	SB=0	DP4=30,44,5,8	ANN=C	missense_variant	MODERATE	cds-LT	GENE_cds-LT	transcript	TRANSCRIPT_cds-LT	protein_coding	2026-02-02	c.1954C>G	p.Leu652Val	1954/2070	1954/2070	652/689		,C	downstream_gene_variant	MODIFIER	cds-agno	GENE_cds-agno	transcript	TRANSCRIPT_cds-agno	protein_coding		c.*2228G>C					2228	,C	downstream_gene_variant	MODIFIER	cds-VP2	GENE_cds-VP2	transcript	TRANSCRIPT_cds-VP2	protein_coding
71	MafaPyV2	3161	.	A	C	345	PASS	DP=49	0.367347	SB=0	DP4=11,20,7,11	ANN=C	missense_variant	MODERATE	cds-LT	GENE_cds-LT	transcript	TRANSCRIPT_cds-LT	protein_coding	2026-02-02	c.1615T>G	p.Leu539Val	1615/2070	1615/2070	539/689		,C	downstream_gene_variant	MODIFIER	cds-agno	GENE_cds-agno	transcript	TRANSCRIPT_cds-agno	protein_coding		c.*2567A>C					2567	,C	downstream_gene_variant	MODIFIER	cds-VP2	GENE_cds-VP2	transcript	TRANSCRIPT_cds-VP2	protein_coding
71	MafaPyV2	3963	.	A	T	97	PASS	DP=46	0.108696	SB=0	DP4=17,24,2,3	ANN=T	missense_variant	MODERATE	cds-LT	GENE_cds-LT	transcript	TRANSCRIPT_cds-LT	protein_coding	2026-02-02	c.813T>A	p.Asp271Glu	813/2070	813/2070	271/689		,T	downstream_gene_variant	MODIFIER	cds-agno	GENE_cds-agno	transcript	TRANSCRIPT_cds-agno	protein_coding		c.*3369A>T					3369	,T	downstream_gene_variant	MODIFIER	cds-VP2	GENE_cds-VP2	transcript	TRANSCRIPT_cds-VP2	protein_coding
71	MafaPyV2	4382	.	G	A	256	PASS	DP=40	0.3	SB=0	DP4=14,14,6,6	ANN=A	missense_variant	MODERATE	cds-LT	GENE_cds-LT	transcript	TRANSCRIPT_cds-LT	protein_coding	2026-02-02	c.394C>T	p.Pro132Ser	394/2070	394/2070	132/689		,A	downstream_gene_variant	MODIFIER	cds-agno	GENE_cds-agno	transcript	TRANSCRIPT_cds-agno	protein_coding		c.*3788G>A					3788	,A	downstream_gene_variant	MODIFIER	cds-VP2	GENE_cds-VP2	transcript	TRANSCRIPT_cds-VP2	protein_coding
71	MafaPyV2	579	.	G	A	128	PASS	DP=18	0.555556	SB=0	DP4=3,5,4,6	ANN=A	synonymous_variant	LOW	cds-agno	GENE_cds-agno	transcript	TRANSCRIPT_cds-agno	protein_coding	2026-01-01	c.195G>A	p.Glu65Glu	195/210	195/210	65/69		,A	upstream_gene_variant	MODIFIER	cds-VP2	GENE_cds-VP2	transcript	TRANSCRIPT_cds-VP2	protein_coding		c.-52G>A					52	,A	upstream_gene_variant	MODIFIER	cds-VP3	GENE_cds-VP3	transcript	TRANSCRIPT_cds-VP3	protein_coding
71	MafaPyV2	669	.	C	T	197	PASS	DP=20	0.4	SB=0	DP4=5,7,4,4	ANN=T	synonymous_variant	LOW	cds-VP2	GENE_cds-VP2	transcript	TRANSCRIPT_cds-VP2	protein_coding	2026-01-01	c.39C>T	p.Ala13Ala	39/1062	39/1062	13/353		,T	upstream_gene_variant	MODIFIER	cds-VP3	GENE_cds-VP3	transcript	TRANSCRIPT_cds-VP3	protein_coding		c.-319C>T					319	,T	upstream_gene_variant	MODIFIER	cds-VP1	GENE_cds-VP1	transcript	TRANSCRIPT_cds-VP1	protein_coding
71	MafaPyV2	924	.	T	A	253	PASS	DP=37	0.351351	SB=0	DP4=9,15,5,8	ANN=A	synonymous_variant	LOW	cds-VP2	GENE_cds-VP2	transcript	TRANSCRIPT_cds-VP2	protein_coding	2026-01-01	c.294T>A	p.Gly98Gly	294/1062	294/1062	98/353		,A	upstream_gene_variant	MODIFIER	cds-VP3	GENE_cds-VP3	transcript	TRANSCRIPT_cds-VP3	protein_coding		c.-64T>A					64	,A	upstream_gene_variant	MODIFIER	cds-VP1	GENE_cds-VP1	transcript	TRANSCRIPT_cds-VP1	protein_coding
71	MafaPyV2	975	.	T	C	163	PASS	DP=39	0.282051	SB=1	DP4=11,17,5,6	ANN=C	synonymous_variant	LOW	cds-VP2	GENE_cds-VP2	transcript	TRANSCRIPT_cds-VP2	protein_coding	2026-01-01	c.345T>C	p.Tyr115Tyr	345/1062	345/1062	115/353		,C	upstream_gene_variant	MODIFIER	cds-VP3	GENE_cds-VP3	transcript	TRANSCRIPT_cds-VP3	protein_coding		c.-13T>C					13	,C	upstream_gene_variant	MODIFIER	cds-VP1	GENE_cds-VP1	transcript	TRANSCRIPT_cds-VP1	protein_coding
71	MafaPyV2	984	.	A	G	225	PASS	DP=34	0.352941	SB=1	DP4=9,13,6,6	ANN=G	synonymous_variant	LOW	cds-VP2	GENE_cds-VP2	transcript	TRANSCRIPT_cds-VP2	protein_coding	2026-01-01	c.354A>G	p.Gln118Gln	354/1062	354/1062	118/353		,G	upstream_gene_variant	MODIFIER	cds-VP3	GENE_cds-VP3	transcript	TRANSCRIPT_cds-VP3	protein_coding		c.-4A>G					4	,G	upstream_gene_variant	MODIFIER	cds-VP1	GENE_cds-VP1	transcript	TRANSCRIPT_cds-VP1	protein_coding
71	MafaPyV2	1014	.	G	A	258	PASS	DP=29	0.482759	SB=1	DP4=6,9,7,7	ANN=A	synonymous_variant	LOW	cds-VP2	GENE_cds-VP2	transcript	TRANSCRIPT_cds-VP2	protein_coding	2026-01-01	c.384G>A	p.Glu128Glu	384/1062	384/1062	128/353		,A	synonymous_variant	LOW	cds-VP3	GENE_cds-VP3	transcript	TRANSCRIPT_cds-VP3	protein_coding	2026-01-01	c.27G>A	p.Glu9Glu	27/705	27/705	9/234		,A	upstream_gene_variant	MODIFIER	cds-VP1	GENE_cds-VP1	transcript	TRANSCRIPT_cds-VP1	protein_coding
71	MafaPyV2	1069	.	T	C	436	PASS	DP=40	0.45	SB=1	DP4=9,13,9,9	ANN=C	synonymous_variant	LOW	cds-VP2	GENE_cds-VP2	transcript	TRANSCRIPT_cds-VP2	protein_coding	2026-01-01	c.439T>C	p.Leu147Leu	439/1062	439/1062	147/353		,C	synonymous_variant	LOW	cds-VP3	GENE_cds-VP3	transcript	TRANSCRIPT_cds-VP3	protein_coding	2026-01-01	c.82T>C	p.Leu28Leu	82/705	82/705	28/234		,C	upstream_gene_variant	MODIFIER	cds-VP1	GENE_cds-VP1	transcript	TRANSCRIPT_cds-VP1	protein_coding
71	MafaPyV2	1122	.	T	C	438	PASS	DP=35	0.514286	SB=0	DP4=8,9,8,10	ANN=C	synonymous_variant	LOW	cds-VP2	GENE_cds-VP2	transcript	TRANSCRIPT_cds-VP2	protein_coding	2026-01-01	c.492T>C	p.Phe164Phe	492/1062	492/1062	164/353		,C	synonymous_variant	LOW	cds-VP3	GENE_cds-VP3	transcript	TRANSCRIPT_cds-VP3	protein_coding	2026-01-01	c.135T>C	p.Phe45Phe	135/705	135/705	45/234		,C	upstream_gene_variant	MODIFIER	cds-VP1	GENE_cds-VP1	transcript	TRANSCRIPT_cds-VP1	protein_coding
71	MafaPyV2	1203	.	T	C	282	PASS	DP=31	0.419355	SB=1	DP4=7,11,6,7	ANN=C	synonymous_variant	LOW	cds-VP2	GENE_cds-VP2	transcript	TRANSCRIPT_cds-VP2	protein_coding	2026-01-01	c.573T>C	p.Ser191Ser	573/1062	573/1062	191/353		,C	synonymous_variant	LOW	cds-VP3	GENE_cds-VP3	transcript	TRANSCRIPT_cds-VP3	protein_coding	2026-01-01	c.216T>C	p.Ser72Ser	216/705	216/705	72/234		,C	upstream_gene_variant	MODIFIER	cds-VP1	GENE_cds-VP1	transcript	TRANSCRIPT_cds-VP1	protein_coding
71	MafaPyV2	1236	.	C	A	291	PASS	DP=30	0.433333	SB=0	DP4=6,11,4,9	ANN=A	synonymous_variant	LOW	cds-VP2	GENE_cds-VP2	transcript	TRANSCRIPT_cds-VP2	protein_coding	2026-01-01	c.606C>A	p.Thr202Thr	606/1062	606/1062	202/353		,A	synonymous_variant	LOW	cds-VP3	GENE_cds-VP3	transcript	TRANSCRIPT_cds-VP3	protein_coding	2026-01-01	c.249C>A	p.Thr83Thr	249/705	249/705	83/234		,A	upstream_gene_variant	MODIFIER	cds-VP1	GENE_cds-VP1	transcript	TRANSCRIPT_cds-VP1	protein_coding
71	MafaPyV2	1269	.	T	A	180	PASS	DP=22	0.590909	SB=0	DP4=3,6,5,8	ANN=A	synonymous_variant	LOW	cds-VP2	GENE_cds-VP2	transcript	TRANSCRIPT_cds-VP2	protein_coding	2026-01-01	c.639T>A	p.Ser213Ser	639/1062	639/1062	213/353		,A	synonymous_variant	LOW	cds-VP3	GENE_cds-VP3	transcript	TRANSCRIPT_cds-VP3	protein_coding	2026-01-01	c.282T>A	p.Ser94Ser	282/705	282/705	94/234		,A	upstream_gene_variant	MODIFIER	cds-VP1	GENE_cds-VP1	transcript	TRANSCRIPT_cds-VP1	protein_coding
71	MafaPyV2	1275	.	A	G	252	PASS	DP=25	0.64	SB=0	DP4=3,6,6,10	ANN=G	synonymous_variant	LOW	cds-VP2	GENE_cds-VP2	transcript	TRANSCRIPT_cds-VP2	protein_coding	2026-01-01	c.645A>G	p.Gln215Gln	645/1062	645/1062	215/353		,G	synonymous_variant	LOW	cds-VP3	GENE_cds-VP3	transcript	TRANSCRIPT_cds-VP3	protein_coding	2026-01-01	c.288A>G	p.Gln96Gln	288/705	288/705	96/234		,G	upstream_gene_variant	MODIFIER	cds-VP1	GENE_cds-VP1	transcript	TRANSCRIPT_cds-VP1	protein_coding
71	MafaPyV2	1317	.	C	A	487	PASS	DP=56	0.375	SB=2	DP4=15,20,7,14	ANN=A	synonymous_variant	LOW	cds-VP2	GENE_cds-VP2	transcript	TRANSCRIPT_cds-VP2	protein_coding	2026-01-01	c.687C>A	p.Val229Val	687/1062	687/1062	229/353		,A	synonymous_variant	LOW	cds-VP3	GENE_cds-VP3	transcript	TRANSCRIPT_cds-VP3	protein_coding	2026-01-01	c.330C>A	p.Val110Val	330/705	330/705	110/234		,A	upstream_gene_variant	MODIFIER	cds-VP1	GENE_cds-VP1	transcript	TRANSCRIPT_cds-VP1	protein_coding
71	MafaPyV2	1320	.	A	G	460	PASS	DP=56	0.375	SB=2	DP4=15,20,7,14	ANN=G	synonymous_variant	LOW	cds-VP2	GENE_cds-VP2	transcript	TRANSCRIPT_cds-VP2	protein_coding	2026-01-01	c.690A>G	p.Arg230Arg	690/1062	690/1062	230/353		,G	synonymous_variant	LOW	cds-VP3	GENE_cds-VP3	transcript	TRANSCRIPT_cds-VP3	protein_coding	2026-01-01	c.333A>G	p.Arg111Arg	333/705	333/705	111/234		,G	upstream_gene_variant	MODIFIER	cds-VP1	GENE_cds-VP1	transcript	TRANSCRIPT_cds-VP1	protein_coding
71	MafaPyV2	1344	.	A	C	505	PASS	DP=55	0.381818	SB=2	DP4=15,19,7,14	ANN=C	synonymous_variant	LOW	cds-VP2	GENE_cds-VP2	transcript	TRANSCRIPT_cds-VP2	protein_coding	2026-01-01	c.714A>C	p.Thr238Thr	714/1062	714/1062	238/353		,C	synonymous_variant	LOW	cds-VP3	GENE_cds-VP3	transcript	TRANSCRIPT_cds-VP3	protein_coding	2026-01-01	c.357A>C	p.Thr119Thr	357/705	357/705	119/234		,C	upstream_gene_variant	MODIFIER	cds-VP1	GENE_cds-VP1	transcript	TRANSCRIPT_cds-VP1	protein_coding
71	MafaPyV2	1473	.	T	C	482	PASS	DP=47	0.468085	SB=2	DP4=8,17,9,13	ANN=C	synonymous_variant	LOW	cds-VP2	GENE_cds-VP2	transcript	TRANSCRIPT_cds-VP2	protein_coding	2026-01-01	c.843T>C	p.Thr281Thr	843/1062	843/1062	281/353		,C	synonymous_variant	LOW	cds-VP3	GENE_cds-VP3	transcript	TRANSCRIPT_cds-VP3	protein_coding	2026-01-01	c.486T>C	p.Thr162Thr	486/705	486/705	162/234		,C	upstream_gene_variant	MODIFIER	cds-VP1	GENE_cds-VP1	transcript	TRANSCRIPT_cds-VP1	protein_coding
71	MafaPyV2	1774	.	T	C	354	PASS	DP=28	0.535714	SB=0	DP4=4,9,5,10	ANN=C	synonymous_variant	LOW	cds-VP1	GENE_cds-VP1	transcript	TRANSCRIPT_cds-VP1	protein_coding	2026-01-01	c.204T>C	p.Phe68Phe	204/1095	204/1095	68/364		,C	downstream_gene_variant	MODIFIER	cds-agno	GENE_cds-agno	transcript	TRANSCRIPT_cds-agno	protein_coding		c.*1180T>C					1180	,C	downstream_gene_variant	MODIFIER	cds-VP2	GENE_cds-VP2	transcript	TRANSCRIPT_cds-VP2	protein_coding
71	MafaPyV2	1786	.	G	A	433	PASS	DP=43	0.418605	SB=0	DP4=8,17,6,12	ANN=A	synonymous_variant	LOW	cds-VP1	GENE_cds-VP1	transcript	TRANSCRIPT_cds-VP1	protein_coding	2026-01-01	c.216G>A	p.Val72Val	216/1095	216/1095	72/364		,A	downstream_gene_variant	MODIFIER	cds-agno	GENE_cds-agno	transcript	TRANSCRIPT_cds-agno	protein_coding		c.*1192G>A					1192	,A	downstream_gene_variant	MODIFIER	cds-VP2	GENE_cds-VP2	transcript	TRANSCRIPT_cds-VP2	protein_coding
71	MafaPyV2	1807	.	A	C	572	PASS	DP=61	0.377049	SB=0	DP4=13,25,8,15	ANN=C	synonymous_variant	LOW	cds-VP1	GENE_cds-VP1	transcript	TRANSCRIPT_cds-VP1	protein_coding	2026-01-01	c.237A>C	p.Thr79Thr	237/1095	237/1095	79/364		,C	downstream_gene_variant	MODIFIER	cds-agno	GENE_cds-agno	transcript	TRANSCRIPT_cds-agno	protein_coding		c.*1213A>C					1213	,C	downstream_gene_variant	MODIFIER	cds-VP2	GENE_cds-VP2	transcript	TRANSCRIPT_cds-VP2	protein_coding
71	MafaPyV2	1903	.	A	G	426	PASS	DP=56	0.303571	SB=1	DP4=14,25,7,10	ANN=G	synonymous_variant	LOW	cds-VP1	GENE_cds-VP1	transcript	TRANSCRIPT_cds-VP1	protein_coding	2026-01-01	c.333A>G	p.Leu111Leu	333/1095	333/1095	111/364		,G	downstream_gene_variant	MODIFIER	cds-agno	GENE_cds-agno	transcript	TRANSCRIPT_cds-agno	protein_coding		c.*1309A>G					1309	,G	downstream_gene_variant	MODIFIER	cds-VP2	GENE_cds-VP2	transcript	TRANSCRIPT_cds-VP2	protein_coding
71	MafaPyV2	1942	.	G	A	356	PASS	DP=60	0.3	SB=0	DP4=15,27,7,11	ANN=A	synonymous_variant	LOW	cds-VP1	GENE_cds-VP1	transcript	TRANSCRIPT_cds-VP1	protein_coding	2026-01-01	c.372G>A	p.Gly124Gly	372/1095	372/1095	124/364		,A	downstream_gene_variant	MODIFIER	cds-agno	GENE_cds-agno	transcript	TRANSCRIPT_cds-agno	protein_coding		c.*1348G>A					1348	,A	downstream_gene_variant	MODIFIER	cds-VP2	GENE_cds-VP2	transcript	TRANSCRIPT_cds-VP2	protein_coding
71	MafaPyV2	2026	.	T	C	543	PASS	DP=58	0.413793	SB=5	DP4=12,22,12,12	ANN=C	synonymous_variant	LOW	cds-VP1	GENE_cds-VP1	transcript	TRANSCRIPT_cds-VP1	protein_coding	2026-01-01	c.456T>C	p.Phe152Phe	456/1095	456/1095	152/364		,C	downstream_gene_variant	MODIFIER	cds-agno	GENE_cds-agno	transcript	TRANSCRIPT_cds-agno	protein_coding		c.*1432T>C					1432	,C	downstream_gene_variant	MODIFIER	cds-VP2	GENE_cds-VP2	transcript	TRANSCRIPT_cds-VP2	protein_coding
71	MafaPyV2	2194	.	G	A	103	PASS	DP=33	0.212121	SB=1	DP4=12,14,2,5	ANN=A	synonymous_variant	LOW	cds-VP1	GENE_cds-VP1	transcript	TRANSCRIPT_cds-VP1	protein_coding	2026-01-01	c.624G>A	p.Val208Val	624/1095	624/1095	208/364		,A	downstream_gene_variant	MODIFIER	cds-agno	GENE_cds-agno	transcript	TRANSCRIPT_cds-agno	protein_coding		c.*1600G>A					1600	,A	downstream_gene_variant	MODIFIER	cds-VP2	GENE_cds-VP2	transcript	TRANSCRIPT_cds-VP2	protein_coding
71	MafaPyV2	2287	.	T	C	651	PASS	DP=56	0.446429	SB=0	DP4=12,19,10,15	ANN=C	synonymous_variant	LOW	cds-VP1	GENE_cds-VP1	transcript	TRANSCRIPT_cds-VP1	protein_coding	2026-01-01	c.717T>C	p.Val239Val	717/1095	717/1095	239/364		,C	downstream_gene_variant	MODIFIER	cds-agno	GENE_cds-agno	transcript	TRANSCRIPT_cds-agno	protein_coding		c.*1693T>C					1693	,C	downstream_gene_variant	MODIFIER	cds-VP2	GENE_cds-VP2	transcript	TRANSCRIPT_cds-VP2	protein_coding
71	MafaPyV2	2401	.	A	G	329	PASS	DP=59	0.305085	SB=1	DP4=16,25,8,10	ANN=G	synonymous_variant	LOW	cds-VP1	GENE_cds-VP1	transcript	TRANSCRIPT_cds-VP1	protein_coding	2026-01-01	c.831A>G	p.Ser277Ser	831/1095	831/1095	277/364		,G	downstream_gene_variant	MODIFIER	cds-agno	GENE_cds-agno	transcript	TRANSCRIPT_cds-agno	protein_coding		c.*1807A>G					1807	,G	downstream_gene_variant	MODIFIER	cds-VP2	GENE_cds-VP2	transcript	TRANSCRIPT_cds-VP2	protein_coding
71	MafaPyV2	2404	.	G	A	382	PASS	DP=57	0.315789	SB=1	DP4=15,23,8,10	ANN=A	synonymous_variant	LOW	cds-VP1	GENE_cds-VP1	transcript	TRANSCRIPT_cds-VP1	protein_coding	2026-01-01	c.834G>A	p.Gly278Gly	834/1095	834/1095	278/364		,A	downstream_gene_variant	MODIFIER	cds-agno	GENE_cds-agno	transcript	TRANSCRIPT_cds-agno	protein_coding		c.*1810G>A					1810	,A	downstream_gene_variant	MODIFIER	cds-VP2	GENE_cds-VP2	transcript	TRANSCRIPT_cds-VP2	protein_coding
71	MafaPyV2	2428	.	T	G	397	PASS	DP=55	0.327273	SB=0	DP4=16,21,8,10	ANN=G	synonymous_variant	LOW	cds-VP1	GENE_cds-VP1	transcript	TRANSCRIPT_cds-VP1	protein_coding	2026-01-01	c.858T>G	p.Pro286Pro	858/1095	858/1095	286/364		,G	downstream_gene_variant	MODIFIER	cds-agno	GENE_cds-agno	transcript	TRANSCRIPT_cds-agno	protein_coding		c.*1834T>G					1834	,G	downstream_gene_variant	MODIFIER	cds-VP2	GENE_cds-VP2	transcript	TRANSCRIPT_cds-VP2	protein_coding
71	MafaPyV2	2479	.	T	C	300	PASS	DP=48	0.3125	SB=0	DP4=15,17,7,8	ANN=C	synonymous_variant	LOW	cds-VP1	GENE_cds-VP1	transcript	TRANSCRIPT_cds-VP1	protein_coding	2026-01-01	c.909T>C	p.Pro303Pro	909/1095	909/1095	303/364		,C	downstream_gene_variant	MODIFIER	cds-agno	GENE_cds-agno	transcript	TRANSCRIPT_cds-agno	protein_coding		c.*1885T>C					1885	,C	downstream_gene_variant	MODIFIER	cds-VP2	GENE_cds-VP2	transcript	TRANSCRIPT_cds-VP2	protein_coding
71	MafaPyV2	2488	.	C	T	296	PASS	DP=54	0.296296	SB=0	DP4=16,22,7,9	ANN=T	synonymous_variant	LOW	cds-VP1	GENE_cds-VP1	transcript	TRANSCRIPT_cds-VP1	protein_coding	2026-01-01	c.918C>T	p.Phe306Phe	918/1095	918/1095	306/364		,T	downstream_gene_variant	MODIFIER	cds-agno	GENE_cds-agno	transcript	TRANSCRIPT_cds-agno	protein_coding		c.*1894C>T					1894	,T	downstream_gene_variant	MODIFIER	cds-VP2	GENE_cds-VP2	transcript	TRANSCRIPT_cds-VP2	protein_coding
71	MafaPyV2	2709	.	C	T	136	PASS	DP=63	0.190476	SB=0	DP4=20,31,4,8	ANN=T	synonymous_variant	LOW	cds-LT	GENE_cds-LT	transcript	TRANSCRIPT_cds-LT	protein_coding	2026-02-02	c.2067G>A	p.Lys689Lys	2067/2070	2067/2070	689/689		,T	downstream_gene_variant	MODIFIER	cds-agno	GENE_cds-agno	transcript	TRANSCRIPT_cds-agno	protein_coding		c.*2115C>T					2115	,T	downstream_gene_variant	MODIFIER	cds-VP2	GENE_cds-VP2	transcript	TRANSCRIPT_cds-VP2	protein_coding
71	MafaPyV2	2766	.	C	G	256	PASS	DP=75	0.253333	SB=1	DP4=22,31,7,12	ANN=G	synonymous_variant	LOW	cds-LT	GENE_cds-LT	transcript	TRANSCRIPT_cds-LT	protein_coding	2026-02-02	c.2010G>C	p.Pro670Pro	2010/2070	2010/2070	670/689		,G	downstream_gene_variant	MODIFIER	cds-agno	GENE_cds-agno	transcript	TRANSCRIPT_cds-agno	protein_coding		c.*2172C>G					2172	,G	downstream_gene_variant	MODIFIER	cds-VP2	GENE_cds-VP2	transcript	TRANSCRIPT_cds-VP2	protein_coding
71	MafaPyV2	2799	.	T	G	281	PASS	DP=93	0.236559	SB=0	DP4=29,42,8,14	ANN=G	synonymous_variant	LOW	cds-LT	GENE_cds-LT	transcript	TRANSCRIPT_cds-LT	protein_coding	2026-02-02	c.1977A>C	p.Gly659Gly	1977/2070	1977/2070	659/689		,G	downstream_gene_variant	MODIFIER	cds-agno	GENE_cds-agno	transcript	TRANSCRIPT_cds-agno	protein_coding		c.*2205T>G					2205	,G	downstream_gene_variant	MODIFIER	cds-VP2	GENE_cds-VP2	transcript	TRANSCRIPT_cds-VP2	protein_coding
71	MafaPyV2	3078	.	C	A	112	PASS	DP=50	0.16	SB=0	DP4=16,26,3,5	ANN=A	synonymous_variant	LOW	cds-LT	GENE_cds-LT	transcript	TRANSCRIPT_cds-LT	protein_coding	2026-02-02	c.1698G>T	p.Leu566Leu	1698/2070	1698/2070	566/689		,A	downstream_gene_variant	MODIFIER	cds-agno	GENE_cds-agno	transcript	TRANSCRIPT_cds-agno	protein_coding		c.*2484C>A					2484	,A	downstream_gene_variant	MODIFIER	cds-VP2	GENE_cds-VP2	transcript	TRANSCRIPT_cds-VP2	protein_coding
71	MafaPyV2	3321	.	G	C	162	PASS	DP=45	0.244444	SB=0	DP4=14,20,4,7	ANN=C	synonymous_variant	LOW	cds-LT	GENE_cds-LT	transcript	TRANSCRIPT_cds-LT	protein_coding	2026-02-02	c.1455C>G	p.Leu485Leu	1455/2070	1455/2070	485/689		,C	downstream_gene_variant	MODIFIER	cds-agno	GENE_cds-agno	transcript	TRANSCRIPT_cds-agno	protein_coding		c.*2727G>C					2727	,C	downstream_gene_variant	MODIFIER	cds-VP2	GENE_cds-VP2	transcript	TRANSCRIPT_cds-VP2	protein_coding
71	MafaPyV2	3393	.	T	C	282	PASS	DP=52	0.269231	SB=1	DP4=14,24,6,8	ANN=C	synonymous_variant	LOW	cds-LT	GENE_cds-LT	transcript	TRANSCRIPT_cds-LT	protein_coding	2026-02-02	c.1383A>G	p.Glu461Glu	1383/2070	1383/2070	461/689		,C	downstream_gene_variant	MODIFIER	cds-agno	GENE_cds-agno	transcript	TRANSCRIPT_cds-agno	protein_coding		c.*2799T>C					2799	,C	downstream_gene_variant	MODIFIER	cds-VP2	GENE_cds-VP2	transcript	TRANSCRIPT_cds-VP2	protein_coding
71	MafaPyV2	3549	.	G	A	179	PASS	DP=57	0.175439	SB=0	DP4=19,28,4,6	ANN=A	synonymous_variant	LOW	cds-LT	GENE_cds-LT	transcript	TRANSCRIPT_cds-LT	protein_coding	2026-02-02	c.1227C>T	p.Tyr409Tyr	1227/2070	1227/2070	409/689		,A	downstream_gene_variant	MODIFIER	cds-agno	GENE_cds-agno	transcript	TRANSCRIPT_cds-agno	protein_coding		c.*2955G>A					2955	,A	downstream_gene_variant	MODIFIER	cds-VP2	GENE_cds-VP2	transcript	TRANSCRIPT_cds-VP2	protein_coding
71	MafaPyV2	3582	.	G	A	159	PASS	DP=55	0.163636	SB=1	DP4=19,27,3,6	ANN=A	synonymous_variant	LOW	cds-LT	GENE_cds-LT	transcript	TRANSCRIPT_cds-LT	protein_coding	2026-02-02	c.1194C>T	p.Asn398Asn	1194/2070	1194/2070	398/689		,A	downstream_gene_variant	MODIFIER	cds-agno	GENE_cds-agno	transcript	TRANSCRIPT_cds-agno	protein_coding		c.*2988G>A					2988	,A	downstream_gene_variant	MODIFIER	cds-VP2	GENE_cds-VP2	transcript	TRANSCRIPT_cds-VP2	protein_coding
71	MafaPyV2	3627	.	A	G	228	PASS	DP=50	0.22	SB=0	DP4=15,24,4,7	ANN=G	synonymous_variant	LOW	cds-LT	GENE_cds-LT	transcript	TRANSCRIPT_cds-LT	protein_coding	2026-02-02	c.1149T>C	p.His383His	1149/2070	1149/2070	383/689		,G	downstream_gene_variant	MODIFIER	cds-agno	GENE_cds-agno	transcript	TRANSCRIPT_cds-agno	protein_coding		c.*3033A>G					3033	,G	downstream_gene_variant	MODIFIER	cds-VP2	GENE_cds-VP2	transcript	TRANSCRIPT_cds-VP2	protein_coding
71	MafaPyV2	3645	.	T	A	171	PASS	DP=47	0.191489	SB=1	DP4=16,22,3,6	ANN=A	synonymous_variant	LOW	cds-LT	GENE_cds-LT	transcript	TRANSCRIPT_cds-LT	protein_coding	2026-02-02	c.1131A>T	p.Ala377Ala	1131/2070	1131/2070	377/689		,A	downstream_gene_variant	MODIFIER	cds-agno	GENE_cds-agno	transcript	TRANSCRIPT_cds-agno	protein_coding		c.*3051T>A					3051	,A	downstream_gene_variant	MODIFIER	cds-VP2	GENE_cds-VP2	transcript	TRANSCRIPT_cds-VP2	protein_coding
71	MafaPyV2	3663	.	T	C	234	PASS	DP=36	0.277778	SB=0	DP4=11,15,4,6	ANN=C	synonymous_variant	LOW	cds-LT	GENE_cds-LT	transcript	TRANSCRIPT_cds-LT	protein_coding	2026-02-02	c.1113A>G	p.Val371Val	1113/2070	1113/2070	371/689		,C	downstream_gene_variant	MODIFIER	cds-agno	GENE_cds-agno	transcript	TRANSCRIPT_cds-agno	protein_coding		c.*3069T>C					3069	,C	downstream_gene_variant	MODIFIER	cds-VP2	GENE_cds-VP2	transcript	TRANSCRIPT_cds-VP2	protein_coding
71	MafaPyV2	3699	.	T	C	226	PASS	DP=28	0.392857	SB=0	DP4=7,10,4,7	ANN=C	synonymous_variant	LOW	cds-LT	GENE_cds-LT	transcript	TRANSCRIPT_cds-LT	protein_coding	2026-02-02	c.1077A>G	p.Lys359Lys	1077/2070	1077/2070	359/689		,C	downstream_gene_variant	MODIFIER	cds-agno	GENE_cds-agno	transcript	TRANSCRIPT_cds-agno	protein_coding		c.*3105T>C					3105	,C	downstream_gene_variant	MODIFIER	cds-VP2	GENE_cds-VP2	transcript	TRANSCRIPT_cds-VP2	protein_coding
71	MafaPyV2	3951	.	T	C	179	PASS	DP=49	0.163265	SB=0	DP4=17,24,3,5	ANN=C	synonymous_variant	LOW	cds-LT	GENE_cds-LT	transcript	TRANSCRIPT_cds-LT	protein_coding	2026-02-02	c.825A>G	p.Leu275Leu	825/2070	825/2070	275/689		,C	downstream_gene_variant	MODIFIER	cds-agno	GENE_cds-agno	transcript	TRANSCRIPT_cds-agno	protein_coding		c.*3357T>C					3357	,C	downstream_gene_variant	MODIFIER	cds-VP2	GENE_cds-VP2	transcript	TRANSCRIPT_cds-VP2	protein_coding
71	MafaPyV2	3957	.	G	A	149	PASS	DP=49	0.163265	SB=0	DP4=17,24,3,5	ANN=A	synonymous_variant	LOW	cds-LT	GENE_cds-LT	transcript	TRANSCRIPT_cds-LT	protein_coding	2026-02-02	c.819C>T	p.Val273Val	819/2070	819/2070	273/689		,A	downstream_gene_variant	MODIFIER	cds-agno	GENE_cds-agno	transcript	TRANSCRIPT_cds-agno	protein_coding		c.*3363G>A					3363	,A	downstream_gene_variant	MODIFIER	cds-VP2	GENE_cds-VP2	transcript	TRANSCRIPT_cds-VP2	protein_coding
71	MafaPyV2	3981	.	T	G	191	PASS	DP=59	0.169492	SB=0	DP4=19,30,4,6	ANN=G	synonymous_variant	LOW	cds-LT	GENE_cds-LT	transcript	TRANSCRIPT_cds-LT	protein_coding	2026-02-02	c.795A>C	p.Ala265Ala	795/2070	795/2070	265/689		,G	downstream_gene_variant	MODIFIER	cds-agno	GENE_cds-agno	transcript	TRANSCRIPT_cds-agno	protein_coding		c.*3387T>G					3387	,G	downstream_gene_variant	MODIFIER	cds-VP2	GENE_cds-VP2	transcript	TRANSCRIPT_cds-VP2	protein_coding
71	MafaPyV2	4151	.	A	G	93	PASS	DP=36	0.138889	SB=0	DP4=11,20,2,3	ANN=G	synonymous_variant	LOW	cds-LT	GENE_cds-LT	transcript	TRANSCRIPT_cds-LT	protein_coding	2026-02-02	c.625T>C	p.Leu209Leu	625/2070	625/2070	209/689		,G	downstream_gene_variant	MODIFIER	cds-agno	GENE_cds-agno	transcript	TRANSCRIPT_cds-agno	protein_coding		c.*3557A>G					3557	,G	downstream_gene_variant	MODIFIER	cds-VP2	GENE_cds-VP2	transcript	TRANSCRIPT_cds-VP2	protein_coding
71	MafaPyV2	4440	.	T	G	94	PASS	DP=36	0.166667	SB=0	DP4=14,16,3,3	ANN=G	synonymous_variant	LOW	cds-LT	GENE_cds-LT	transcript	TRANSCRIPT_cds-LT	protein_coding	2026-02-02	c.336A>C	p.Thr112Thr	336/2070	336/2070	112/689		,G	downstream_gene_variant	MODIFIER	cds-agno	GENE_cds-agno	transcript	TRANSCRIPT_cds-agno	protein_coding		c.*3846T>G					3846	,G	downstream_gene_variant	MODIFIER	cds-VP2	GENE_cds-VP2	transcript	TRANSCRIPT_cds-VP2	protein_coding
71	MafaPyV2	4488	.	A	G	300	PASS	DP=47	0.340426	SB=0	DP4=13,18,6,10	ANN=G	synonymous_variant	LOW	cds-LT	GENE_cds-LT	transcript	TRANSCRIPT_cds-LT	protein_coding	2026-02-02	c.288T>C	p.Asp96Asp	288/2070	288/2070	96/689		,G	downstream_gene_variant	MODIFIER	cds-agno	GENE_cds-agno	transcript	TRANSCRIPT_cds-agno	protein_coding		c.*3894A>G					3894	,G	downstream_gene_variant	MODIFIER	cds-VP2	GENE_cds-VP2	transcript	TRANSCRIPT_cds-VP2	protein_coding
71	MafaPyV2	4497	.	A	G	336	PASS	DP=51	0.313726	SB=1	DP4=15,20,6,10	ANN=G	synonymous_variant	LOW	cds-LT	GENE_cds-LT	transcript	TRANSCRIPT_cds-LT	protein_coding	2026-02-02	c.279T>C	p.Cys93Cys	279/2070	279/2070	93/689		,G	downstream_gene_variant	MODIFIER	cds-agno	GENE_cds-agno	transcript	TRANSCRIPT_cds-agno	protein_coding		c.*3903A>G					3903	,G	downstream_gene_variant	MODIFIER	cds-VP2	GENE_cds-VP2	transcript	TRANSCRIPT_cds-VP2	protein_coding
71	MafaPyV2	4566	.	A	G	110	PASS	DP=63	0.15873	SB=1	DP4=21,32,3,7	ANN=G	synonymous_variant	LOW	cds-LT	GENE_cds-LT	transcript	TRANSCRIPT_cds-LT	protein_coding	2026-02-02	c.210T>C	p.Thr70Thr	210/2070	210/2070	70/689		,G	downstream_gene_variant	MODIFIER	cds-agno	GENE_cds-agno	transcript	TRANSCRIPT_cds-agno	protein_coding		c.*3972A>G					3972	,G	downstream_gene_variant	MODIFIER	cds-VP2	GENE_cds-VP2	transcript	TRANSCRIPT_cds-VP2	protein_coding
71	MafaPyV2	4752	.	A	G	89	PASS	DP=68	0.102941	SB=0	DP4=25,36,3,4	ANN=G	synonymous_variant	LOW	cds-smallT	GENE_cds-smallT	transcript	TRANSCRIPT_cds-smallT	protein_coding	2026-01-01	c.414T>C	p.Cys138Cys	414/519	414/519	138/172		,G	downstream_gene_variant	MODIFIER	cds-agno	GENE_cds-agno	transcript	TRANSCRIPT_cds-agno	protein_coding		c.*4158A>G					4158	,G	downstream_gene_variant	MODIFIER	cds-VP2	GENE_cds-VP2	transcript	TRANSCRIPT_cds-VP2	protein_coding
71	MafaPyV2	4758	.	A	G	105	PASS	DP=74	0.094595	SB=0	DP4=27,40,3,4	ANN=G	synonymous_variant	LOW	cds-smallT	GENE_cds-smallT	transcript	TRANSCRIPT_cds-smallT	protein_coding	2026-01-01	c.408T>C	p.Cys136Cys	408/519	408/519	136/172		,G	downstream_gene_variant	MODIFIER	cds-agno	GENE_cds-agno	transcript	TRANSCRIPT_cds-agno	protein_coding		c.*4164A>G					4164	,G	downstream_gene_variant	MODIFIER	cds-VP2	GENE_cds-VP2	transcript	TRANSCRIPT_cds-VP2	protein_coding
71	MafaPyV2	4814	.	G	A	179	PASS	DP=82	0.134146	SB=1	DP4=28,43,5,6	ANN=A	synonymous_variant	LOW	cds-smallT	GENE_cds-smallT	transcript	TRANSCRIPT_cds-smallT	protein_coding	2026-01-01	c.352C>T	p.Leu118Leu	352/519	352/519	118/172		,A	downstream_gene_variant	MODIFIER	cds-agno	GENE_cds-agno	transcript	TRANSCRIPT_cds-agno	protein_coding		c.*4220G>A					4220	,A	downstream_gene_variant	MODIFIER	cds-VP2	GENE_cds-VP2	transcript	TRANSCRIPT_cds-VP2	protein_coding
71	MafaPyV2	4994	.	A	G	228	PASS	DP=44	0.272727	SB=0	DP4=13,18,5,7	ANN=G	synonymous_variant	LOW	cds-LT	GENE_cds-LT	transcript	TRANSCRIPT_cds-LT	protein_coding	2026-01-02	c.172T>C	p.Leu58Leu	172/2070	172/2070	58/689		,G	synonymous_variant	LOW	cds-smallT	GENE_cds-smallT	transcript	TRANSCRIPT_cds-smallT	protein_coding	2026-01-01	c.172T>C	p.Leu58Leu	172/519	172/519	58/172		,G	downstream_gene_variant	MODIFIER	cds-agno	GENE_cds-agno	transcript	TRANSCRIPT_cds-agno	protein_coding
71	MafaPyV2	5025	.	G	A	159	PASS	DP=32	0.25	SB=0	DP4=9,15,3,5	ANN=A	synonymous_variant	LOW	cds-LT	GENE_cds-LT	transcript	TRANSCRIPT_cds-LT	protein_coding	2026-01-02	c.141C>T	p.Gly47Gly	141/2070	141/2070	47/689		,A	synonymous_variant	LOW	cds-smallT	GENE_cds-smallT	transcript	TRANSCRIPT_cds-smallT	protein_coding	2026-01-01	c.141C>T	p.Gly47Gly	141/519	141/519	47/172		,A	downstream_gene_variant	MODIFIER	cds-agno	GENE_cds-agno	transcript	TRANSCRIPT_cds-agno	protein_coding
71	MafaPyV2	225	.	G	C	152	PASS	DP=68	0.132353	SB=1	DP4=26,33,3,6	ANN=C	upstream_gene_variant	MODIFIER	cds-agno	GENE_cds-agno	transcript	TRANSCRIPT_cds-agno	protein_coding		c.-160G>C					160	,C	upstream_gene_variant	MODIFIER	cds-VP2	GENE_cds-VP2	transcript	TRANSCRIPT_cds-VP2	protein_coding		c.-406G>C					406	,C	upstream_gene_variant	MODIFIER	cds-VP3	GENE_cds-VP3	transcript	TRANSCRIPT_cds-VP3	protein_coding
71	MafaPyV2	271	.	C	G	223	PASS	DP=60	0.183333	SB=1	DP4=21,28,4,7	ANN=G	upstream_gene_variant	MODIFIER	cds-agno	GENE_cds-agno	transcript	TRANSCRIPT_cds-agno	protein_coding		c.-114C>G					114	,G	upstream_gene_variant	MODIFIER	cds-VP2	GENE_cds-VP2	transcript	TRANSCRIPT_cds-VP2	protein_coding		c.-360C>G					360	,G	upstream_gene_variant	MODIFIER	cds-VP3	GENE_cds-VP3	transcript	TRANSCRIPT_cds-VP3	protein_coding
72	MafaPyV2	2705	.	T	C	144	PASS	DP=52	0.153846	SB=1	DP4=18,26,4,4	ANN=C	downstream_gene_variant	MODIFIER	cds-agno	GENE_cds-agno	transcript	TRANSCRIPT_cds-agno	protein_coding		c.*2111T>C					2111	,C	downstream_gene_variant	MODIFIER	cds-VP2	GENE_cds-VP2	transcript	TRANSCRIPT_cds-VP2	protein_coding		c.*1013T>C					1013	,C	downstream_gene_variant	MODIFIER	cds-VP3	GENE_cds-VP3	transcript	TRANSCRIPT_cds-VP3	protein_coding
72	MafaPyV2	571	.	A	C	98	PASS	DP=15	0.333333	SB=0	DP4=4,6,2,3	ANN=C	missense_variant	MODERATE	cds-agno	GENE_cds-agno	transcript	TRANSCRIPT_cds-agno	protein_coding	2026-01-01	c.187A>C	p.Asn63His	187/210	187/210	63/69		,C	upstream_gene_variant	MODIFIER	cds-VP2	GENE_cds-VP2	transcript	TRANSCRIPT_cds-VP2	protein_coding		c.-60A>C					60	,C	upstream_gene_variant	MODIFIER	cds-VP3	GENE_cds-VP3	transcript	TRANSCRIPT_cds-VP3	protein_coding
72	MafaPyV2	573	.	C	A	107	PASS	DP=15	0.333333	SB=0	DP4=4,6,2,3	ANN=A	missense_variant	MODERATE	cds-agno	GENE_cds-agno	transcript	TRANSCRIPT_cds-agno	protein_coding	2026-01-01	c.189C>A	p.Asn63Lys	189/210	189/210	63/69		,A	upstream_gene_variant	MODIFIER	cds-VP2	GENE_cds-VP2	transcript	TRANSCRIPT_cds-VP2	protein_coding		c.-58C>A					58	,A	upstream_gene_variant	MODIFIER	cds-VP3	GENE_cds-VP3	transcript	TRANSCRIPT_cds-VP3	protein_coding
72	MafaPyV2	2036	.	G	T	75	PASS	DP=28	0.142857	SB=0	DP4=10,14,2,2	ANN=T	missense_variant	MODERATE	cds-VP1	GENE_cds-VP1	transcript	TRANSCRIPT_cds-VP1	protein_coding	2026-01-01	c.466G>T	p.Ala156Ser	466/1095	466/1095	156/364		,T	downstream_gene_variant	MODIFIER	cds-agno	GENE_cds-agno	transcript	TRANSCRIPT_cds-agno	protein_coding		c.*1442G>T					1442	,T	downstream_gene_variant	MODIFIER	cds-VP2	GENE_cds-VP2	transcript	TRANSCRIPT_cds-VP2	protein_coding
72	MafaPyV2	2134	.	A	C	361	PASS	DP=40	0.4	SB=0	DP4=8,16,6,10	ANN=C	missense_variant	MODERATE	cds-VP1	GENE_cds-VP1	transcript	TRANSCRIPT_cds-VP1	protein_coding	2026-01-01	c.564A>C	p.Glu188Asp	564/1095	564/1095	188/364		,C	downstream_gene_variant	MODIFIER	cds-agno	GENE_cds-agno	transcript	TRANSCRIPT_cds-agno	protein_coding		c.*1540A>C					1540	,C	downstream_gene_variant	MODIFIER	cds-VP2	GENE_cds-VP2	transcript	TRANSCRIPT_cds-VP2	protein_coding
72	MafaPyV2	2822	.	G	C	102	PASS	DP=74	0.108108	SB=0	DP4=25,41,3,5	ANN=C	missense_variant	MODERATE	cds-LT	GENE_cds-LT	transcript	TRANSCRIPT_cds-LT	protein_coding	2026-02-02	c.1954C>G	p.Leu652Val	1954/2070	1954/2070	652/689		,C	downstream_gene_variant	MODIFIER	cds-agno	GENE_cds-agno	transcript	TRANSCRIPT_cds-agno	protein_coding		c.*2228G>C					2228	,C	downstream_gene_variant	MODIFIER	cds-VP2	GENE_cds-VP2	transcript	TRANSCRIPT_cds-VP2	protein_coding
72	MafaPyV2	3031	.	C	G	117	PASS	DP=51	0.137255	SB=0	DP4=19,25,3,4	ANN=G	missense_variant	MODERATE	cds-LT	GENE_cds-LT	transcript	TRANSCRIPT_cds-LT	protein_coding	2026-02-02	c.1745G>C	p.Ser582Thr	1745/2070	1745/2070	582/689		,G	downstream_gene_variant	MODIFIER	cds-agno	GENE_cds-agno	transcript	TRANSCRIPT_cds-agno	protein_coding		c.*2437C>G					2437	,G	downstream_gene_variant	MODIFIER	cds-VP2	GENE_cds-VP2	transcript	TRANSCRIPT_cds-VP2	protein_coding
72	MafaPyV2	3032	.	T	C	103	PASS	DP=51	0.137255	SB=0	DP4=19,25,3,4	ANN=C	missense_variant	MODERATE	cds-LT	GENE_cds-LT	transcript	TRANSCRIPT_cds-LT	protein_coding	2026-02-02	c.1744A>G	p.Ser582Gly	1744/2070	1744/2070	582/689		,C	downstream_gene_variant	MODIFIER	cds-agno	GENE_cds-agno	transcript	TRANSCRIPT_cds-agno	protein_coding		c.*2438T>C					2438	,C	downstream_gene_variant	MODIFIER	cds-VP2	GENE_cds-VP2	transcript	TRANSCRIPT_cds-VP2	protein_coding
72	MafaPyV2	3161	.	A	C	84	PASS	DP=36	0.166667	SB=0	DP4=11,19,2,4	ANN=C	missense_variant	MODERATE	cds-LT	GENE_cds-LT	transcript	TRANSCRIPT_cds-LT	protein_coding	2026-02-02	c.1615T>G	p.Leu539Val	1615/2070	1615/2070	539/689		,C	downstream_gene_variant	MODIFIER	cds-agno	GENE_cds-agno	transcript	TRANSCRIPT_cds-agno	protein_coding		c.*2567A>C					2567	,C	downstream_gene_variant	MODIFIER	cds-VP2	GENE_cds-VP2	transcript	TRANSCRIPT_cds-VP2	protein_coding
72	MafaPyV2	3963	.	A	T	133	PASS	DP=42	0.238095	SB=0	DP4=12,20,4,6	ANN=T	missense_variant	MODERATE	cds-LT	GENE_cds-LT	transcript	TRANSCRIPT_cds-LT	protein_coding	2026-02-02	c.813T>A	p.Asp271Glu	813/2070	813/2070	271/689		,T	downstream_gene_variant	MODIFIER	cds-agno	GENE_cds-agno	transcript	TRANSCRIPT_cds-agno	protein_coding		c.*3369A>T					3369	,T	downstream_gene_variant	MODIFIER	cds-VP2	GENE_cds-VP2	transcript	TRANSCRIPT_cds-VP2	protein_coding
72	MafaPyV2	4382	.	G	A	263	PASS	DP=55	0.236364	SB=1	DP4=19,23,5,8	ANN=A	missense_variant	MODERATE	cds-LT	GENE_cds-LT	transcript	TRANSCRIPT_cds-LT	protein_coding	2026-02-02	c.394C>T	p.Pro132Ser	394/2070	394/2070	132/689		,A	downstream_gene_variant	MODIFIER	cds-agno	GENE_cds-agno	transcript	TRANSCRIPT_cds-agno	protein_coding		c.*3788G>A					3788	,A	downstream_gene_variant	MODIFIER	cds-VP2	GENE_cds-VP2	transcript	TRANSCRIPT_cds-VP2	protein_coding
72	MafaPyV2	669	.	C	T	185	PASS	DP=35	0.342857	SB=1	DP4=8,15,5,7	ANN=T	synonymous_variant	LOW	cds-VP2	GENE_cds-VP2	transcript	TRANSCRIPT_cds-VP2	protein_coding	2026-01-01	c.39C>T	p.Ala13Ala	39/1062	39/1062	13/353		,T	upstream_gene_variant	MODIFIER	cds-VP3	GENE_cds-VP3	transcript	TRANSCRIPT_cds-VP3	protein_coding		c.-319C>T					319	,T	upstream_gene_variant	MODIFIER	cds-VP1	GENE_cds-VP1	transcript	TRANSCRIPT_cds-VP1	protein_coding
72	MafaPyV2	975	.	T	C	158	PASS	DP=25	0.28	SB=0	DP4=6,12,2,5	ANN=C	synonymous_variant	LOW	cds-VP2	GENE_cds-VP2	transcript	TRANSCRIPT_cds-VP2	protein_coding	2026-01-01	c.345T>C	p.Tyr115Tyr	345/1062	345/1062	115/353		,C	upstream_gene_variant	MODIFIER	cds-VP3	GENE_cds-VP3	transcript	TRANSCRIPT_cds-VP3	protein_coding		c.-13T>C					13	,C	upstream_gene_variant	MODIFIER	cds-VP1	GENE_cds-VP1	transcript	TRANSCRIPT_cds-VP1	protein_coding
72	MafaPyV2	1014	.	G	A	284	PASS	DP=23	0.478261	SB=0	DP4=4,8,4,7	ANN=A	synonymous_variant	LOW	cds-VP2	GENE_cds-VP2	transcript	TRANSCRIPT_cds-VP2	protein_coding	2026-01-01	c.384G>A	p.Glu128Glu	384/1062	384/1062	128/353		,A	synonymous_variant	LOW	cds-VP3	GENE_cds-VP3	transcript	TRANSCRIPT_cds-VP3	protein_coding	2026-01-01	c.27G>A	p.Glu9Glu	27/705	27/705	9/234		,A	upstream_gene_variant	MODIFIER	cds-VP1	GENE_cds-VP1	transcript	TRANSCRIPT_cds-VP1	protein_coding
72	MafaPyV2	1069	.	T	C	164	PASS	DP=12	0.666667	SB=2	DP4=2,1,3,5	ANN=C	synonymous_variant	LOW	cds-VP2	GENE_cds-VP2	transcript	TRANSCRIPT_cds-VP2	protein_coding	2026-01-01	c.439T>C	p.Leu147Leu	439/1062	439/1062	147/353		,C	synonymous_variant	LOW	cds-VP3	GENE_cds-VP3	transcript	TRANSCRIPT_cds-VP3	protein_coding	2026-01-01	c.82T>C	p.Leu28Leu	82/705	82/705	28/234		,C	upstream_gene_variant	MODIFIER	cds-VP1	GENE_cds-VP1	transcript	TRANSCRIPT_cds-VP1	protein_coding
72	MafaPyV2	1164	.	G	A	79	PASS	DP=10	0.3	SB=0	DP4=3,4,1,2	ANN=A	synonymous_variant	LOW	cds-VP2	GENE_cds-VP2	transcript	TRANSCRIPT_cds-VP2	protein_coding	2026-01-01	c.534G>A	p.Gln178Gln	534/1062	534/1062	178/353		,A	synonymous_variant	LOW	cds-VP3	GENE_cds-VP3	transcript	TRANSCRIPT_cds-VP3	protein_coding	2026-01-01	c.177G>A	p.Gln59Gln	177/705	177/705	59/234		,A	upstream_gene_variant	MODIFIER	cds-VP1	GENE_cds-VP1	transcript	TRANSCRIPT_cds-VP1	protein_coding
72	MafaPyV2	1344	.	A	C	93	PASS	DP=29	0.206897	SB=0	DP4=9,14,2,4	ANN=C	synonymous_variant	LOW	cds-VP2	GENE_cds-VP2	transcript	TRANSCRIPT_cds-VP2	protein_coding	2026-01-01	c.714A>C	p.Thr238Thr	714/1062	714/1062	238/353		,C	synonymous_variant	LOW	cds-VP3	GENE_cds-VP3	transcript	TRANSCRIPT_cds-VP3	protein_coding	2026-01-01	c.357A>C	p.Thr119Thr	357/705	357/705	119/234		,C	upstream_gene_variant	MODIFIER	cds-VP1	GENE_cds-VP1	transcript	TRANSCRIPT_cds-VP1	protein_coding
72	MafaPyV2	1807	.	A	C	156	PASS	DP=16	0.4375	SB=0	DP4=4,5,3,4	ANN=C	synonymous_variant	LOW	cds-VP1	GENE_cds-VP1	transcript	TRANSCRIPT_cds-VP1	protein_coding	2026-01-01	c.237A>C	p.Thr79Thr	237/1095	237/1095	79/364		,C	downstream_gene_variant	MODIFIER	cds-agno	GENE_cds-agno	transcript	TRANSCRIPT_cds-agno	protein_coding		c.*1213A>C					1213	,C	downstream_gene_variant	MODIFIER	cds-VP2	GENE_cds-VP2	transcript	TRANSCRIPT_cds-VP2	protein_coding
72	MafaPyV2	1903	.	A	G	121	PASS	DP=46	0.152174	SB=1	DP4=18,21,4,3	ANN=G	synonymous_variant	LOW	cds-VP1	GENE_cds-VP1	transcript	TRANSCRIPT_cds-VP1	protein_coding	2026-01-01	c.333A>G	p.Leu111Leu	333/1095	333/1095	111/364		,G	downstream_gene_variant	MODIFIER	cds-agno	GENE_cds-agno	transcript	TRANSCRIPT_cds-agno	protein_coding		c.*1309A>G					1309	,G	downstream_gene_variant	MODIFIER	cds-VP2	GENE_cds-VP2	transcript	TRANSCRIPT_cds-VP2	protein_coding
72	MafaPyV2	1942	.	G	A	85	PASS	DP=46	0.108696	SB=1	DP4=19,22,3,2	ANN=A	synonymous_variant	LOW	cds-VP1	GENE_cds-VP1	transcript	TRANSCRIPT_cds-VP1	protein_coding	2026-01-01	c.372G>A	p.Gly124Gly	372/1095	372/1095	124/364		,A	downstream_gene_variant	MODIFIER	cds-agno	GENE_cds-agno	transcript	TRANSCRIPT_cds-agno	protein_coding		c.*1348G>A					1348	,A	downstream_gene_variant	MODIFIER	cds-VP2	GENE_cds-VP2	transcript	TRANSCRIPT_cds-VP2	protein_coding
72	MafaPyV2	2026	.	T	C	82	PASS	DP=31	0.129032	SB=0	DP4=11,16,2,2	ANN=C	synonymous_variant	LOW	cds-VP1	GENE_cds-VP1	transcript	TRANSCRIPT_cds-VP1	protein_coding	2026-01-01	c.456T>C	p.Phe152Phe	456/1095	456/1095	152/364		,C	downstream_gene_variant	MODIFIER	cds-agno	GENE_cds-agno	transcript	TRANSCRIPT_cds-agno	protein_coding		c.*1432T>C					1432	,C	downstream_gene_variant	MODIFIER	cds-VP2	GENE_cds-VP2	transcript	TRANSCRIPT_cds-VP2	protein_coding
72	MafaPyV2	2194	.	G	A	155	PASS	DP=42	0.261905	SB=0	DP4=14,17,5,6	ANN=A	synonymous_variant	LOW	cds-VP1	GENE_cds-VP1	transcript	TRANSCRIPT_cds-VP1	protein_coding	2026-01-01	c.624G>A	p.Val208Val	624/1095	624/1095	208/364		,A	downstream_gene_variant	MODIFIER	cds-agno	GENE_cds-agno	transcript	TRANSCRIPT_cds-agno	protein_coding		c.*1600G>A					1600	,A	downstream_gene_variant	MODIFIER	cds-VP2	GENE_cds-VP2	transcript	TRANSCRIPT_cds-VP2	protein_coding
72	MafaPyV2	2287	.	T	C	132	PASS	DP=50	0.16	SB=0	DP4=17,24,3,5	ANN=C	synonymous_variant	LOW	cds-VP1	GENE_cds-VP1	transcript	TRANSCRIPT_cds-VP1	protein_coding	2026-01-01	c.717T>C	p.Val239Val	717/1095	717/1095	239/364		,C	downstream_gene_variant	MODIFIER	cds-agno	GENE_cds-agno	transcript	TRANSCRIPT_cds-agno	protein_coding		c.*1693T>C					1693	,C	downstream_gene_variant	MODIFIER	cds-VP2	GENE_cds-VP2	transcript	TRANSCRIPT_cds-VP2	protein_coding
72	MafaPyV2	2709	.	C	T	98	PASS	DP=51	0.137255	SB=0	DP4=18,26,3,4	ANN=T	synonymous_variant	LOW	cds-LT	GENE_cds-LT	transcript	TRANSCRIPT_cds-LT	protein_coding	2026-02-02	c.2067G>A	p.Lys689Lys	2067/2070	2067/2070	689/689		,T	downstream_gene_variant	MODIFIER	cds-agno	GENE_cds-agno	transcript	TRANSCRIPT_cds-agno	protein_coding		c.*2115C>T					2115	,T	downstream_gene_variant	MODIFIER	cds-VP2	GENE_cds-VP2	transcript	TRANSCRIPT_cds-VP2	protein_coding
72	MafaPyV2	2766	.	C	G	153	PASS	DP=63	0.15873	SB=0	DP4=22,31,4,6	ANN=G	synonymous_variant	LOW	cds-LT	GENE_cds-LT	transcript	TRANSCRIPT_cds-LT	protein_coding	2026-02-02	c.2010G>C	p.Pro670Pro	2010/2070	2010/2070	670/689		,G	downstream_gene_variant	MODIFIER	cds-agno	GENE_cds-agno	transcript	TRANSCRIPT_cds-agno	protein_coding		c.*2172C>G					2172	,G	downstream_gene_variant	MODIFIER	cds-VP2	GENE_cds-VP2	transcript	TRANSCRIPT_cds-VP2	protein_coding
72	MafaPyV2	2799	.	T	G	115	PASS	DP=78	0.102564	SB=0	DP4=27,43,3,5	ANN=G	synonymous_variant	LOW	cds-LT	GENE_cds-LT	transcript	TRANSCRIPT_cds-LT	protein_coding	2026-02-02	c.1977A>C	p.Gly659Gly	1977/2070	1977/2070	659/689		,G	downstream_gene_variant	MODIFIER	cds-agno	GENE_cds-agno	transcript	TRANSCRIPT_cds-agno	protein_coding		c.*2205T>G					2205	,G	downstream_gene_variant	MODIFIER	cds-VP2	GENE_cds-VP2	transcript	TRANSCRIPT_cds-VP2	protein_coding
72	MafaPyV2	2946	.	T	C	140	PASS	DP=46	0.173913	SB=1	DP4=15,23,4,4	ANN=C	synonymous_variant	LOW	cds-LT	GENE_cds-LT	transcript	TRANSCRIPT_cds-LT	protein_coding	2026-02-02	c.1830A>G	p.Gly610Gly	1830/2070	1830/2070	610/689		,C	downstream_gene_variant	MODIFIER	cds-agno	GENE_cds-agno	transcript	TRANSCRIPT_cds-agno	protein_coding		c.*2352T>C					2352	,C	downstream_gene_variant	MODIFIER	cds-VP2	GENE_cds-VP2	transcript	TRANSCRIPT_cds-VP2	protein_coding
72	MafaPyV2	3078	.	C	A	150	PASS	DP=39	0.205128	SB=0	DP4=13,18,3,5	ANN=A	synonymous_variant	LOW	cds-LT	GENE_cds-LT	transcript	TRANSCRIPT_cds-LT	protein_coding	2026-02-02	c.1698G>T	p.Leu566Leu	1698/2070	1698/2070	566/689		,A	downstream_gene_variant	MODIFIER	cds-agno	GENE_cds-agno	transcript	TRANSCRIPT_cds-agno	protein_coding		c.*2484C>A					2484	,A	downstream_gene_variant	MODIFIER	cds-VP2	GENE_cds-VP2	transcript	TRANSCRIPT_cds-VP2	protein_coding
72	MafaPyV2	3321	.	G	C	104	PASS	DP=48	0.104167	SB=0	DP4=16,27,2,3	ANN=C	synonymous_variant	LOW	cds-LT	GENE_cds-LT	transcript	TRANSCRIPT_cds-LT	protein_coding	2026-02-02	c.1455C>G	p.Leu485Leu	1455/2070	1455/2070	485/689		,C	downstream_gene_variant	MODIFIER	cds-agno	GENE_cds-agno	transcript	TRANSCRIPT_cds-agno	protein_coding		c.*2727G>C					2727	,C	downstream_gene_variant	MODIFIER	cds-VP2	GENE_cds-VP2	transcript	TRANSCRIPT_cds-VP2	protein_coding
72	MafaPyV2	3393	.	T	C	208	PASS	DP=41	0.219512	SB=1	DP4=12,20,4,5	ANN=C	synonymous_variant	LOW	cds-LT	GENE_cds-LT	transcript	TRANSCRIPT_cds-LT	protein_coding	2026-02-02	c.1383A>G	p.Glu461Glu	1383/2070	1383/2070	461/689		,C	downstream_gene_variant	MODIFIER	cds-agno	GENE_cds-agno	transcript	TRANSCRIPT_cds-agno	protein_coding		c.*2799T>C					2799	,C	downstream_gene_variant	MODIFIER	cds-VP2	GENE_cds-VP2	transcript	TRANSCRIPT_cds-VP2	protein_coding
72	MafaPyV2	3645	.	T	A	100	PASS	DP=42	0.119048	SB=0	DP4=15,22,2,3	ANN=A	synonymous_variant	LOW	cds-LT	GENE_cds-LT	transcript	TRANSCRIPT_cds-LT	protein_coding	2026-02-02	c.1131A>T	p.Ala377Ala	1131/2070	1131/2070	377/689		,A	downstream_gene_variant	MODIFIER	cds-agno	GENE_cds-agno	transcript	TRANSCRIPT_cds-agno	protein_coding		c.*3051T>A					3051	,A	downstream_gene_variant	MODIFIER	cds-VP2	GENE_cds-VP2	transcript	TRANSCRIPT_cds-VP2	protein_coding
72	MafaPyV2	3699	.	T	C	122	PASS	DP=34	0.205882	SB=0	DP4=11,16,3,4	ANN=C	synonymous_variant	LOW	cds-LT	GENE_cds-LT	transcript	TRANSCRIPT_cds-LT	protein_coding	2026-02-02	c.1077A>G	p.Lys359Lys	1077/2070	1077/2070	359/689		,C	downstream_gene_variant	MODIFIER	cds-agno	GENE_cds-agno	transcript	TRANSCRIPT_cds-agno	protein_coding		c.*3105T>C					3105	,C	downstream_gene_variant	MODIFIER	cds-VP2	GENE_cds-VP2	transcript	TRANSCRIPT_cds-VP2	protein_coding
72	MafaPyV2	3951	.	T	C	148	PASS	DP=36	0.277778	SB=0	DP4=10,16,4,6	ANN=C	synonymous_variant	LOW	cds-LT	GENE_cds-LT	transcript	TRANSCRIPT_cds-LT	protein_coding	2026-02-02	c.825A>G	p.Leu275Leu	825/2070	825/2070	275/689		,C	downstream_gene_variant	MODIFIER	cds-agno	GENE_cds-agno	transcript	TRANSCRIPT_cds-agno	protein_coding		c.*3357T>C					3357	,C	downstream_gene_variant	MODIFIER	cds-VP2	GENE_cds-VP2	transcript	TRANSCRIPT_cds-VP2	protein_coding
72	MafaPyV2	3957	.	G	A	128	PASS	DP=36	0.277778	SB=0	DP4=10,16,4,6	ANN=A	synonymous_variant	LOW	cds-LT	GENE_cds-LT	transcript	TRANSCRIPT_cds-LT	protein_coding	2026-02-02	c.819C>T	p.Val273Val	819/2070	819/2070	273/689		,A	downstream_gene_variant	MODIFIER	cds-agno	GENE_cds-agno	transcript	TRANSCRIPT_cds-agno	protein_coding		c.*3363G>A					3363	,A	downstream_gene_variant	MODIFIER	cds-VP2	GENE_cds-VP2	transcript	TRANSCRIPT_cds-VP2	protein_coding
72	MafaPyV2	3981	.	T	G	165	PASS	DP=59	0.20339	SB=0	DP4=18,29,5,7	ANN=G	synonymous_variant	LOW	cds-LT	GENE_cds-LT	transcript	TRANSCRIPT_cds-LT	protein_coding	2026-02-02	c.795A>C	p.Ala265Ala	795/2070	795/2070	265/689		,G	downstream_gene_variant	MODIFIER	cds-agno	GENE_cds-agno	transcript	TRANSCRIPT_cds-agno	protein_coding		c.*3387T>G					3387	,G	downstream_gene_variant	MODIFIER	cds-VP2	GENE_cds-VP2	transcript	TRANSCRIPT_cds-VP2	protein_coding
72	MafaPyV2	4994	.	A	G	372	PASS	DP=41	0.365854	SB=1	DP4=9,17,6,9	ANN=G	synonymous_variant	LOW	cds-LT	GENE_cds-LT	transcript	TRANSCRIPT_cds-LT	protein_coding	2026-01-02	c.172T>C	p.Leu58Leu	172/2070	172/2070	58/689		,G	synonymous_variant	LOW	cds-smallT	GENE_cds-smallT	transcript	TRANSCRIPT_cds-smallT	protein_coding	2026-01-01	c.172T>C	p.Leu58Leu	172/519	172/519	58/172		,G	downstream_gene_variant	MODIFIER	cds-agno	GENE_cds-agno	transcript	TRANSCRIPT_cds-agno	protein_coding
72	MafaPyV2	5025	.	G	A	380	PASS	DP=32	0.4375	SB=0	DP4=6,12,5,9	ANN=A	synonymous_variant	LOW	cds-LT	GENE_cds-LT	transcript	TRANSCRIPT_cds-LT	protein_coding	2026-01-02	c.141C>T	p.Gly47Gly	141/2070	141/2070	47/689		,A	synonymous_variant	LOW	cds-smallT	GENE_cds-smallT	transcript	TRANSCRIPT_cds-smallT	protein_coding	2026-01-01	c.141C>T	p.Gly47Gly	141/519	141/519	47/172		,A	downstream_gene_variant	MODIFIER	cds-agno	GENE_cds-agno	transcript	TRANSCRIPT_cds-agno	protein_coding
76	MafaPyV2	3852	.	G	T	139	PASS	DP=18	0.333333	SB=0	DP4=4,8,2,4	ANN=T	missense_variant	MODERATE	cds-LT	GENE_cds-LT	transcript	TRANSCRIPT_cds-LT	protein_coding	2026-02-02	c.924C>A	p.His308Gln	924/2070	924/2070	308/689		,T	downstream_gene_variant	MODIFIER	cds-agno	GENE_cds-agno	transcript	TRANSCRIPT_cds-agno	protein_coding		c.*3258G>T					3258	,T	downstream_gene_variant	MODIFIER	cds-VP2	GENE_cds-VP2	transcript	TRANSCRIPT_cds-VP2	protein_coding
78	MafaPyV2	3161	.	A	C	340	PASS	DP=11	1	SB=0	DP4=0,0,4,7	ANN=C	missense_variant	MODERATE	cds-LT	GENE_cds-LT	transcript	TRANSCRIPT_cds-LT	protein_coding	2026-02-02	c.1615T>G	p.Leu539Val	1615/2070	1615/2070	539/689		,C	downstream_gene_variant	MODIFIER	cds-agno	GENE_cds-agno	transcript	TRANSCRIPT_cds-agno	protein_coding		c.*2567A>C					2567	,C	downstream_gene_variant	MODIFIER	cds-VP2	GENE_cds-VP2	transcript	TRANSCRIPT_cds-VP2	protein_coding
78	MafaPyV2	1317	.	C	A	380	PASS	DP=15	1	SB=0	DP4=0,0,6,9	ANN=A	synonymous_variant	LOW	cds-VP2	GENE_cds-VP2	transcript	TRANSCRIPT_cds-VP2	protein_coding	2026-01-01	c.687C>A	p.Val229Val	687/1062	687/1062	229/353		,A	synonymous_variant	LOW	cds-VP3	GENE_cds-VP3	transcript	TRANSCRIPT_cds-VP3	protein_coding	2026-01-01	c.330C>A	p.Val110Val	330/705	330/705	110/234		,A	upstream_gene_variant	MODIFIER	cds-VP1	GENE_cds-VP1	transcript	TRANSCRIPT_cds-VP1	protein_coding
78	MafaPyV2	1320	.	A	G	353	PASS	DP=15	1	SB=0	DP4=0,0,6,9	ANN=G	synonymous_variant	LOW	cds-VP2	GENE_cds-VP2	transcript	TRANSCRIPT_cds-VP2	protein_coding	2026-01-01	c.690A>G	p.Arg230Arg	690/1062	690/1062	230/353		,G	synonymous_variant	LOW	cds-VP3	GENE_cds-VP3	transcript	TRANSCRIPT_cds-VP3	protein_coding	2026-01-01	c.333A>G	p.Arg111Arg	333/705	333/705	111/234		,G	upstream_gene_variant	MODIFIER	cds-VP1	GENE_cds-VP1	transcript	TRANSCRIPT_cds-VP1	protein_coding
78	MafaPyV2	1344	.	A	C	386	PASS	DP=15	1	SB=0	DP4=0,0,6,9	ANN=C	synonymous_variant	LOW	cds-VP2	GENE_cds-VP2	transcript	TRANSCRIPT_cds-VP2	protein_coding	2026-01-01	c.714A>C	p.Thr238Thr	714/1062	714/1062	238/353		,C	synonymous_variant	LOW	cds-VP3	GENE_cds-VP3	transcript	TRANSCRIPT_cds-VP3	protein_coding	2026-01-01	c.357A>C	p.Thr119Thr	357/705	357/705	119/234		,C	upstream_gene_variant	MODIFIER	cds-VP1	GENE_cds-VP1	transcript	TRANSCRIPT_cds-VP1	protein_coding
78	MafaPyV2	1774	.	T	C	281	PASS	DP=10	1	SB=0	DP4=0,0,4,6	ANN=C	synonymous_variant	LOW	cds-VP1	GENE_cds-VP1	transcript	TRANSCRIPT_cds-VP1	protein_coding	2026-01-01	c.204T>C	p.Phe68Phe	204/1095	204/1095	68/364		,C	downstream_gene_variant	MODIFIER	cds-agno	GENE_cds-agno	transcript	TRANSCRIPT_cds-agno	protein_coding		c.*1180T>C					1180	,C	downstream_gene_variant	MODIFIER	cds-VP2	GENE_cds-VP2	transcript	TRANSCRIPT_cds-VP2	protein_coding
78	MafaPyV2	1903	.	A	G	344	PASS	DP=11	1	SB=0	DP4=0,0,4,7	ANN=G	synonymous_variant	LOW	cds-VP1	GENE_cds-VP1	transcript	TRANSCRIPT_cds-VP1	protein_coding	2026-01-01	c.333A>G	p.Leu111Leu	333/1095	333/1095	111/364		,G	downstream_gene_variant	MODIFIER	cds-agno	GENE_cds-agno	transcript	TRANSCRIPT_cds-agno	protein_coding		c.*1309A>G					1309	,G	downstream_gene_variant	MODIFIER	cds-VP2	GENE_cds-VP2	transcript	TRANSCRIPT_cds-VP2	protein_coding
78	MafaPyV2	2287	.	T	C	384	PASS	DP=12	1	SB=0	DP4=0,0,5,7	ANN=C	synonymous_variant	LOW	cds-VP1	GENE_cds-VP1	transcript	TRANSCRIPT_cds-VP1	protein_coding	2026-01-01	c.717T>C	p.Val239Val	717/1095	717/1095	239/364		,C	downstream_gene_variant	MODIFIER	cds-agno	GENE_cds-agno	transcript	TRANSCRIPT_cds-agno	protein_coding		c.*1693T>C					1693	,C	downstream_gene_variant	MODIFIER	cds-VP2	GENE_cds-VP2	transcript	TRANSCRIPT_cds-VP2	protein_coding
78	MafaPyV2	2946	.	T	C	257	PASS	DP=10	1	SB=0	DP4=0,0,4,6	ANN=C	synonymous_variant	LOW	cds-LT	GENE_cds-LT	transcript	TRANSCRIPT_cds-LT	protein_coding	2026-02-02	c.1830A>G	p.Gly610Gly	1830/2070	1830/2070	610/689		,C	downstream_gene_variant	MODIFIER	cds-agno	GENE_cds-agno	transcript	TRANSCRIPT_cds-agno	protein_coding		c.*2352T>C					2352	,C	downstream_gene_variant	MODIFIER	cds-VP2	GENE_cds-VP2	transcript	TRANSCRIPT_cds-VP2	protein_coding
80	MafaPyV2	452	.	G	A	290	PASS	DP=14	1	SB=0	DP4=0,0,7,7	ANN=A	missense_variant	MODERATE	cds-agno	GENE_cds-agno	transcript	TRANSCRIPT_cds-agno	protein_coding	2026-01-01	c.68G>A	p.Arg23Lys	68/210	68/210	23/69		,A	upstream_gene_variant	MODIFIER	cds-VP2	GENE_cds-VP2	transcript	TRANSCRIPT_cds-VP2	protein_coding		c.-179G>A					179	,A	upstream_gene_variant	MODIFIER	cds-VP3	GENE_cds-VP3	transcript	TRANSCRIPT_cds-VP3	protein_coding
80	MafaPyV2	453	.	A	G	289	PASS	DP=14	1	SB=0	DP4=0,0,7,7	ANN=G	synonymous_variant	LOW	cds-agno	GENE_cds-agno	transcript	TRANSCRIPT_cds-agno	protein_coding	2026-01-01	c.69A>G	p.Arg23Arg	69/210	69/210	23/69		,G	upstream_gene_variant	MODIFIER	cds-VP2	GENE_cds-VP2	transcript	TRANSCRIPT_cds-VP2	protein_coding		c.-178A>G					178	,G	upstream_gene_variant	MODIFIER	cds-VP3	GENE_cds-VP3	transcript	TRANSCRIPT_cds-VP3	protein_coding
80	MafaPyV2	304	.	A	G	410	PASS	DP=14	1	SB=0	DP4=0,0,7,7	ANN=G	upstream_gene_variant	MODIFIER	cds-agno	GENE_cds-agno	transcript	TRANSCRIPT_cds-agno	protein_coding		c.-81A>G					81	,G	upstream_gene_variant	MODIFIER	cds-VP2	GENE_cds-VP2	transcript	TRANSCRIPT_cds-VP2	protein_coding		c.-327A>G					327	,G	upstream_gene_variant	MODIFIER	cds-VP3	GENE_cds-VP3	transcript	TRANSCRIPT_cds-VP3	protein_coding
80	MafaPyV2	350	.	G	T	515	PASS	DP=20	1	SB=0	DP4=0,0,10,10	ANN=T	upstream_gene_variant	MODIFIER	cds-agno	GENE_cds-agno	transcript	TRANSCRIPT_cds-agno	protein_coding		c.-35G>T					35	,T	upstream_gene_variant	MODIFIER	cds-VP2	GENE_cds-VP2	transcript	TRANSCRIPT_cds-VP2	protein_coding		c.-281G>T					281	,T	upstream_gene_variant	MODIFIER	cds-VP3	GENE_cds-VP3	transcript	TRANSCRIPT_cds-VP3	protein_coding
80	MafaPyV2	357	.	T	G	526	PASS	DP=20	1	SB=0	DP4=0,0,10,10	ANN=G	upstream_gene_variant	MODIFIER	cds-agno	GENE_cds-agno	transcript	TRANSCRIPT_cds-agno	protein_coding		c.-28T>G					28	,G	upstream_gene_variant	MODIFIER	cds-VP2	GENE_cds-VP2	transcript	TRANSCRIPT_cds-VP2	protein_coding		c.-274T>G					274	,G	upstream_gene_variant	MODIFIER	cds-VP3	GENE_cds-VP3	transcript	TRANSCRIPT_cds-VP3	protein_coding
80	MafaPyV2	364	.	C	T	538	PASS	DP=20	1	SB=0	DP4=0,0,10,10	ANN=T	upstream_gene_variant	MODIFIER	cds-agno	GENE_cds-agno	transcript	TRANSCRIPT_cds-agno	protein_coding		c.-21C>T					21	,T	upstream_gene_variant	MODIFIER	cds-VP2	GENE_cds-VP2	transcript	TRANSCRIPT_cds-VP2	protein_coding		c.-267C>T					267	,T	upstream_gene_variant	MODIFIER	cds-VP3	GENE_cds-VP3	transcript	TRANSCRIPT_cds-VP3	protein_coding
80	MafaPyV2	368	.	A	C	529	PASS	DP=20	1	SB=0	DP4=0,0,10,10	ANN=C	upstream_gene_variant	MODIFIER	cds-agno	GENE_cds-agno	transcript	TRANSCRIPT_cds-agno	protein_coding		c.-17A>C					17	,C	upstream_gene_variant	MODIFIER	cds-VP2	GENE_cds-VP2	transcript	TRANSCRIPT_cds-VP2	protein_coding		c.-263A>C					263	,C	upstream_gene_variant	MODIFIER	cds-VP3	GENE_cds-VP3	transcript	TRANSCRIPT_cds-VP3	protein_coding
